# Supplementary material for: African-American esophageal squamous cell carcinoma expression profile reveals dysregulation of stress response and detox networks
Source: BMC Cancer. 2017 Jun 19;17:426. doi: 10.1186/s12885-017-3423-1 (PMC5477112; doi:10.1186/s12885-017-3423-1)
Supplement: Supplementary file 4 — The gene expression data file. (XLSX 118 kb) [file 12885_2017_3423_MOESM4_ESM.xlsx]

## Sheet: S1 Table
Affymetrix_Gene_Fragment_ID	Gene_Symbol	Paired_ttest_uncorrected_P	Paired_ttest_corrected_P	Mean_NonTumor	Mean_Tumor	FoldChange_Tumor_vs_NonTumor	Absolute_FoldChange_Tumor_vs_NonTumor	Gene_Description	Gene_Product_Location	Gene_Product_Type	Gene_Product_Drug_Associations
205157_s_at	KRT17	0.0010016	0.026438	8.75108	12.8899	17.6161	17.6161	keratin 17	Cytoplasm	other
211430_s_at	IGHG1	0.000552943	0.0217374	8.00119	11.5923	12.0513	12.0513	immunoglobulin heavy constant gamma 1 (G1m marker)	Extracellular Space	other
212236_x_at	KRT17	0.000706732	0.0230591	10.0409	13.518	11.1359	11.1359	keratin 17	Cytoplasm	other
200790_at	ODC1	1.90391e-05	0.0108561	8.43577	11.7769	10.1338	10.1338	ornithine decarboxylase 1	Cytoplasm	enzyme	tazarotene, eflornithine
224795_x_at	IGKC	0.000526313	0.0215236	9.20793	12.5173	9.91339	9.91339	immunoglobulin kappa constant	Extracellular Space	other
214677_x_at	IGLC1	0.000616718	0.0225627	8.16544	11.4457	9.71523	9.71523	immunoglobulin lambda constant 1 (Mcg marker)	Cytoplasm	other
221671_x_at	IGKC	0.000528169	0.0215236	9.19008	12.3937	9.21287	9.21287	immunoglobulin kappa constant	Extracellular Space	other
221651_x_at	IGKC	0.000495963	0.0215236	9.226	12.3643	8.80481	8.80481	immunoglobulin kappa constant	Extracellular Space	other
204992_s_at	PFN2	0.000236989	0.0174567	8.67976	11.3395	6.31939	6.31939	profilin 2	Cytoplasm	other
209138_x_at	IGLC1	0.00379045	0.0447472	8	10.3756	5.18942	5.18942	immunoglobulin lambda constant 1 (Mcg marker)	Cytoplasm	other
215121_x_at		0.0034381	0.0433592	8.02928	10.3829	5.11096	5.11096
201141_at	GPNMB	0.000773818	0.0236643	10.0172	12.2551	4.71701	4.71701	glycoprotein (transmembrane) nmb	Plasma Membrane	enzyme
214669_x_at	IGKC	0.0013787	0.0297766	8.12926	10.3634	4.70488	4.70488	immunoglobulin kappa constant	Extracellular Space	other
201839_s_at	EPCAM	0.000105367	0.0159347	8.32926	10.5513	4.66568	4.66568	epithelial cell adhesion molecule	Plasma Membrane	other	tucotuzumab celmoleukin, catumaxomab, adecatumumab
223541_at	HAS3	0.000120086	0.0159347	8.16885	10.2152	4.13059	4.13059	hyaluronan synthase 3	Plasma Membrane	enzyme
201952_at	ALCAM	0.00184721	0.0334306	8.15943	10.1773	4.04987	4.04987	activated leukocyte cell adhesion molecule	Plasma Membrane	other
201272_at	AKR1B1	0.000113323	0.0159347	8.00723	9.99376	3.96282	3.96282	aldo-keto reductase family 1, member B1 (aldose reductase)	Cytoplasm	enzyme	sorbinil
225688_s_at	PHLDB2	0.000231288	0.0174567	8	9.86763	3.64931	3.64931	pleckstrin homology-like domain, family B, member 2	Cytoplasm	other
214836_x_at	IGKC	0.00349051	0.0434629	8.07941	9.9216	3.58552	3.58552	immunoglobulin kappa constant	Extracellular Space	other
201417_at	SOX4	1.92161e-05	0.0108561	8.18883	10.0146	3.54496	3.54496	SRY (sex determining region Y)-box 4	Nucleus	transcription regulator
218847_at	IGF2BP2	0.000201223	0.0170563	8.01649	9.72336	3.2645	3.2645	insulin-like growth factor 2 mRNA binding protein 2	Cytoplasm	translation regulator
202923_s_at	GCLC	0.000890723	0.0250945	8.94911	10.635	3.2174	3.2174	glutamate-cysteine ligase, catalytic subunit	Cytoplasm	enzyme
202859_x_at	CXCL8	0.00263412	0.0388205	8.10512	9.78921	3.21337	3.21337	chemokine (C-X-C motif) ligand 8	Extracellular Space	cytokine
201506_at	TGFBI	0.00299721	0.0405712	8.19038	9.87426	3.2129	3.2129	transforming growth factor, beta-induced, 68kDa	Extracellular Space	other
202804_at	ABCC1	0.00140469	0.0300804	8.47717	10.1264	3.13667	3.13667	ATP-binding cassette, sub-family C (CFTR/MRP), member 1	Plasma Membrane	transporter	sulfinpyrazone
201300_s_at	PRNP	0.000850454	0.0244085	8.90285	10.525	3.0784	3.0784	prion protein	Plasma Membrane	other
227174_at	WDR72	0.00418728	0.0460692	8	9.61768	3.06881	3.06881	WD repeat domain 72	Other	other
203476_at	TPBG	0.00217484	0.036116	8.80387	10.4188	3.063	3.063	trophoblast glycoprotein	Plasma Membrane	other
217901_at	DSG2	0.00103702	0.0268874	8.63122	10.2428	3.05592	3.05592	desmoglein 2	Plasma Membrane	other
204469_at	PTPRZ1	4.42634e-05	0.0125586	8.22456	9.82962	3.04209	3.04209	protein tyrosine phosphatase, receptor-type, Z polypeptide 1	Plasma Membrane	phosphatase
212509_s_at	MXRA7	0.000623878	0.0225627	9.11413	10.6871	2.97518	2.97518	matrix-remodelling associated 7	Other	other
222433_at	ENAH	0.0027047	0.0392497	8	9.57185	2.97286	2.97286	enabled homolog (Drosophila)	Plasma Membrane	other
207332_s_at	TFRC	0.00229631	0.0367774	10.0468	11.5878	2.91001	2.91001	transferrin receptor	Plasma Membrane	transporter
1553185_at	RASEF	0.00136651	0.0296326	8.03987	9.5714	2.89092	2.89092	RAS and EF-hand domain containing	Other	other
201744_s_at	LUM	0.00182439	0.0334306	8.09406	9.58576	2.81221	2.81221	lumican	Extracellular Space	other
212386_at	TCF4	0.000548665	0.0217374	8.27862	9.76746	2.80663	2.80663	transcription factor 4	Nucleus	transcription regulator
208691_at	TFRC	0.00383646	0.0447472	10.4766	11.9437	2.76464	2.76464	transferrin receptor	Plasma Membrane	transporter
201189_s_at	ITPR3	0.00241988	0.0376449	8.17108	9.62181	2.73345	2.73345	inositol 1,4,5-trisphosphate receptor, type 3	Cytoplasm	ion channel
212077_at	CALD1	0.00503805	0.0497666	8.34894	9.78877	2.7129	2.7129	caldesmon 1	Cytoplasm	other
234000_s_at	PTPLAD1	1.17556e-05	0.00987027	8.72837	10.1597	2.69699	2.69699	protein tyrosine phosphatase-like A domain containing 1	Cytoplasm	other
202351_at	ITGAV	0.00401716	0.0458182	8.75311	10.1643	2.65963	2.65963	integrin, alpha V	Plasma Membrane	ion channel	abciximab, CNTO 95, cilengitide
212099_at	RHOB	0.000238272	0.0174567	8.62015	10.0287	2.65472	2.65472	ras homolog family member B	Cytoplasm	enzyme
201897_s_at	CKS1B	0.00386647	0.0448973	8.53304	9.94148	2.65449	2.65449	CDC28 protein kinase regulatory subunit 1B	Other	kinase
201954_at	ARPC1B	0.00252541	0.0381553	8.15075	9.54737	2.63283	2.63283	actin related protein 2/3 complex, subunit 1B, 41kDa	Cytoplasm	other
202506_at	SSFA2	0.00014308	0.0159347	8.06518	9.45559	2.62153	2.62153	sperm specific antigen 2	Plasma Membrane	other
211762_s_at	KPNA2	0.000138382	0.0159347	9.23617	10.6042	2.58114	2.58114	karyopherin alpha 2 (RAG cohort 1, importin alpha 1)	Nucleus	transporter
209380_s_at	ABCC5	0.00218271	0.036116	8.41013	9.76949	2.56572	2.56572	ATP-binding cassette, sub-family C (CFTR/MRP), member 5	Plasma Membrane	transporter
222404_x_at	PTPLAD1	2.89273e-05	0.0125586	8.45587	9.78628	2.51474	2.51474	protein tyrosine phosphatase-like A domain containing 1	Cytoplasm	other
213564_x_at	LDHB	0.000285688	0.018836	10.5647	11.8837	2.49505	2.49505	lactate dehydrogenase B	Cytoplasm	enzyme
202088_at	SLC39A6	0.00233599	0.0370924	8.4954	9.8076	2.4832	2.4832	solute carrier family 39 (zinc transporter), member 6	Plasma Membrane	transporter
201030_x_at	LDHB	0.000491053	0.0215236	10.4315	11.7345	2.46741	2.46741	lactate dehydrogenase B	Cytoplasm	enzyme
214743_at	CUX1	3.88667e-05	0.0125586	8.09264	9.3916	2.46052	2.46052	cut-like homeobox 1	Nucleus	transcription regulator
210986_s_at	TPM1	0.00285663	0.0400072	8	9.29617	2.45576	2.45576	tropomyosin 1 (alpha)	Cytoplasm	other
222258_s_at	SH3BP4	0.00165899	0.0322969	8	9.29416	2.45234	2.45234	SH3-domain binding protein 4	Cytoplasm	other
202219_at	SLC6A8	0.000176806	0.0162556	8.2458	9.53893	2.4506	2.4506	solute carrier family 6 (neurotransmitter transporter), member 8	Cytoplasm	transporter
200924_s_at	SLC3A2	0.00239081	0.0375738	8.12472	9.40364	2.42659	2.42659	solute carrier family 3 (amino acid transporter heavy chain), member 2	Plasma Membrane	transporter
201564_s_at	FSCN1	0.00220082	0.0361218	8	9.27254	2.41586	2.41586	fascin actin-bundling protein 1	Cytoplasm	other
215111_s_at	TSC22D1	0.00206088	0.0351693	8.65627	9.91989	2.40097	2.40097	TSC22 domain family, member 1	Nucleus	transcription regulator
225478_at	MFHAS1	0.000221495	0.0174567	8.03186	9.29489	2.39999	2.39999	malignant fibrous histiocytoma amplified sequence 1	Cytoplasm	other
208788_at	ELOVL5	0.00507248	0.0498378	8.4004	9.66334	2.39984	2.39984	ELOVL fatty acid elongase 5	Cytoplasm	enzyme
218237_s_at	SLC38A1	0.000141178	0.0159347	8.40485	9.66521	2.39556	2.39556	solute carrier family 38, member 1	Plasma Membrane	transporter
200920_s_at	BTG1	0.00292728	0.0404072	9.42482	10.6824	2.39096	2.39096	B-cell translocation gene 1, anti-proliferative	Nucleus	transcription regulator
201292_at	TOP2A	0.00371629	0.0444216	8.39144	9.64822	2.38962	2.38962	topoisomerase (DNA) II alpha 170kDa	Nucleus	enzyme	novobiocin, etoposide, teniposide, CPI-0004Na, becatecarin, elsamitrucin, AQ4N, elomotecan, tafluposide, fleroxacin, cyclophosphamide/epirubicin/5-fluorouracil, cytarabine/daunorubicin, hydrocortisone/mitoxantrone, mitoxantrone/prednisone, cladribine/cytarabine/daunorubicin, cytarabine/daunorubicin/tretinoin, cytarabine/idarubicin, idarubicin/mitoxantrone/tretinoin, arsenic trioxide/daunorubicin/…
208634_s_at	MACF1	0.000527375	0.0215236	8.48843	9.7438	2.38729	2.38729	microtubule-actin crosslinking factor 1	Cytoplasm	enzyme
201761_at	MTHFD2	0.000425767	0.0210845	8.02011	9.27081	2.37956	2.37956	methylenetetrahydrofolate dehydrogenase (NADP+ dependent) 2, methenyltetrahydrofolate cyclohydrolase	Cytoplasm	enzyme
211926_s_at	MYH9	0.00432565	0.0465802	8.68352	9.93306	2.37766	2.37766	myosin, heavy chain 9, non-muscle	Cytoplasm	enzyme
201656_at	ITGA6	0.0038887	0.0449799	9.02619	10.2665	2.36242	2.36242	integrin, alpha 6	Plasma Membrane	transmembrane receptor
223139_s_at	DHX36	8.04951e-05	0.0139771	8.35691	9.59616	2.36076	2.36076	DEAH (Asp-Glu-Ala-His) box polypeptide 36	Cytoplasm	enzyme
206976_s_at	HSPH1	0.00420296	0.0460692	8.71262	9.94986	2.35747	2.35747	heat shock 105kDa/110kDa protein 1	Cytoplasm	other
1553186_x_at	RASEF	0.00264496	0.0388517	8	9.23452	2.35302	2.35302	RAS and EF-hand domain containing	Other	other
212058_at	U2SURP	8.01053e-06	0.00987027	8.5155	9.74559	2.34583	2.34583	U2 snRNP-associated SURP domain containing	Nucleus	other
201584_s_at	DDX39A	0.000935395	0.0256791	8.65474	9.86792	2.31848	2.31848	DEAD (Asp-Glu-Ala-Asp) box polypeptide 39A	Nucleus	enzyme
202756_s_at	GPC1	0.000321516	0.0196088	8.70266	9.913	2.31392	2.31392	glypican 1	Plasma Membrane	transmembrane receptor
60474_at	FERMT1	0.00487676	0.0489883	8.83141	10.0402	2.31147	2.31147	fermitin family member 1	Plasma Membrane	other
200644_at	MARCKSL1	0.000646548	0.022606	8	9.20768	2.30967	2.30967	MARCKS-like 1	Cytoplasm	other
201853_s_at	CDC25B	0.00475808	0.0484961	8.074	9.2768	2.30186	2.30186	cell division cycle 25B	Nucleus	phosphatase
1554241_at	COCH	0.000320935	0.0196088	8.27702	9.47836	2.29952	2.29952	cochlin	Extracellular Space	other
208836_at	ATP1B3	0.000629012	0.0225627	11.4737	12.6651	2.28374	2.28374	ATPase, Na+/K+ transporting, beta 3 polypeptide	Plasma Membrane	transporter
212501_at	CEBPB	0.000438857	0.0211242	9.52191	10.7028	2.26724	2.26724	CCAAT/enhancer binding protein (C/EBP), beta	Nucleus	transcription regulator
201470_at	GSTO1	0.000632329	0.0225627	9.38614	10.5571	2.25165	2.25165	glutathione S-transferase omega 1	Cytoplasm	enzyme
226907_at	PPP1R14C	0.000509056	0.0215236	8.00807	9.17236	2.24122	2.24122	protein phosphatase 1, regulatory (inhibitor) subunit 14C	Cytoplasm	other
1552477_a_at	IRF6	0.00403008	0.0458182	8.46149	9.61773	2.22875	2.22875	interferon regulatory factor 6	Nucleus	transcription regulator
222581_at	XPR1	0.00312599	0.0413366	8	9.15172	2.22179	2.22179	xenotropic and polytropic retrovirus receptor 1	Plasma Membrane	G-protein coupled receptor
227410_at	FAM43A	1.16829e-05	0.00987027	8.24534	9.39109	2.21261	2.21261	family with sequence similarity 43, member A	Other	other
215222_x_at	MACF1	0.000966533	0.0262652	8.16138	9.3056	2.21027	2.21027	microtubule-actin crosslinking factor 1	Cytoplasm	enzyme
231867_at	TENM2	0.00274895	0.0395539	8	9.14406	2.21002	2.21002	teneurin transmembrane protein 2	Plasma Membrane	other
200758_s_at	NFE2L1	0.000886032	0.0250941	8.78485	9.92591	2.20543	2.20543	nuclear factor, erythroid 2-like 1	Nucleus	transcription regulator
218796_at	FERMT1	0.00344563	0.0433592	9.1774	10.3179	2.20458	2.20458	fermitin family member 1	Plasma Membrane	other
212119_at	RHOQ	0.000346793	0.019991	8.03082	9.16615	2.19668	2.19668	ras homolog family member Q	Plasma Membrane	enzyme
214853_s_at	SHC1	0.00455959	0.0473381	9.28702	10.4203	2.19358	2.19358	SHC (Src homology 2 domain containing) transforming protein 1	Cytoplasm	kinase
218336_at	PFDN2	2.75265e-05	0.0125586	8.35118	9.48383	2.1926	2.1926	prefoldin subunit 2	Cytoplasm	other
200759_x_at	NFE2L1	0.000235204	0.0174567	8.84544	9.97177	2.18303	2.18303	nuclear factor, erythroid 2-like 1	Nucleus	transcription regulator
212765_at	CAMSAP2	0.000290533	0.018836	8	9.12561	2.18194	2.18194	calmodulin regulated spectrin-associated protein family, member 2	Other	other
222405_at	PTPLAD1	2.29741e-05	0.0123302	8.81229	9.9372	2.18088	2.18088	protein tyrosine phosphatase-like A domain containing 1	Cytoplasm	other
222633_at	TBL1XR1	0.00284681	0.0400006	8.46304	9.58057	2.16976	2.16976	transducin (beta)-like 1 X-linked receptor 1	Nucleus	transcription regulator
220147_s_at	FAM60A	0.000466036	0.0213779	8.54894	9.64675	2.14029	2.14029	family with sequence similarity 60, member A	Extracellular Space	other
1557915_s_at	GSTO1	0.00189818	0.0337268	8.57561	9.67125	2.13708	2.13708	glutathione S-transferase omega 1	Cytoplasm	enzyme
213843_x_at	SLC6A8	0.0025437	0.0381876	8.43167	9.52482	2.1334	2.1334	solute carrier family 6 (neurotransmitter transporter), member 8	Cytoplasm	transporter
224917_at	VMP1	0.00494166	0.049389	9.55738	10.6479	2.12947	2.12947	vacuole membrane protein 1	Plasma Membrane	other
202023_at	EFNA1	0.00237556	0.037389	8.14568	9.23375	2.1259	2.1259	ephrin-A1	Plasma Membrane	other
232164_s_at	EPPK1	0.00324461	0.041961	8.06201	9.14677	2.12102	2.12102	epiplakin 1	Cytoplasm	other
202483_s_at	RANBP1	0.000826705	0.0240939	9.77766	10.856	2.11166	2.11166	RAN binding protein 1	Nucleus	other
201000_at	AARS	0.0024986	0.0381309	8.33125	9.40777	2.10894	2.10894	alanyl-tRNA synthetase	Cytoplasm	enzyme
201976_s_at	MYO10	0.00476165	0.0484961	8	9.07617	2.10843	2.10843	myosin X	Cytoplasm	other
201388_at	PSMD3	0.000185365	0.0167203	8.07302	9.14826	2.10708	2.10708	proteasome (prosome, macropain) 26S subunit, non-ATPase, 3	Cytoplasm	other
200975_at	PPT1	0.0018961	0.0337268	9.15865	10.221	2.08835	2.08835	palmitoyl-protein thioesterase 1	Cytoplasm	enzyme
201128_s_at	ACLY	0.0016185	0.0320547	8.82588	9.88523	2.08399	2.08399	ATP citrate lyase	Cytoplasm	enzyme
201890_at	RRM2	0.00162019	0.0320547	8.23404	9.28733	2.07525	2.07525	ribonucleotide reductase M2	Nucleus	enzyme	cytarabine/fludarabine phosphate, bortezomib/cladribine/rituximab, gemcitabine/paclitaxel, cyclophosphamide/fludarabine phosphate/rituximab, cladribine/cytarabine/daunorubicin, gemcitabine/oxaliplatin, gemcitabine/vinorelbine, docetaxel/gemcitabine, docetaxel/gemcitabine/vincristine, cladribine/cytarabine/filgrastim, capecitabine/gemcitabine, gemcitabine/oxaliplatin/paclitaxel, cytarabine/filgras…
222409_at	CORO1C	0.000670786	0.02282	8.78191	9.82696	2.06343	2.06343	coronin, actin binding protein, 1C	Cytoplasm	other
211208_s_at	CASK	0.00105019	0.0270661	8.11233	9.15539	2.06059	2.06059	calcium/calmodulin-dependent serine protein kinase (MAGUK family)	Plasma Membrane	kinase
224596_at	SLC44A1	0.00123484	0.0284866	9.92789	10.97	2.05922	2.05922	solute carrier family 44 (choline transporter), member 1	Plasma Membrane	transporter
221676_s_at	CORO1C	0.00271452	0.0392945	9.20541	10.2397	2.04813	2.04813	coronin, actin binding protein, 1C	Cytoplasm	other
200028_s_at	STARD7	0.0010835	0.027156	8.88604	9.91991	2.04751	2.04751	StAR-related lipid transfer (START) domain containing 7	Other	other
200916_at	TAGLN2	0.00168513	0.0324119	10.805	11.8362	2.0438	2.0438	transgelin 2	Cytoplasm	other
204805_s_at	H1FX	0.00197229	0.0345668	8.26104	9.28031	2.02689	2.02689	H1 histone family, member X	Nucleus	other
217118_s_at	KIAA0930	0.000926622	0.0255247	8.20339	9.21384	2.01454	2.01454	KIAA0930	Other	other
232165_at	EPPK1	0.00280177	0.0397333	8	9.0102	2.01419	2.01419	epiplakin 1	Cytoplasm	other
225638_at	COA6	0.00367669	0.0442439	8.04996	9.0578	2.01091	2.01091	cytochrome c oxidase assembly factor 6 homolog (S. cerevisiae)	Cytoplasm	other
201786_s_at	ADAR	5.6617e-05	0.0129304	9.49904	10.5066	2.01057	2.01057	adenosine deaminase, RNA-specific	Nucleus	enzyme
217885_at	IPO9	0.000155441	0.0159347	8.15168	9.1592	2.01045	2.01045	importin 9	Nucleus	transporter
212788_x_at	FTL	0.00377372	0.0447409	11.9054	12.9113	2.00815	2.00815	ferritin, light polypeptide	Cytoplasm	enzyme
210854_x_at	SLC6A8	0.00153397	0.031126	8.67199	9.67742	2.00754	2.00754	solute carrier family 6 (neurotransmitter transporter), member 8	Cytoplasm	transporter
235085_at	SGK223	0.00388519	0.0449799	8.02935	9.03354	2.00581	2.00581	homolog of rat pragma of Rnd2	Other	kinase
201930_at	MCM6	0.00177148	0.0332493	8.766	9.76842	2.00336	2.00336	minichromosome maintenance complex component 6	Nucleus	enzyme
202246_s_at	CDK4	0.00184761	0.0334306	8.50167	9.49938	1.99683	1.99683	cyclin-dependent kinase 4	Nucleus	kinase	palbociclib, LEE011, alvocidib
223013_at	TBL1XR1	0.00189784	0.0337268	9.84412	10.8406	1.9952	1.9952	transducin (beta)-like 1 X-linked receptor 1	Nucleus	transcription regulator
218684_at	LRRC8D	0.00141278	0.0300804	8.16056	9.15583	1.99346	1.99346	leucine rich repeat containing 8 family, member D	Plasma Membrane	G-protein coupled receptor
221538_s_at	PLXNA1	0.00135926	0.0296326	8.0111	9.00478	1.99126	1.99126	plexin A1	Plasma Membrane	transmembrane receptor
214430_at	GLA	0.00320583	0.0417305	8.01856	9.00937	1.98731	1.98731	galactosidase, alpha	Cytoplasm	enzyme
208777_s_at	PSMD11	3.93594e-05	0.0125586	9.03342	10.0217	1.98386	1.98386	proteasome (prosome, macropain) 26S subunit, non-ATPase, 11	Cytoplasm	other
212136_at	ATP2B4	0.00100162	0.026438	8.25496	9.23127	1.96742	1.96742	ATPase, Ca++ transporting, plasma membrane 4	Plasma Membrane	transporter
225935_at	CUX1	0.000365918	0.0204618	8	8.96851	1.95682	1.95682	cut-like homeobox 1	Nucleus	transcription regulator
224569_s_at	IRF2BP2	0.00115572	0.0276907	9.47334	10.4397	1.95395	1.95395	interferon regulatory factor 2 binding protein 2	Nucleus	transcription regulator
211375_s_at	ILF3	0.000419747	0.0210845	8.18128	9.14416	1.94919	1.94919	interleukin enhancer binding factor 3, 90kDa	Nucleus	transcription regulator
214179_s_at	NFE2L1	0.000411673	0.0210845	8.25671	9.21712	1.94586	1.94586	nuclear factor, erythroid 2-like 1	Nucleus	transcription regulator
203038_at	PTPRK	0.00222207	0.036304	8.10949	9.06962	1.94549	1.94549	protein tyrosine phosphatase, receptor type, K	Plasma Membrane	phosphatase
202911_at	MSH6	0.00135022	0.0295178	8.1121	9.07076	1.9435	1.9435	mutS homolog 6	Nucleus	enzyme
226979_at	MAP3K2	0.000497951	0.0215236	8.67481	9.63098	1.94014	1.94014	mitogen-activated protein kinase kinase kinase 2	Cytoplasm	kinase
224579_at	SLC38A1	0.000242365	0.017578	8.81161	9.7581	1.92718	1.92718	solute carrier family 38, member 1	Plasma Membrane	transporter
207828_s_at	CENPF	0.00168793	0.0324119	8.06593	9.00744	1.92053	1.92053	centromere protein F, 350/400kDa	Nucleus	other
225269_s_at	RBMS1	3.96107e-05	0.0125586	8.22449	9.16527	1.91957	1.91957	RNA binding motif, single stranded interacting protein 1	Nucleus	other
200807_s_at	HSPD1	0.000160023	0.0161505	11.245	12.185	1.91855	1.91855	heat shock 60kDa protein 1 (chaperonin)	Cytoplasm	enzyme
224903_at	CIRH1A	0.000689294	0.0229321	8	8.9392	1.91746	1.91746	cirrhosis, autosomal recessive 1A (cirhin)	Nucleus	other
212297_at	ATP13A3	0.00081736	0.0240371	8.1667	9.1056	1.91708	1.91708	ATPase type 13A3	Extracellular Space	transporter
200875_s_at	NOP56	0.00458604	0.0474712	8.62701	9.55918	1.90815	1.90815	NOP56 ribonucleoprotein	Nucleus	other
224761_at	GNA13	0.00448623	0.0473381	9.46774	10.3983	1.90596	1.90596	guanine nucleotide binding protein (G protein), alpha 13	Plasma Membrane	enzyme
201046_s_at	RAD23A	6.82559e-05	0.0139771	9.23443	10.1617	1.90164	1.90164	RAD23 homolog A (S. cerevisiae)	Nucleus	other
209863_s_at	TP63	0.0010555	0.0270864	10.2077	11.1271	1.89133	1.89133	tumor protein p63	Nucleus	transcription regulator
201672_s_at	USP14	0.00101951	0.0266392	9.18695	10.1018	1.88533	1.88533	ubiquitin specific peptidase 14 (tRNA-guanine transglycosylase)	Cytoplasm	peptidase
214431_at	GMPS	0.000767891	0.0236643	8.22387	9.13839	1.88494	1.88494	guanine monphosphate synthase	Nucleus	enzyme
201088_at	KPNA2	0.000572144	0.0219336	10.1324	11.0378	1.87309	1.87309	karyopherin alpha 2 (RAG cohort 1, importin alpha 1)	Nucleus	transporter
228038_at	SOX2	0.00271628	0.0392945	9.21659	10.1212	1.872	1.872	SRY (sex determining region Y)-box 2	Nucleus	transcription regulator
209161_at	PRPF4	0.00021236	0.0170563	8.27375	9.17823	1.87187	1.87187	pre-mRNA processing factor 4	Nucleus	other
225427_s_at	APOA1BP	0.000366002	0.0204618	8.79651	9.6919	1.86011	1.86011	apolipoprotein A-I binding protein	Extracellular Space	enzyme
222212_s_at	CERS2	0.00461493	0.0474945	8.00315	8.89849	1.86005	1.86005	ceramide synthase 2	Nucleus	transcription regulator
202244_at	PSMB4	0.000270666	0.018836	9.95021	10.844	1.85809	1.85809	proteasome (prosome, macropain) subunit, beta type, 4	Cytoplasm	peptidase
202107_s_at	MCM2	0.000687257	0.0229321	8.06767	8.95939	1.85539	1.85539	minichromosome maintenance complex component 2	Nucleus	enzyme
223480_s_at	MRPL47	0.00101336	0.0266379	9.38948	10.2796	1.85336	1.85336	mitochondrial ribosomal protein L47	Cytoplasm	other
226832_at	RNF168	0.00369042	0.0442602	8.01598	8.90188	1.84792	1.84792	ring finger protein 168, E3 ubiquitin protein ligase	Nucleus	enzyme
201779_s_at	RNF13	0.00252734	0.0381553	9.02576	9.91022	1.84608	1.84608	ring finger protein 13	Cytoplasm	enzyme
209302_at	POLR2H	0.00425428	0.0463692	8.56086	9.44486	1.84548	1.84548	polymerase (RNA) II (DNA directed) polypeptide H	Nucleus	enzyme
200959_at	FUS	0.000482803	0.0215236	8.52109	9.40171	1.84116	1.84116	FUS RNA binding protein	Nucleus	transcription regulator
208942_s_at	SEC62	0.0006054	0.0224857	9.04481	9.92404	1.83939	1.83939	SEC62 homolog (S. cerevisiae)	Cytoplasm	transporter
201614_s_at	RUVBL1	5.41433e-06	0.00987027	8.09168	8.96981	1.83799	1.83799	RuvB-like AAA ATPase 1	Nucleus	transcription regulator
201479_at	DKC1	0.00438154	0.046751	8.74005	9.61531	1.83435	1.83435	dyskeratosis congenita 1, dyskerin	Nucleus	enzyme
218447_at	CMC2	0.000135507	0.0159347	8.32622	9.19912	1.83134	1.83134	C-x(9)-C motif containing 2	Cytoplasm	other
214894_x_at	MACF1	0.00353269	0.0435413	8.02507	8.89721	1.83037	1.83037	microtubule-actin crosslinking factor 1	Cytoplasm	enzyme
211048_s_at	PDIA4	0.000554876	0.0217374	8.20161	9.073	1.82942	1.82942	protein disulfide isomerase family A, member 4	Cytoplasm	enzyme
200704_at	LITAF	0.00257452	0.0383286	8.37273	9.24288	1.82786	1.82786	lipopolysaccharide-induced TNF factor	Nucleus	transcription regulator
212180_at	CRKL	0.00249347	0.0381309	8.26447	9.1336	1.82655	1.82655	v-crk avian sarcoma virus CT10 oncogene homolog-like	Cytoplasm	kinase
204679_at	KCNK1	0.00224008	0.0364319	8.76376	9.63111	1.82431	1.82431	potassium channel, subfamily K, member 1	Plasma Membrane	ion channel
212070_at	GPR56	8.26216e-05	0.0139771	9.29645	10.1624	1.82259	1.82259	G protein-coupled receptor 56	Plasma Membrane	G-protein coupled receptor
202666_s_at	ACTL6A	0.00235121	0.0371692	8.43646	9.29464	1.81275	1.81275	actin-like 6A	Nucleus	other
204767_s_at	FEN1	0.000562148	0.0218627	8	8.85473	1.80842	1.80842	flap structure-specific endonuclease 1	Nucleus	enzyme
202243_s_at	PSMB4	0.000286635	0.018836	9.59512	10.4433	1.80024	1.80024	proteasome (prosome, macropain) subunit, beta type, 4	Cytoplasm	peptidase
225069_at	PCYT1A	0.00172429	0.0329333	8.46073	9.30549	1.79597	1.79597	phosphate cytidylyltransferase 1, choline, alpha	Cytoplasm	enzyme
208937_s_at	ID1	0.00345778	0.0434234	9.82628	10.6676	1.79171	1.79171	inhibitor of DNA binding 1, dominant negative helix-loop-helix protein	Nucleus	transcription regulator
208758_at	ATIC	0.00113523	0.0274685	8.09884	8.93484	1.78509	1.78509	5-aminoimidazole-4-carboxamide ribonucleotide formyltransferase/IMP cyclohydrolase	Cytoplasm	enzyme	pemetrexed
219105_x_at	ORC6	0.000896318	0.0251203	8.03753	8.87305	1.78449	1.78449	origin recognition complex, subunit 6	Nucleus	other
202705_at	CCNB2	0.000429663	0.0210845	8.44289	9.27811	1.78413	1.78413	cyclin B2	Cytoplasm	other
201478_s_at	DKC1	0.00166451	0.0322969	8.11434	8.94797	1.78217	1.78217	dyskeratosis congenita 1, dyskerin	Nucleus	enzyme
200957_s_at	SSRP1	0.00052645	0.0215236	8.37913	9.21074	1.77967	1.77967	structure specific recognition protein 1	Nucleus	other
230656_s_at	CIRH1A	0.00491504	0.0491687	8.07456	8.90572	1.77912	1.77912	cirrhosis, autosomal recessive 1A (cirhin)	Nucleus	other
223096_at	NOP58	0.000423617	0.0210845	9.13885	9.96877	1.7776	1.7776	NOP58 ribonucleoprotein	Nucleus	enzyme
200907_s_at	PALLD	0.00503605	0.0497666	9.20081	10.0248	1.77025	1.77025	palladin, cytoskeletal associated protein	Plasma Membrane	other
208895_s_at	DDX18	0.00110756	0.0272162	8.42756	9.24803	1.76598	1.76598	DEAD (Asp-Glu-Ala-Asp) box polypeptide 18	Nucleus	enzyme
209579_s_at	MBD4	0.000660581	0.0226599	8.15969	8.97719	1.76234	1.76234	methyl-CpG binding domain protein 4	Nucleus	enzyme
201635_s_at	FXR1	0.00380962	0.0447472	8.2793	9.09443	1.75946	1.75946	fragile X mental retardation, autosomal homolog 1	Cytoplasm	other
201637_s_at	FXR1	0.00162903	0.0321312	8.96682	9.77315	1.74876	1.74876	fragile X mental retardation, autosomal homolog 1	Cytoplasm	other
200593_s_at	HNRNPU	0.00109798	0.027156	8.76963	9.57547	1.74816	1.74816	heterogeneous nuclear ribonucleoprotein U (scaffold attachment factor A)	Nucleus	transporter
212086_x_at	LMNA	0.00240121	0.0376449	9.26971	10.0755	1.74812	1.74812	lamin A/C	Nucleus	other
209103_s_at	UFD1L	0.00284885	0.0400006	8.81374	9.61655	1.74449	1.74449	ubiquitin fusion degradation 1 like (yeast)	Cytoplasm	peptidase
210125_s_at	BANF1	0.00399659	0.0456376	9.54366	10.3433	1.74071	1.74071	barrier to autointegration factor 1	Nucleus	other
212251_at	MTDH	0.000293578	0.018836	8.20231	9.00018	1.73854	1.73854	metadherin	Cytoplasm	transcription regulator
208753_s_at	NAP1L1	0.00413778	0.0460692	8.11269	8.90973	1.73753	1.73753	nucleosome assembly protein 1-like 1	Nucleus	other
200599_s_at	HSP90B1	0.000464686	0.0213779	10.3721	11.1612	1.72806	1.72806	heat shock protein 90kDa beta (Grp94), member 1	Cytoplasm	other	alvespimycin, retaspimycin, cisplatin
202771_at	PIEZO1	0.000461262	0.0213779	8.03728	8.82503	1.72637	1.72637	piezo-type mechanosensitive ion channel component 1	Cytoplasm	ion channel
224584_at	TMEM230	0.00320354	0.0417305	9.82229	10.6034	1.71842	1.71842	transmembrane protein 230	Other	other
224572_s_at	IRF2BP2	0.000835408	0.0241706	8.45428	9.23401	1.7168	1.7168	interferon regulatory factor 2 binding protein 2	Nucleus	transcription regulator
201917_s_at	SLC25A36	0.00165305	0.0322969	8.14921	8.92772	1.71535	1.71535	solute carrier family 25 (pyrimidine nucleotide carrier ), member 36	Cytoplasm	transporter
208688_x_at	EIF3B	0.000148764	0.0159347	9.38388	10.1597	1.71216	1.71216	eukaryotic translation initiation factor 3, subunit B	Cytoplasm	translation regulator
213175_s_at	SNRPB	0.00142824	0.0301553	10.1638	10.9382	1.71054	1.71054	small nuclear ribonucleoprotein polypeptides B and B1	Nucleus	other
208821_at	SNRPB	0.00220057	0.0361218	8.97017	9.74441	1.71028	1.71028	small nuclear ribonucleoprotein polypeptides B and B1	Nucleus	other
207966_s_at	GLG1	0.00301007	0.0405712	8.16141	8.93379	1.70809	1.70809	golgi glycoprotein 1	Cytoplasm	other
214626_s_at	GANAB	0.00137428	0.0297409	8.54045	9.31239	1.70757	1.70757	glucosidase, alpha; neutral AB	Cytoplasm	enzyme
211458_s_at	GABARAPL3	0.00327427	0.0421708	8	8.7694	1.70456	1.70456	GABA(A) receptors associated protein like 3, pseudogene	Other	other
208822_s_at	DAP3	0.000600959	0.0223982	8.78526	9.55464	1.70454	1.70454	death associated protein 3	Cytoplasm	other
200921_s_at	BTG1	0.0048061	0.0486227	10.0677	10.837	1.7045	1.7045	B-cell translocation gene 1, anti-proliferative	Nucleus	transcription regulator
214427_at	NOP2	0.00370615	0.0443956	8.01386	8.78296	1.7042	1.7042	NOP2 nucleolar protein	Nucleus	other
203138_at	HAT1	0.00184444	0.0334306	8.43658	9.20409	1.70233	1.70233	histone acetyltransferase 1	Nucleus	enzyme
206656_s_at	APMAP	0.00299985	0.0405712	8.06002	8.8266	1.70123	1.70123	adipocyte plasma membrane associated protein	Plasma Membrane	enzyme
200830_at	PSMD2	0.00253959	0.0381792	9.43786	10.2038	1.70045	1.70045	proteasome (prosome, macropain) 26S subunit, non-ATPase, 2	Cytoplasm	other	bortezomib/cladribine/rituximab, bortezomib/sorafenib, bortezomib/paclitaxel, bortezomib/dexamethasone, bortezomib/dexamethasone/doxorubicin, bortezomib/dexamethasone/lenalidomide, bortezomib/dexamethasone/thalidomide, bortezomib/prednisone, bortezomib/doxorubicin, bortezomib/vorinostat, bortezomib/thalidomide, bortezomib/rituximab, bortezomib/dexamethasone/rituximab, bortezomib
200833_s_at	RAP1B	0.000660755	0.0226599	9.88595	10.6484	1.69643	1.69643	RAP1B, member of RAS oncogene family	Cytoplasm	enzyme
224714_at	NIFK	0.00236317	0.0373034	8.6858	9.44771	1.69572	1.69572	nucleolar protein interacting with the FHA domain of MKI67	Nucleus	other
221505_at	ANP32E	0.000514635	0.0215236	9.16323	9.9234	1.69368	1.69368	acidic (leucine-rich) nuclear phosphoprotein 32 family, member E	Nucleus	other
216449_x_at	HSP90B1	0.00301393	0.0405712	8.81759	9.57609	1.69173	1.69173	heat shock protein 90kDa beta (Grp94), member 1	Cytoplasm	other	alvespimycin, retaspimycin, cisplatin
215812_s_at	SLC6A10P	0.00321199	0.0417305	8.45723	9.21569	1.69167	1.69167	solute carrier family 6 (neurotransmitter transporter), member 10, pseudogene	Plasma Membrane	transporter
203411_s_at	LMNA	0.0022071	0.0361695	9.25961	10.0172	1.69063	1.69063	lamin A/C	Nucleus	other
222244_s_at	TUG1	0.00122367	0.0283691	10.0279	10.7795	1.68366	1.68366	taurine up-regulated 1 (non-protein coding)	Other	other
212702_s_at	BICD2	0.00199161	0.0345933	8.84457	9.59226	1.67911	1.67911	bicaudal D homolog 2 (Drosophila)	Cytoplasm	other
201400_at	PSMB3	0.000276423	0.018836	10.1192	10.8657	1.67769	1.67769	proteasome (prosome, macropain) subunit, beta type, 3	Cytoplasm	peptidase
211996_s_at	NPIPB4 (includes others)	4.24456e-06	0.00987027	8.30372	9.04731	1.67433	1.67433	nuclear pore complex interacting protein family, member B3	Other	other
224777_s_at	PAFAH1B2	0.00192835	0.0340442	8.74482	9.4881	1.67398	1.67398	platelet-activating factor acetylhydrolase 1b, catalytic subunit 2 (30kDa)	Cytoplasm	enzyme
225096_at	COPRS	0.00367363	0.0442439	8.00514	8.74766	1.6731	1.6731	coordinator of PRMT5, differentiation stimulator	Nucleus	other
203497_at	MED1	0.00291616	0.0403897	8.00355	8.74422	1.67095	1.67095	mediator complex subunit 1	Nucleus	transcription regulator
227069_at	CUX1	0.00229471	0.0367774	8	8.74063	1.67091	1.67091	cut-like homeobox 1	Nucleus	transcription regulator
202352_s_at	PSMD12	0.000155874	0.0159347	8.63255	9.37239	1.66999	1.66999	proteasome (prosome, macropain) 26S subunit, non-ATPase, 12	Cytoplasm	other
222398_s_at	EFTUD2	1.08146e-05	0.00987027	8.52861	9.26733	1.66869	1.66869	elongation factor Tu GTP binding domain containing 2	Nucleus	enzyme
211609_x_at	PSMD4	0.00177491	0.0332493	9.32875	10.0643	1.66498	1.66498	proteasome (prosome, macropain) 26S subunit, non-ATPase, 4	Cytoplasm	other
225309_at	PHF5A	0.00497539	0.0495905	8.21932	8.95463	1.66475	1.66475	PHD finger protein 5A	Nucleus	transcription regulator
213891_s_at	TCF4	0.00397674	0.0455078	8.00682	8.74073	1.66314	1.66314	transcription factor 4	Nucleus	transcription regulator
203462_x_at	EIF3B	0.000177846	0.0162556	9.56446	10.2981	1.66287	1.66287	eukaryotic translation initiation factor 3, subunit B	Cytoplasm	translation regulator
205644_s_at	SNRPG	0.00033388	0.0198004	10.2569	10.9906	1.66287	1.66287	small nuclear ribonucleoprotein polypeptide G	Nucleus	other
235242_at	REL	0.00429133	0.0465755	8.24014	8.97343	1.66243	1.66243	v-rel avian reticuloendotheliosis viral oncogene homolog	Nucleus	transcription regulator
202220_at	KIAA0907	0.00406959	0.0458855	8.01129	8.744	1.66176	1.66176	KIAA0907	Other	other
200594_x_at	HNRNPU	0.000431473	0.0210845	10.4827	11.2152	1.66148	1.66148	heterogeneous nuclear ribonucleoprotein U (scaffold attachment factor A)	Nucleus	transporter
203316_s_at	SNRPE	0.00014413	0.0159347	10.0756	10.8075	1.66083	1.66083	small nuclear ribonucleoprotein polypeptide E	Nucleus	other
225291_at	PNPT1	0.000558811	0.0218119	8	8.72892	1.65739	1.65739	polyribonucleotide nucleotidyltransferase 1	Cytoplasm	enzyme
212219_at	PSME4	0.00215857	0.036116	8	8.72727	1.6555	1.6555	proteasome (prosome, macropain) activator subunit 4	Cytoplasm	other
201422_at	IFI30	0.000594678	0.0223189	8.45614	9.18289	1.6549	1.6549	interferon, gamma-inducible protein 30	Cytoplasm	enzyme
200060_s_at	RNPS1	0.00117998	0.0279272	9.52068	10.2425	1.64923	1.64923	RNA binding protein S1, serine-rich domain	Nucleus	other
202021_x_at	EIF1	0.0019949	0.0345933	10.9038	11.6213	1.64429	1.64429	eukaryotic translation initiation factor 1	Other	translation regulator
201560_at	CLIC4	0.00433448	0.0465802	8.00162	8.71864	1.64378	1.64378	chloride intracellular channel 4	Plasma Membrane	ion channel
200619_at	SF3B2	0.000978713	0.026438	8.65495	9.36497	1.63583	1.63583	splicing factor 3b, subunit 2, 145kDa	Nucleus	other
200757_s_at	CALU	0.000543337	0.0216809	8.05599	8.76554	1.63529	1.63529	calumenin	Cytoplasm	other
225806_at	AJUBA	0.00464877	0.0477511	8.24878	8.95675	1.6335	1.6335	ajuba LIM protein	Nucleus	transcription regulator
230229_at	DLG1	0.00330826	0.0423252	8.20624	8.91369	1.63292	1.63292	discs, large homolog 1 (Drosophila)	Plasma Membrane	kinase
225556_at	VMA21	0.000731861	0.0233803	8.4325	9.13804	1.63076	1.63076	VMA21 vacuolar H+-ATPase homolog (S. cerevisiae)	Cytoplasm	other
221970_s_at	NOL11	0.000694187	0.0229916	8.32162	9.02466	1.62793	1.62793	nucleolar protein 11	Nucleus	other
228273_at	PRR11	0.00362471	0.0439139	8.0089	8.71182	1.6278	1.6278	proline rich 11	Other	other
212227_x_at	EIF1	0.00203091	0.0349916	11.1095	11.807	1.6217	1.6217	eukaryotic translation initiation factor 1	Other	translation regulator
208943_s_at	SEC62	0.00418208	0.0460692	8.80793	9.50493	1.62113	1.62113	SEC62 homolog (S. cerevisiae)	Cytoplasm	transporter
200896_x_at	HDGF	0.00425937	0.0463692	9.75528	10.4513	1.61998	1.61998	hepatoma-derived growth factor	Extracellular Space	growth factor
223363_at	PSMG3	1.52597e-05	0.0102373	8.36323	9.05889	1.61962	1.61962	proteasome (prosome, macropain) assembly chaperone 3	Other	other
212130_x_at	EIF1	0.00219415	0.0361218	10.8306	11.5256	1.61881	1.61881	eukaryotic translation initiation factor 1	Other	translation regulator
201919_at	SLC25A36	0.0037596	0.0446836	8.47903	9.17287	1.61758	1.61758	solute carrier family 25 (pyrimidine nucleotide carrier ), member 36	Cytoplasm	transporter
209044_x_at	SF3B4	0.00327738	0.0421708	8.30676	8.99716	1.61374	1.61374	splicing factor 3b, subunit 4, 49kDa	Nucleus	other
201577_at	NME1	0.00454118	0.0473381	9.13902	9.82761	1.61171	1.61171	NME/NM23 nucleoside diphosphate kinase 1	Cytoplasm	kinase
212371_at	DESI2	0.0016986	0.0325586	8	8.68661	1.6095	1.6095	desumoylating isopeptidase 2	Cytoplasm	other
221741_s_at	YTHDF1	0.000845452	0.02433	8.5446	9.22878	1.60679	1.60679	YTH domain family, member 1	Other	other
200910_at	CCT3	0.000137941	0.0159347	9.79627	10.48	1.60626	1.60626	chaperonin containing TCP1, subunit 3 (gamma)	Cytoplasm	other
222077_s_at	RACGAP1	0.00321456	0.0417305	8.47234	9.1559	1.60609	1.60609	Rac GTPase activating protein 1	Cytoplasm	transporter
201139_s_at	SSB	0.00074585	0.0236164	8.26853	8.95189	1.60587	1.60587	Sjogren syndrome antigen B (autoantigen La)	Nucleus	enzyme
209678_s_at	PRKCI	0.00306612	0.0408335	9.52503	10.2064	1.60364	1.60364	protein kinase C, iota	Cytoplasm	kinase	ingenol mebutate
222985_at	YWHAG	6.87819e-05	0.0139771	10.5729	11.2519	1.60108	1.60108	tyrosine 3-monooxygenase/tryptophan 5-monooxygenase activation protein, gamma	Cytoplasm	other
223272_s_at	NTPCR	0.00507942	0.0498378	8.29395	8.9728	1.60087	1.60087	nucleoside-triphosphatase, cancer-related	Cytoplasm	other
214328_s_at	HSP90AA1	0.00200629	0.0346917	11.6302	12.3087	1.60056	1.60056	heat shock protein 90kDa alpha (cytosolic), class A member 1	Cytoplasm	enzyme	alvespimycin, retaspimycin, luminespib, cisplatin
201918_at	SLC25A36	0.000175335	0.0162556	8.02781	8.70304	1.59685	1.59685	solute carrier family 25 (pyrimidine nucleotide carrier ), member 36	Cytoplasm	transporter
201039_s_at	RAD23A	0.000172866	0.0162556	8.05072	8.72485	1.59564	1.59564	RAD23 homolog A (S. cerevisiae)	Nucleus	other
201157_s_at	NMT1	6.33031e-05	0.0137619	8.25195	8.92563	1.59514	1.59514	N-myristoyltransferase 1	Cytoplasm	enzyme
221570_s_at	METTL5	0.000453049	0.0213291	8.91242	9.58421	1.59304	1.59304	methyltransferase like 5	Other	enzyme
212296_at	PSMD14	0.000379268	0.0205182	9.80042	10.4719	1.59266	1.59266	proteasome (prosome, macropain) 26S subunit, non-ATPase, 14	Cytoplasm	peptidase
223000_s_at	F11R	0.00215165	0.036116	10.8474	11.5181	1.59186	1.59186	F11 receptor	Plasma Membrane	other
213729_at	PRPF40A	0.000504128	0.0215236	8.21903	8.88938	1.59146	1.59146	PRP40 pre-mRNA processing factor 40 homolog A (S. cerevisiae)	Nucleus	other
200058_s_at	SNRNP200	5.14791e-05	0.0125586	9.39885	10.0689	1.59117	1.59117	small nuclear ribonucleoprotein 200kDa (U5)	Nucleus	enzyme
213097_s_at	DNAJC2	0.000660616	0.0226599	8	8.66915	1.59013	1.59013	DnaJ (Hsp40) homolog, subfamily C, member 2	Nucleus	other
214288_s_at	PSMB1	0.000480515	0.0215236	10.9629	11.6316	1.58963	1.58963	proteasome (prosome, macropain) subunit, beta type, 1	Cytoplasm	peptidase	carfilzomib, bortezomib/cladribine/rituximab, bortezomib/sorafenib, bortezomib/paclitaxel, bortezomib/dexamethasone, bortezomib/dexamethasone/doxorubicin, bortezomib/dexamethasone/lenalidomide, bortezomib/dexamethasone/thalidomide, carfilzomib/dexamethasone/lenalidomide, bortezomib/prednisone, bortezomib/doxorubicin, bortezomib/vorinostat, bortezomib/thalidomide, bortezomib/rituximab, bortezomib/…
222231_s_at	LRRC59	0.000462123	0.0213779	8.73607	9.40399	1.58879	1.58879	leucine rich repeat containing 59	Cytoplasm	other
208744_x_at	HSPH1	0.00204829	0.0350101	8.04335	8.71011	1.5875	1.5875	heat shock 105kDa/110kDa protein 1	Cytoplasm	other
200877_at	CCT4	0.00175511	0.0331678	9.98542	10.6506	1.58578	1.58578	chaperonin containing TCP1, subunit 4 (delta)	Cytoplasm	other
212773_s_at	TOMM20	0.00184999	0.0334306	9.1036	9.76684	1.58363	1.58363	translocase of outer mitochondrial membrane 20 homolog (yeast)	Cytoplasm	transporter
217774_s_at	TRMT112	0.000736528	0.0234596	10.0844	10.7474	1.58342	1.58342	tRNA methyltransferase 11-2 homolog (S. cerevisiae)	Cytoplasm	enzyme
224452_s_at	FAM220A	0.000161916	0.0161505	8.46261	9.12555	1.5833	1.5833	family with sequence similarity 220, member A	Other	other
211501_s_at	EIF3B	0.00070542	0.0230591	8.30326	8.96594	1.58302	1.58302	eukaryotic translation initiation factor 3, subunit B	Cytoplasm	translation regulator
201986_at	MED13	0.00483147	0.0488334	8.54338	9.20319	1.57988	1.57988	mediator complex subunit 13	Nucleus	transcription regulator
213671_s_at	MARS	3.79939e-05	0.0125586	8.28593	8.94506	1.57912	1.57912	methionyl-tRNA synthetase	Cytoplasm	enzyme
201794_s_at	SMG7	0.0017938	0.0334278	8.09089	8.74628	1.57504	1.57504	SMG7 nonsense mediated mRNA decay factor	Nucleus	other
210211_s_at	HSP90AA1	0.00384505	0.0447472	11.4604	12.1151	1.57433	1.57433	heat shock protein 90kDa alpha (cytosolic), class A member 1	Cytoplasm	enzyme	alvespimycin, retaspimycin, luminespib, cisplatin
225479_at	LRRC58	0.00140298	0.0300804	8.29045	8.94448	1.57356	1.57356	leucine rich repeat containing 58	Other	other
203341_at	CEBPZ	0.00422947	0.0462784	8.02265	8.67623	1.57306	1.57306	CCAAT/enhancer binding protein (C/EBP), zeta	Nucleus	other
224855_at	PYCR2	0.00252095	0.0381553	8.00024	8.6534	1.57261	1.57261	pyrroline-5-carboxylate reductase family, member 2	Cytoplasm	enzyme
201393_s_at	IGF2R	0.000588019	0.0222246	8.42135	9.07435	1.57243	1.57243	insulin-like growth factor 2 receptor	Plasma Membrane	transmembrane receptor
218167_at	AMZ2	0.00405008	0.0458182	9.24693	9.89845	1.57082	1.57082	archaelysin family metallopeptidase 2	Other	other
201106_at	GPX4	0.00150796	0.0310326	9.93219	10.5828	1.56984	1.56984	glutathione peroxidase 4	Cytoplasm	enzyme
200658_s_at	PHB	0.00263142	0.0388205	8.15776	8.80681	1.56813	1.56813	prohibitin	Nucleus	transcription regulator
213360_s_at		0.00043561	0.0210845	8.36584	9.01449	1.5677	1.5677
202505_at	SNRPB2	0.00208733	0.0354269	8.89686	9.5438	1.56584	1.56584	small nuclear ribonucleoprotein polypeptide B	Nucleus	other
204372_s_at	KHSRP	7.5957e-05	0.0139771	8.25908	8.9059	1.56572	1.56572	KH-type splicing regulatory protein	Nucleus	enzyme
225044_at	NT5C3B	0.00504899	0.0497666	8	8.64663	1.56551	1.56551	5'-nucleotidase, cytosolic IIIB	Other	phosphatase
214494_s_at	SPG7	0.00418903	0.0460692	8.17705	8.82367	1.56549	1.56549	spastic paraplegia 7 (pure and complicated autosomal recessive)	Cytoplasm	peptidase
212725_s_at	TUG1	0.00306005	0.0408335	9.1991	9.84421	1.56386	1.56386	taurine up-regulated 1 (non-protein coding)	Other	other
213330_s_at	STIP1	0.0028187	0.0398104	8.52108	9.16364	1.5611	1.5611	stress-induced phosphoprotein 1	Cytoplasm	other
210993_s_at	SMAD1	0.00390849	0.0451046	8.08337	8.7247	1.55977	1.55977	SMAD family member 1	Nucleus	transcription regulator
203983_at	TSNAX	0.00167224	0.032342	8.1778	8.81285	1.55299	1.55299	translin-associated factor X	Nucleus	transporter
210460_s_at	PSMD4	0.00264585	0.0388517	9.17428	9.80913	1.55278	1.55278	proteasome (prosome, macropain) 26S subunit, non-ATPase, 4	Cytoplasm	other
204559_s_at	LSM7	0.00450494	0.0473381	9.11265	9.74506	1.55016	1.55016	LSM7 homolog, U6 small nuclear RNA associated (S. cerevisiae)	Nucleus	other
200072_s_at	HNRNPM	0.00131174	0.0292631	9.29928	9.93095	1.54936	1.54936	heterogeneous nuclear ribonucleoprotein M	Nucleus	other
200812_at	CCT7	0.000431225	0.0210845	9.48737	10.1099	1.53956	1.53956	chaperonin containing TCP1, subunit 7 (eta)	Cytoplasm	other
223151_at	DCUN1D5	0.000634849	0.0225627	8.55684	9.17748	1.53755	1.53755	DCN1, defective in cullin neddylation 1, domain containing 5	Other	other
226294_x_at	FAM91A1	0.000210849	0.0170563	8.30855	8.9255	1.53362	1.53362	family with sequence similarity 91, member A1	Other	other
200956_s_at	SSRP1	0.00349263	0.0434629	8.06788	8.68479	1.53358	1.53358	structure specific recognition protein 1	Nucleus	other
201587_s_at	IRAK1	0.000639169	0.0225627	8.66338	9.27954	1.53279	1.53279	interleukin-1 receptor-associated kinase 1	Plasma Membrane	kinase
224570_s_at	IRF2BP2	0.00321547	0.0417305	8.09738	8.71283	1.53204	1.53204	interferon regulatory factor 2 binding protein 2	Nucleus	transcription regulator
201381_x_at	CACYBP	2.94428e-05	0.0125586	8.9515	9.56436	1.52928	1.52928	calcyclin binding protein	Nucleus	other
200779_at	ATF4	0.00396513	0.0454719	10.522	11.132	1.52621	1.52621	activating transcription factor 4	Nucleus	transcription regulator
225655_at	UHRF1	0.000116058	0.0159347	8	8.60982	1.52607	1.52607	ubiquitin-like with PHD and ring finger domains 1	Nucleus	transcription regulator
209852_x_at	PSME3	0.00185376	0.0334424	8.67472	9.28399	1.52548	1.52548	proteasome (prosome, macropain) activator subunit 3 (PA28 gamma; Ki)	Cytoplasm	peptidase
205434_s_at	AAK1	0.00156727	0.031563	8.59515	9.20357	1.52459	1.52459	AP2 associated kinase 1	Cytoplasm	kinase
201947_s_at	CCT2	0.0017876	0.0333705	10.023	10.6306	1.52372	1.52372	chaperonin containing TCP1, subunit 2 (beta)	Cytoplasm	kinase
201593_s_at	ZC3H15	0.00474975	0.0484961	8.95202	9.55949	1.52358	1.52358	zinc finger CCCH-type containing 15	Nucleus	other
213136_at	PTPN2	0.00248942	0.0381309	8.69528	9.30265	1.52348	1.52348	protein tyrosine phosphatase, non-receptor type 2	Cytoplasm	phosphatase
212539_at	CHD1L	0.0039277	0.0452068	8	8.60675	1.52282	1.52282	chromodomain helicase DNA binding protein 1-like	Nucleus	enzyme
221739_at	C19orf10	0.00348427	0.0434629	8.24676	8.85305	1.52234	1.52234	chromosome 19 open reading frame 10	Extracellular Space	cytokine
202276_at	SHFM1	0.000165289	0.0162556	9.26929	9.87135	1.51788	1.51788	split hand/foot malformation (ectrodactyly) type 1	Nucleus	peptidase
211761_s_at	CACYBP	0.00174242	0.0330451	8.35898	8.95895	1.51569	1.51569	calcyclin binding protein	Nucleus	other
225213_at	PPTC7	0.00012868	0.0159347	8.34317	8.94294	1.51547	1.51547	PTC7 protein phosphatase homolog (S. cerevisiae)	Cytoplasm	phosphatase
203633_at	CPT1A	0.0046	0.0474945	8.02258	8.62222	1.51533	1.51533	carnitine palmitoyltransferase 1A (liver)	Cytoplasm	enzyme	perhexiline
226508_at	PHC3	0.00434792	0.0465802	8.13793	8.73653	1.51425	1.51425	polyhomeotic homolog 3 (Drosophila)	Nucleus	transcription regulator
230621_at	IAH1	0.000714851	0.0231121	8.19508	8.79033	1.51073	1.51073	isoamyl acetate-hydrolyzing esterase 1 homolog (S. cerevisiae)	Cytoplasm	other
200050_at	ZNF146	0.00165315	0.0322969	8.58002	9.174	1.50941	1.50941	zinc finger protein 146	Nucleus	other
226154_at	DNM1L	0.000237637	0.0174567	8.79089	9.38463	1.50915	1.50915	dynamin 1-like	Cytoplasm	enzyme
223006_s_at	TMEM245	0.00134003	0.0294789	8.12893	8.72158	1.50802	1.50802	transmembrane protein 245	Other	other
200057_s_at	NONO	0.00107014	0.0271558	10.8941	11.4866	1.50787	1.50787	non-POU domain containing, octamer-binding	Nucleus	other
225866_at	RPF2	0.00379665	0.0447472	8.44474	9.03406	1.50454	1.50454	ribosome production factor 2 homolog (S. cerevisiae)	Nucleus	other
201093_x_at	SDHA	0.00357965	0.0436711	8.88051	9.46957	1.50427	1.50427	succinate dehydrogenase complex, subunit A, flavoprotein (Fp)	Cytoplasm	enzyme
217978_s_at	UBE2Q1	0.00108604	0.027156	9.02644	9.61472	1.50345	1.50345	ubiquitin-conjugating enzyme E2Q family member 1	Other	enzyme
217736_s_at	EIF2AK1	0.00109375	0.027156	9.02673	9.61462	1.50305	1.50305	eukaryotic translation initiation factor 2-alpha kinase 1	Cytoplasm	kinase
201114_x_at	PSMA7	0.00184747	0.0334306	9.41302	10.0006	1.5027	1.5027	proteasome (prosome, macropain) subunit, alpha type, 7	Cytoplasm	peptidase
225204_at	PPTC7	0.00165262	0.0322969	8.60908	9.1951	1.50111	1.50111	PTC7 protein phosphatase homolog (S. cerevisiae)	Cytoplasm	phosphatase
201475_x_at	MARS	0.00099486	0.026438	8.47706	9.06252	1.50052	1.50052	methionyl-tRNA synthetase	Cytoplasm	enzyme
222496_s_at	RBM47	0.0038382	0.0447472	8.58726	8	-1.50239	1.50239	RNA binding motif protein 47	Other	other
46256_at	SPSB3	0.00333207	0.0425285	8.99991	8.41199	-1.50307	1.50307	splA/ryanodine receptor domain and SOCS box containing 3	Other	other
208679_s_at	ARPC2	0.00413978	0.0460692	12.1215	11.5325	-1.50422	1.50422	actin related protein 2/3 complex, subunit 2, 34kDa	Cytoplasm	other
208727_s_at	CDC42	0.00448557	0.0473381	9.64519	9.05443	-1.50604	1.50604	cell division cycle 42	Cytoplasm	enzyme
213969_x_at	RPL29	0.000341734	0.019991	12.5434	11.9514	-1.5073	1.5073	ribosomal protein L29	Cytoplasm	other
218106_s_at	MRPS10	0.00425203	0.0463692	8.77537	8.18299	-1.50774	1.50774	mitochondrial ribosomal protein S10	Cytoplasm	other
233329_s_at	KRCC1	0.00358027	0.0436711	8.62233	8.02896	-1.50878	1.50878	lysine-rich coiled-coil 1	Extracellular Space	other
218563_at	NDUFA3	0.00183855	0.0334306	9.71536	9.11889	-1.512	1.512	NADH dehydrogenase (ubiquinone) 1 alpha subcomplex, 3, 9kDa	Cytoplasm	enzyme
212046_x_at	MAPK3	0.00297573	0.0405712	8.89634	8.2981	-1.51387	1.51387	mitogen-activated protein kinase 3	Cytoplasm	kinase
31846_at	RHOD	0.00500291	0.0497234	9.80801	9.20948	-1.51418	1.51418	ras homolog family member D	Cytoplasm	enzyme
225132_at	FBXL3	0.00176233	0.0332457	8.9001	8.29003	-1.52633	1.52633	F-box and leucine-rich repeat protein 3	Nucleus	enzyme
204616_at	UCHL3	0.00497664	0.0495905	9.97608	9.36539	-1.52699	1.52699	ubiquitin carboxyl-terminal esterase L3 (ubiquitin thiolesterase)	Cytoplasm	peptidase
203126_at	IMPA2	0.00501352	0.0497367	9.88012	9.26653	-1.53007	1.53007	inositol(myo)-1(or 4)-monophosphatase 2	Cytoplasm	phosphatase
212628_at	PKN2	0.00215209	0.036116	8.70572	8.09023	-1.53208	1.53208	protein kinase N2	Cytoplasm	kinase
224954_at	SHMT1	8.33367e-05	0.0139771	9.97708	9.36145	-1.53223	1.53223	serine hydroxymethyltransferase 1 (soluble)	Cytoplasm	enzyme	mimosine
227747_at	MPZL3	0.00426744	0.04641	8.63857	8.02219	-1.53302	1.53302	myelin protein zero-like 3	Other	other
203779_s_at	MPZL2	0.00153729	0.0311345	8.68748	8.06998	-1.53421	1.53421	myelin protein zero-like 2	Plasma Membrane	other
213902_at	ASAH1	0.000421868	0.0210845	9.15875	8.54119	-1.53428	1.53428	N-acylsphingosine amidohydrolase (acid ceramidase) 1	Cytoplasm	enzyme
209018_s_at	PINK1	0.00090429	0.0252687	8.68976	8.07173	-1.53478	1.53478	PTEN induced putative kinase 1	Cytoplasm	kinase
217707_x_at	SMARCA2	0.00216361	0.036116	8.68406	8.06269	-1.53834	1.53834	SWI/SNF related, matrix associated, actin dependent regulator of chromatin, subfamily a, member 2	Nucleus	transcription regulator
219939_s_at	CSDE1	0.00134593	0.0294841	10.548	9.92614	-1.53884	1.53884	cold shock domain containing E1, RNA-binding	Cytoplasm	enzyme
218582_at	MARCH5	0.00348488	0.0434629	8.67786	8.05473	-1.54021	1.54021	membrane-associated ring finger (C3HC4) 5	Cytoplasm	enzyme
239069_s_at		0.00251035	0.0381309	9.06634	8.44301	-1.54042	1.54042
225413_at	USMG5	0.00487875	0.0489883	12.1572	11.5333	-1.54106	1.54106	up-regulated during skeletal muscle growth 5 homolog (mouse)	Cytoplasm	other
211755_s_at	ATP5F1	0.00139758	0.0300804	11.6505	11.0255	-1.54228	1.54228	ATP synthase, H+ transporting, mitochondrial Fo complex, subunit B1	Cytoplasm	transporter
208736_at	ARPC3	0.000535284	0.0215332	11.145	10.5186	-1.54376	1.54376	actin related protein 2/3 complex, subunit 3, 21kDa	Cytoplasm	other
209600_s_at	ACOX1	0.00229161	0.0367774	8.63381	8.00698	-1.54417	1.54417	acyl-CoA oxidase 1, palmitoyl	Cytoplasm	enzyme
202209_at	LSM3	0.000304066	0.0189758	9.73169	9.10305	-1.54611	1.54611	LSM3 homolog, U6 small nuclear RNA associated (S. cerevisiae)	Nucleus	other
224302_s_at	MRPS36	0.00208979	0.0354269	8.62947	8	-1.547	1.547	mitochondrial ribosomal protein S36	Cytoplasm	other
223738_s_at	PGM2	0.000612501	0.0225627	9.19605	8.566	-1.54762	1.54762	phosphoglucomutase 2	Cytoplasm	enzyme
213701_at	C12orf29	0.0048609	0.0489124	8.72289	8.09222	-1.54828	1.54828	chromosome 12 open reading frame 29	Other	other
200070_at	CNPPD1	0.000697768	0.0229916	8.71696	8.0853	-1.54935	1.54935	cyclin Pas1/PHO80 domain containing 1	Other	other
223322_at	RASSF5	0.00176983	0.0332493	9.41054	8.77872	-1.54951	1.54951	Ras association (RalGDS/AF-6) domain family member 5	Plasma Membrane	other
204573_at	CROT	0.00105148	0.0270661	9.24477	8.61248	-1.55003	1.55003	carnitine O-octanoyltransferase	Cytoplasm	enzyme
222333_at	ALS2CL	0.000637966	0.0225627	8.84342	8.21019	-1.55103	1.55103	ALS2 C-terminal like	Cytoplasm	other
207801_s_at	RNF10	0.000854273	0.0244527	9.5556	8.92066	-1.55288	1.55288	ring finger protein 10	Cytoplasm	enzyme
1569608_x_at	ANKRD20A9P	0.00414469	0.0460692	8.68842	8.05259	-1.55384	1.55384	ankyrin repeat domain 20 family, member A9, pseudogene	Other	other
202361_at	SEC24C	0.000868161	0.0247184	8.85482	8.21703	-1.55594	1.55594	SEC24 family member C	Cytoplasm	transporter
211729_x_at	BLVRA	0.000234466	0.0174567	9.51518	8.87468	-1.55887	1.55887	biliverdin reductase A	Cytoplasm	enzyme
208770_s_at	EIF4EBP2	6.53032e-06	0.00987027	8.77742	8.13373	-1.56232	1.56232	eukaryotic translation initiation factor 4E binding protein 2	Cytoplasm	other
202614_at	SLC30A9	0.000144496	0.0159347	8.71116	8.06568	-1.56426	1.56426	solute carrier family 30 (zinc transporter), member 9	Nucleus	transporter
200760_s_at	ARL6IP5	0.00022443	0.0174567	8.74804	8.10083	-1.56613	1.56613	ADP-ribosylation factor-like 6 interacting protein 5	Cytoplasm	other
224751_at	C7orf73	0.000261816	0.0184891	9.06758	8.41922	-1.56739	1.56739	chromosome 7 open reading frame 73	Other	other
217779_s_at	PNRC2	0.000343595	0.019991	9.62674	8.97515	-1.5709	1.5709	proline-rich nuclear receptor coactivator 2	Nucleus	other
225810_at	MTMR10	0.00110341	0.0272162	8.66464	8.01184	-1.57222	1.57222	myotubularin related protein 10	Other	other
225440_at	AGPAT3	0.00469595	0.0480976	8.88657	8.22942	-1.57697	1.57697	1-acylglycerol-3-phosphate O-acyltransferase 3	Cytoplasm	enzyme
1556285_s_at	PPA2	0.00142995	0.0301553	8.95837	8.29884	-1.57957	1.57957	pyrophosphatase (inorganic) 2	Cytoplasm	enzyme
204119_s_at	ADK	0.00111704	0.0273215	9.48253	8.82289	-1.57969	1.57969	adenosine kinase	Nucleus	kinase	pegintron/ribavirin, PEG-interferon alfa-2a/ribavirin, interferon alfa-2b/ribavirin, ribavirin
228570_at	BTBD11	0.00300753	0.0405712	8.81226	8.15258	-1.57974	1.57974	BTB (POZ) domain containing 11	Other	transcription regulator
218849_s_at	PPP1R13L	0.00106147	0.0271282	9.0416	8.38066	-1.58111	1.58111	protein phosphatase 1, regulatory subunit 13 like	Nucleus	transcription regulator
221269_s_at	SH3BGRL3	6.11737e-05	0.01368	10.3838	9.72147	-1.58268	1.58268	SH3 domain binding glutamate-rich protein like 3	Nucleus	other
224874_at	POLR1D	0.00504819	0.0497666	9.13823	8.47556	-1.58301	1.58301	polymerase (RNA) I polypeptide D, 16kDa	Nucleus	enzyme
212459_x_at	SUCLG2	0.00140712	0.0300804	8.66585	8	-1.5865	1.5865	succinate-CoA ligase, GDP-forming, beta subunit	Cytoplasm	enzyme
200976_s_at	TAX1BP1	0.00403975	0.0458182	10.4024	9.73369	-1.5896	1.5896	Tax1 (human T-cell leukemia virus type I) binding protein 1	Cytoplasm	other
200075_s_at	GUK1	0.000415677	0.0210845	10.2177	9.5451	-1.59397	1.59397	guanylate kinase 1	Cytoplasm	kinase
211749_s_at	VAMP3	0.00291173	0.0403805	9.69597	9.02175	-1.59573	1.59573	vesicle-associated membrane protein 3	Plasma Membrane	other
202297_s_at	RER1	0.00235111	0.0371692	9.21934	8.54412	-1.59684	1.59684	retention in endoplasmic reticulum sorting receptor 1	Cytoplasm	other
226482_s_at	TSTD1	0.00099457	0.026438	9.12179	8.44625	-1.59719	1.59719	thiosulfate sulfurtransferase (rhodanese)-like domain containing 1	Cytoplasm	other
224612_s_at	DNAJC5	0.000486284	0.0215236	8.88664	8.21015	-1.59825	1.59825	DnaJ (Hsp40) homolog, subfamily C, member 5	Plasma Membrane	other
226506_at	THSD4	0.00212003	0.0357805	8.67685	8	-1.59864	1.59864	thrombospondin, type I, domain containing 4	Cytoplasm	other
222845_x_at	TMBIM4	0.00144842	0.0303659	10.4035	9.7247	-1.60079	1.60079	transmembrane BAX inhibitor motif containing 4	Nucleus	other
207157_s_at	GNG5	1.3793e-05	0.00987027	11.0406	10.3612	-1.60153	1.60153	guanine nucleotide binding protein (G protein), gamma 5	Plasma Membrane	other
205125_at	PLCD1	0.00489047	0.0490601	9.05669	8.37605	-1.60285	1.60285	phospholipase C, delta 1	Cytoplasm	enzyme
218806_s_at	VAV3	0.000688103	0.0229321	8.68103	8	-1.60328	1.60328	vav 3 guanine nucleotide exchange factor	Extracellular Space	cytokine
229582_at	INO80C	0.00345883	0.0434234	9.10962	8.4268	-1.60527	1.60527	INO80 complex subunit C	Nucleus	other
206323_x_at	OPHN1	0.00344204	0.0433592	9.71767	9.02487	-1.61642	1.61642	oligophrenin 1	Cytoplasm	other
37012_at	CAPZB	0.000131871	0.0159347	10.4129	9.71938	-1.6172	1.6172	capping protein (actin filament) muscle Z-line, beta	Cytoplasm	other
203124_s_at	SLC11A2	0.0026365	0.0388205	8.91636	8.22187	-1.61832	1.61832	solute carrier family 11 (proton-coupled divalent metal ion transporter), member 2	Plasma Membrane	transporter
200805_at	LMAN2	0.000147543	0.0159347	9.24301	8.5461	-1.62103	1.62103	lectin, mannose-binding 2	Cytoplasm	transporter
213513_x_at	ARPC2	0.00217638	0.036116	11.9809	11.2828	-1.62236	1.62236	actin related protein 2/3 complex, subunit 2, 34kDa	Cytoplasm	other
208950_s_at	ALDH7A1	0.000646433	0.022606	8.8384	8.14021	-1.62246	1.62246	aldehyde dehydrogenase 7 family, member A1	Cytoplasm	enzyme
208751_at	NAPA	0.00141105	0.0300804	8.78042	8.08221	-1.62249	1.62249	N-ethylmaleimide-sensitive factor attachment protein, alpha	Cytoplasm	transporter
200787_s_at	PEA15	0.000283779	0.018836	8.90554	8.20468	-1.62547	1.62547	phosphoprotein enriched in astrocytes 15	Cytoplasm	transporter
201351_s_at	YME1L1	0.00155116	0.0313562	9.97543	9.27395	-1.62617	1.62617	YME1-like 1 ATPase	Cytoplasm	peptidase
225210_s_at	FAM103A1	0.00251506	0.0381309	8.96204	8.25975	-1.62709	1.62709	family with sequence similarity 103, member A1	Nucleus	other
215772_x_at	SUCLG2	0.00120042	0.0280896	8.71075	8	-1.63666	1.63666	succinate-CoA ligase, GDP-forming, beta subunit	Cytoplasm	enzyme
218028_at	ELOVL1	0.00476196	0.0484961	9.2562	8.54511	-1.63704	1.63704	ELOVL fatty acid elongase 1	Cytoplasm	enzyme
221922_at	GPSM2	7.29416e-05	0.0139771	8.96194	8.25052	-1.63741	1.63741	G-protein signaling modulator 2	Nucleus	other
228653_at	SAMD5	0.00185912	0.0334702	8.71701	8	-1.64377	1.64377	sterile alpha motif domain containing 5	Other	other
213056_at	FRMD4B	0.00296323	0.0405712	8.72002	8	-1.6472	1.6472	FERM domain containing 4B	Cytoplasm	other
202217_at	C21orf33/LOC102724023	0.00183226	0.0334306	9.67516	8.95493	-1.64745	1.64745	chromosome 21 open reading frame 33	Cytoplasm	other
211985_s_at		0.0043582	0.0465946	9.40327	8.6818	-1.64887	1.64887
209303_at	NDUFS4	0.00241679	0.0376449	9.23128	8.50619	-1.653	1.653	NADH dehydrogenase (ubiquinone) Fe-S protein 4, 18kDa (NADH-coenzyme Q reductase)	Cytoplasm	enzyme
221476_s_at	RPL15	0.00152632	0.0310679	11.3139	10.5863	-1.65585	1.65585	ribosomal protein L15	Cytoplasm	other
229126_at	TMEM19	0.00453349	0.0473381	8.77889	8.04926	-1.65822	1.65822	transmembrane protein 19	Other	other
205363_at	BBOX1	0.00420448	0.0460692	8.73064	8	-1.65937	1.65937	butyrobetaine (gamma), 2-oxoglutarate dioxygenase (gamma-butyrobetaine hydroxylase) 1	Cytoplasm	enzyme
203773_x_at	BLVRA	0.000379215	0.0205182	9.40443	8.67243	-1.66094	1.66094	biliverdin reductase A	Cytoplasm	enzyme
212807_s_at	SORT1	0.000408072	0.0210845	8.73313	8	-1.66224	1.66224	sortilin 1	Plasma Membrane	G-protein coupled receptor
213374_x_at	HIBCH	0.00108085	0.027156	8.74296	8.00953	-1.66259	1.66259	3-hydroxyisobutyryl-CoA hydrolase	Cytoplasm	enzyme
223214_s_at	ZHX1	0.000450454	0.0213291	8.73345	8	-1.6626	1.6626	zinc fingers and homeoboxes 1	Nucleus	transcription regulator
224575_at	BRK1	0.000765839	0.0236643	10.252	9.51436	-1.66749	1.66749	BRICK1, SCAR/WAVE actin-nucleating complex subunit	Cytoplasm	other
208796_s_at	CCNG1	0.00272043	0.0393016	8.87922	8.14136	-1.6677	1.6677	cyclin G1	Nucleus	other
218764_at	PRKCH	0.00354473	0.0435842	9.10314	8.36206	-1.67143	1.67143	protein kinase C, eta	Cytoplasm	kinase	ingenol mebutate
201180_s_at	GNAI3	0.000552205	0.0217374	10.7156	9.97444	-1.67149	1.67149	guanine nucleotide binding protein (G protein), alpha inhibiting activity polypeptide 3	Cytoplasm	enzyme
202481_at	DHRS3	0.000277413	0.018836	8.91046	8.16548	-1.67595	1.67595	dehydrogenase/reductase (SDR family) member 3	Cytoplasm	enzyme
210980_s_at	ASAH1	0.00190233	0.0337268	9.89315	9.14267	-1.68235	1.68235	N-acylsphingosine amidohydrolase (acid ceramidase) 1	Cytoplasm	enzyme
229498_at	MBNL3	0.00177288	0.0332493	8.75176	8	-1.68384	1.68384	muscleblind-like splicing regulator 3	Nucleus	other
224970_at	NFIA	0.000206296	0.0170563	8.75311	8	-1.68542	1.68542	nuclear factor I/A	Nucleus	transcription regulator
227998_at	S100A16	0.00198206	0.0345933	12.8418	12.0848	-1.69	1.69	S100 calcium binding protein A16	Nucleus	other
211023_at	PDHB	0.00255695	0.0381938	9.7985	9.03882	-1.69312	1.69312	pyruvate dehydrogenase (lipoamide) beta	Cytoplasm	enzyme
224839_s_at	GPT2	4.82781e-05	0.0125586	8.78673	8.02516	-1.69534	1.69534	glutamic pyruvate transaminase (alanine aminotransferase) 2	Cytoplasm	enzyme
210372_s_at	TPD52L1	0.00361388	0.0438658	9.41853	8.65601	-1.69645	1.69645	tumor protein D52-like 1	Cytoplasm	other
218361_at	GOLPH3L	0.000990284	0.026438	8.97795	8.21531	-1.69659	1.69659	golgi phosphoprotein 3-like	Cytoplasm	other
224802_at	NDFIP2	0.00200704	0.0346917	8.96554	8.20198	-1.69768	1.69768	Nedd4 family interacting protein 2	Cytoplasm	other
202592_at	BLOC1S1	0.000152369	0.0159347	9.54334	8.77861	-1.69905	1.69905	biogenesis of lysosomal organelles complex-1, subunit 1	Cytoplasm	other
224837_at	FOXP1	0.000520318	0.0215236	9.34239	8.5759	-1.70113	1.70113	forkhead box P1	Nucleus	other
226553_at	TMPRSS2	0.00466959	0.0478733	8.86655	8.09157	-1.71116	1.71116	transmembrane protease, serine 2	Plasma Membrane	peptidase
226226_at	TMEM45B	0.00372144	0.0444337	9.12774	8.35273	-1.7112	1.7112	transmembrane protein 45B	Extracellular Space	other
200823_x_at	RPL29	0.00098228	0.026438	12.0454	11.2689	-1.71294	1.71294	ribosomal protein L29	Cytoplasm	other
201851_at	SH3GL1	0.00297923	0.0405712	9.41281	8.63609	-1.71324	1.71324	SH3-domain GRB2-like 1	Cytoplasm	other
224880_at	RALA	0.000999787	0.026438	10.2282	9.44933	-1.7158	1.7158	v-ral simian leukemia viral oncogene homolog A (ras related)	Cytoplasm	enzyme
208655_at	CCNI	0.00408377	0.0459488	10.8095	10.03	-1.71652	1.71652	cyclin I	Other	other
226752_at	FAM174A	0.00150943	0.0310326	8.849	8.06934	-1.71673	1.71673	family with sequence similarity 174, member A	Extracellular Space	other
1554253_a_at	CERS3	0.00250699	0.0381309	9.13964	8.35682	-1.72049	1.72049	ceramide synthase 3	Nucleus	transcription regulator
223892_s_at	TMBIM4	0.00184455	0.0334306	10.2643	9.48101	-1.72109	1.72109	transmembrane BAX inhibitor motif containing 4	Nucleus	other
218589_at	LPAR6	0.000893775	0.0251146	9.29459	8.50955	-1.72314	1.72314	lysophosphatidic acid receptor 6	Plasma Membrane	G-protein coupled receptor
202442_at	AP3S1	0.0012406	0.0285152	10.6401	9.85488	-1.72331	1.72331	adaptor-related protein complex 3, sigma 1 subunit	Cytoplasm	transporter
229638_at	IRX3	0.00420606	0.0460692	9.08446	8.29793	-1.72492	1.72492	iroquois homeobox 3	Nucleus	transcription regulator
203002_at	AMOTL2	0.00039298	0.0208824	9.02874	8.23743	-1.73064	1.73064	angiomotin like 2	Plasma Membrane	other
219296_at	ZDHHC13	0.000632293	0.0225627	8.94804	8.15467	-1.73311	1.73311	zinc finger, DHHC-type containing 13	Nucleus	transcription regulator
211994_at	WNK1	0.000803174	0.0238951	10.2047	9.40822	-1.73681	1.73681	WNK lysine deficient protein kinase 1	Cytoplasm	kinase
205263_at	BCL10	0.0020367	0.0350018	9.38416	8.58274	-1.74281	1.74281	B-cell CLL/lymphoma 10	Cytoplasm	transcription regulator
214042_s_at	RPL22	0.00425595	0.0463692	10.8224	10.0185	-1.74581	1.74581	ribosomal protein L22	Nucleus	other
217927_at	SPCS1	0.000568635	0.0218772	10.5712	9.76627	-1.74709	1.74709	signal peptidase complex subunit 1 homolog (S. cerevisiae)	Cytoplasm	peptidase
223631_s_at	C19orf33	0.00353115	0.0435413	11.3466	10.5405	-1.74847	1.74847	chromosome 19 open reading frame 33	Nucleus	other
200074_s_at	RPL14	0.00266389	0.0389037	11.5572	10.7458	-1.75494	1.75494	ribosomal protein L14	Cytoplasm	other
1555419_a_at	ASAH1	3.09409e-05	0.0125586	9.32393	8.51147	-1.7562	1.7562	N-acylsphingosine amidohydrolase (acid ceramidase) 1	Cytoplasm	enzyme
208855_s_at	STK24	0.000155345	0.0159347	11.6332	10.8189	-1.75843	1.75843	serine/threonine kinase 24	Cytoplasm	kinase
213846_at	COX7C	0.000139904	0.0159347	9.11546	8.29562	-1.76521	1.76521	cytochrome c oxidase subunit VIIc	Cytoplasm	enzyme
201568_at	UQCRQ	0.00430366	0.0465784	11.4043	10.5819	-1.76832	1.76832	ubiquinol-cytochrome c reductase, complex III subunit VII, 9.5kDa	Cytoplasm	enzyme
218885_s_at	GALNT12	0.00160271	0.0319361	8.82508	8	-1.77164	1.77164	polypeptide N-acetylgalactosaminyltransferase 12	Cytoplasm	enzyme
225585_at	RAP2A	0.00105731	0.0270864	9.01107	8.18441	-1.77357	1.77357	RAP2A, member of RAS oncogene family	Plasma Membrane	enzyme
218065_s_at	TMEM9B	0.000146514	0.0159347	9.70822	8.87738	-1.77873	1.77873	TMEM9 domain family, member B	Other	other
218845_at	DUSP22	0.00226894	0.0367774	9.00822	8.17583	-1.78063	1.78063	dual specificity phosphatase 22	Cytoplasm	phosphatase
225067_at	ULK3	7.8591e-06	0.00987027	8.87622	8.04286	-1.78183	1.78183	unc-51 like kinase 3	Cytoplasm	kinase
201276_at	RAB5B	0.00114795	0.027628	9.26428	8.43044	-1.78241	1.78241	RAB5B, member RAS oncogene family	Cytoplasm	enzyme
219090_at	SLC24A3	0.00476161	0.0484961	8.83519	8	-1.78409	1.78409	solute carrier family 24 (sodium/potassium/calcium exchanger), member 3	Plasma Membrane	transporter
202074_s_at	OPTN	0.00354783	0.0435842	8.98161	8.1445	-1.78647	1.78647	optineurin	Cytoplasm	other
201900_s_at	AKR1A1	0.00132438	0.0294325	9.95962	9.12102	-1.78832	1.78832	aldo-keto reductase family 1, member A1 (aldehyde reductase)	Cytoplasm	enzyme
208336_s_at	TECR	0.00504579	0.0497666	10.5728	9.73373	-1.78889	1.78889	trans-2,3-enoyl-CoA reductase	Plasma Membrane	enzyme
202538_s_at	CHMP2B	1.19076e-05	0.00987027	9.03676	8.19765	-1.78894	1.78894	charged multivesicular body protein 2B	Cytoplasm	other
204518_s_at	PPIC	0.000540416	0.0216449	9.01988	8.17977	-1.79019	1.79019	peptidylprolyl isomerase C (cyclophilin C)	Cytoplasm	enzyme
218334_at	THOC7	0.00340792	0.0431885	9.71653	8.87212	-1.79553	1.79553	THO complex 7 homolog (Drosophila)	Nucleus	other
202096_s_at	TSPO	4.86587e-05	0.0125586	11.1991	10.3534	-1.7971	1.7971	translocator protein (18kDa)	Cytoplasm	transmembrane receptor	CGS-8216, fluoxetine/olanzapine, estazolam, clorazepate, eszopiclone, temazepam, zolpidem, chlordiazepoxide, lorazepam, olanzapine, triazolam, flumazenil, clonazepam, flurazepam, midazolam, flunitrazepam, alprazolam, zaleplon, SSR180575, PK 11195
217882_at	EMC3	0.000566228	0.0218772	9.58788	8.73793	-1.80245	1.80245	ER membrane protein complex subunit 3	Nucleus	other
222522_x_at	MRPS10	0.000478794	0.0215236	8.95026	8.09901	-1.80407	1.80407	mitochondrial ribosomal protein S10	Cytoplasm	other
201968_s_at	PGM1	0.000105838	0.0159347	8.91007	8.05723	-1.80606	1.80606	phosphoglucomutase 1	Cytoplasm	enzyme
222127_s_at	EXOC1	0.000155772	0.0159347	9.68562	8.82776	-1.81235	1.81235	exocyst complex component 1	Cytoplasm	transporter
210399_x_at	FUT6	8.0015e-05	0.0139771	8.92089	8.06302	-1.81236	1.81236	fucosyltransferase 6 (alpha (1,3) fucosyltransferase)	Cytoplasm	enzyme
222429_at	DBNL	7.33964e-05	0.0139771	9.2732	8.41508	-1.81268	1.81268	drebrin-like	Cytoplasm	other
1553581_s_at	SREK1IP1	0.00202893	0.0349916	9.44405	8.58536	-1.81339	1.81339	SREK1-interacting protein 1	Other	other
225373_at	C10orf54	0.00125001	0.0285673	8.95337	8.0946	-1.81349	1.81349	chromosome 10 open reading frame 54	Plasma Membrane	other
212519_at	UBE2E1	0.00156486	0.031563	10.7043	9.83981	-1.8207	1.8207	ubiquitin-conjugating enzyme E2E 1	Cytoplasm	enzyme
204019_s_at	SH3YL1	0.000472426	0.0214874	10.4561	9.59146	-1.82087	1.82087	SH3 and SYLF domain containing 1	Plasma Membrane	other
200059_s_at	RHOA	0.00417342	0.0460692	12.2083	11.3435	-1.82112	1.82112	ras homolog family member A	Cytoplasm	enzyme
227994_x_at	PPDPF	0.0041545	0.0460692	10.3288	9.46364	-1.82158	1.82158	pancreatic progenitor cell differentiation and proliferation factor	Other	other
225611_at	MAST4	0.00303412	0.0406594	9.46514	8.59806	-1.82398	1.82398	microtubule associated serine/threonine kinase family member 4	Other	kinase
203642_s_at	COBLL1	0.000778225	0.0237314	8.93503	8.06661	-1.82566	1.82566	cordon-bleu WH2 repeat protein-like 1	Extracellular Space	other
202277_at	SPTLC1	0.000629834	0.0225627	10.6574	9.78877	-1.82589	1.82589	serine palmitoyltransferase, long chain base subunit 1	Cytoplasm	enzyme
200067_x_at	SNX3	0.00341253	0.0431906	11.0013	10.1302	-1.82911	1.82911	sorting nexin 3	Cytoplasm	transporter
211284_s_at	GRN	0.000395144	0.020894	10.3841	9.50471	-1.83956	1.83956	granulin	Extracellular Space	growth factor
217971_at	LAMTOR3	0.000212926	0.0170563	9.5674	8.68681	-1.84113	1.84113	late endosomal/lysosomal adaptor, MAPK and MTOR activator 3	Cytoplasm	other
216041_x_at	GRN	0.000688315	0.0229321	10.7543	9.87316	-1.84179	1.84179	granulin	Extracellular Space	growth factor
230740_at	EHD3	0.000330987	0.0197379	8.88508	8	-1.84687	1.84687	EH-domain containing 3	Cytoplasm	other
215440_s_at	BEX4	0.000410788	0.0210845	8.886	8	-1.84804	1.84804	brain expressed, X-linked 4	Cytoplasm	other
216570_x_at		0.00023622	0.0174567	11.1125	10.2247	-1.85033	1.85033
225365_at	ZDHHC20	0.00304345	0.0407337	10.7229	9.83493	-1.85062	1.85062	zinc finger, DHHC-type containing 20	Plasma Membrane	enzyme
224189_x_at	EHF	0.000633679	0.0225627	9.27809	8.38314	-1.85955	1.85955	ets homologous factor	Nucleus	transcription regulator
207463_x_at	PRSS2	0.000176408	0.0162556	8.90583	8.01035	-1.86024	1.86024	protease, serine, 2 (trypsin 2)	Extracellular Space	peptidase
224810_s_at	ANKRD13A	0.00349381	0.0434629	9.38328	8.48773	-1.86033	1.86033	ankyrin repeat domain 13A	Plasma Membrane	other
200678_x_at	GRN	0.000497283	0.0215236	10.9704	10.0746	-1.86062	1.86062	granulin	Extracellular Space	growth factor
205220_at	HCAR3	0.00182566	0.0334306	10.0034	9.10322	-1.86632	1.86632	hydroxycarboxylic acid receptor 3	Plasma Membrane	other
201096_s_at	ARF4	0.00255272	0.0381938	9.64117	8.73938	-1.86839	1.86839	ADP-ribosylation factor 4	Cytoplasm	other
213465_s_at	PPP1R7	0.00289162	0.0402576	9.30168	8.39956	-1.86881	1.86881	protein phosphatase 1, regulatory subunit 7	Nucleus	phosphatase
207008_at	CXCR2	0.00329481	0.0422479	8.90469	8	-1.87214	1.87214	chemokine (C-X-C motif) receptor 2	Plasma Membrane	G-protein coupled receptor	repertaxin, SB-265610
218303_x_at	KRCC1	0.000525191	0.0215236	9.65032	8.73634	-1.88424	1.88424	lysine-rich coiled-coil 1	Extracellular Space	other
212479_s_at	RMND5A	0.0024998	0.0381309	9.03835	8.12116	-1.88843	1.88843	required for meiotic nuclear division 5 homolog A (S. cerevisiae)	Other	other
227970_at	GPR157	0.000218522	0.0173749	9.04902	8.12703	-1.89473	1.89473	G protein-coupled receptor 157	Plasma Membrane	G-protein coupled receptor
1566402_at	SNORA68	0.00128579	0.0288737	8.9248	8	-1.89842	1.89842	small nucleolar RNA, H/ACA box 68	Other	other
203499_at	EPHA2	0.000622732	0.0225627	9.36063	8.43204	-1.90341	1.90341	EPH receptor A2	Plasma Membrane	kinase	dasatinib, regorafenib, dasatinib/dexamethasone/vincristine
209498_at	CEACAM1	0.0010231	0.0266552	9.18963	8.26103	-1.90343	1.90343	carcinoembryonic antigen-related cell adhesion molecule 1 (biliary glycoprotein)	Plasma Membrane	other
224990_at	SMIM14	0.00111821	0.0273215	9.01411	8.08488	-1.90427	1.90427	small integral membrane protein 14	Cytoplasm	other
212441_at	KIAA0232	0.00461167	0.0474945	9.1158	8.18192	-1.9104	1.9104	KIAA0232	Extracellular Space	other
211474_s_at	SERPINB6	0.00301087	0.0405712	9.35858	8.42223	-1.91369	1.91369	serpin peptidase inhibitor, clade B (ovalbumin), member 6	Cytoplasm	other
227052_at	SMIM14	0.00178587	0.0333705	9.05578	8.11688	-1.91707	1.91707	small integral membrane protein 14	Cytoplasm	other
218351_at	COMMD8	0.00373255	0.0445169	9.79025	8.84953	-1.91948	1.91948	COMM domain containing 8	Other	other
213174_at	TTC9	0.000298316	0.018836	8.96811	8.02569	-1.92175	1.92175	tetratricopeptide repeat domain 9	Extracellular Space	other
204745_x_at	MT1G	0.00507484	0.0498378	10.3372	9.39451	-1.92211	1.92211	metallothionein 1G	Other	other
209472_at	CCBL2	2.79704e-05	0.0125586	8.97581	8.03305	-1.9222	1.9222	cysteine conjugate-beta lyase 2	Cytoplasm	enzyme
226850_at	SUMF1	0.000121356	0.0159347	9.19498	8.25084	-1.92404	1.92404	sulfatase modifying factor 1	Cytoplasm	other
202790_at	CLDN7	0.00448108	0.0473381	9.87231	8.92486	-1.92847	1.92847	claudin 7	Plasma Membrane	other
218677_at	S100A14	0.00319812	0.0417305	11.8766	10.9283	-1.92967	1.92967	S100 calcium binding protein A14	Cytoplasm	other
209089_at	RAB5A	0.000494014	0.0215236	10.1158	9.16472	-1.93328	1.93328	RAB5A, member RAS oncogene family	Cytoplasm	enzyme
217846_at	QARS	0.000405746	0.0210845	10.787	9.83488	-1.93469	1.93469	glutaminyl-tRNA synthetase	Cytoplasm	enzyme
1553114_a_at	PTK6	0.00352496	0.0435413	9.18532	8.23036	-1.93853	1.93853	protein tyrosine kinase 6	Cytoplasm	kinase	vandetanib
210059_s_at	MAPK13	0.00035054	0.0199937	9.10657	8.15086	-1.93954	1.93954	mitogen-activated protein kinase 13	Cytoplasm	kinase	talmapimod
227194_at	FAM3B	0.0026699	0.0389384	9.03127	8.07536	-1.9398	1.9398	family with sequence similarity 3, member B	Extracellular Space	cytokine
202053_s_at	ALDH3A2	0.000279906	0.018836	10.9459	9.98973	-1.94009	1.94009	aldehyde dehydrogenase 3 family, member A2	Cytoplasm	enzyme
231929_at	IKZF2	0.000309512	0.0190937	8.97581	8.01746	-1.94309	1.94309	IKAROS family zinc finger 2 (Helios)	Nucleus	transcription regulator
200984_s_at	CD59	0.00289806	0.0402951	10.2695	9.31105	-1.94323	1.94323	CD59 molecule, complement regulatory protein	Plasma Membrane	other
219109_at	SPAG16	0.00384144	0.0447472	8.98758	8.02638	-1.94693	1.94693	sperm associated antigen 16	Cytoplasm	other
202786_at	STK39	0.00207931	0.0354269	9.01943	8.0565	-1.94925	1.94925	serine threonine kinase 39	Nucleus	kinase
223124_s_at	PITHD1	0.000596752	0.0223189	9.43642	8.46253	-1.96413	1.96413	PITH (C-terminal proteasome-interacting domain of thioredoxin-like) domain containing 1	Nucleus	other
213212_x_at	GOLGA6L10 (includes others)	0.00141518	0.0300804	9.13036	8.15392	-1.96761	1.96761	golgin A6 family-like 9	Other	other
218191_s_at	LMBRD1	0.00141486	0.0300804	9.53926	8.56111	-1.96994	1.96994	LMBR1 domain containing 1	Cytoplasm	other
203074_at	ANXA8/ANXA8L1	0.000419149	0.0210845	12.191	11.2128	-1.96998	1.96998	annexin A8-like 1	Plasma Membrane	other
213693_s_at	MUC1	0.00151994	0.0310679	9.28565	8.30609	-1.97188	1.97188	mucin 1, cell surface associated	Plasma Membrane	transmembrane receptor	HuHMFG1
200977_s_at	TAX1BP1	0.00119622	0.0280896	10.8567	9.87696	-1.97214	1.97214	Tax1 (human T-cell leukemia virus type I) binding protein 1	Cytoplasm	other
202296_s_at	RER1	0.000178699	0.0162556	10.1437	9.15882	-1.97909	1.97909	retention in endoplasmic reticulum sorting receptor 1	Cytoplasm	other
200818_at	ATP5O	0.00231084	0.0368567	11.493	10.5036	-1.98533	1.98533	ATP synthase, H+ transporting, mitochondrial F1 complex, O subunit	Cytoplasm	transporter
225794_s_at	SMDT1	0.000461127	0.0213779	10.3652	9.37399	-1.98783	1.98783	single-pass membrane protein with aspartate-rich tail 1	Extracellular Space	other
212867_at	NCOA2	0.00361666	0.0438658	9.18654	8.19514	-1.98812	1.98812	nuclear receptor coactivator 2	Nucleus	transcription regulator
223544_at	TMEM79	0.00332407	0.0424768	9.86053	8.86837	-1.98917	1.98917	transmembrane protein 79	Cytoplasm	other
225927_at	MAP3K1	0.00290891	0.0403805	9.27672	8.28044	-1.99485	1.99485	mitogen-activated protein kinase kinase kinase 1, E3 ubiquitin protein ligase	Cytoplasm	kinase
208854_s_at	STK24	8.1113e-06	0.00987027	10.0928	9.09166	-2.00159	2.00159	serine/threonine kinase 24	Cytoplasm	kinase
226185_at	FABP5	0.00187472	0.0335948	9.19923	8.19569	-2.00491	2.00491	CDP-diacylglycerol synthase (phosphatidate cytidylyltransferase) 1	Cytoplasm	enzyme
225548_at	SHROOM3	9.40979e-05	0.0149487	9.02095	8.01324	-2.01072	2.01072	shroom family member 3	Cytoplasm	other
208837_at	TMED3	0.000841277	0.0242749	9.50581	8.49492	-2.01515	2.01515	transmembrane emp24 protein transport domain containing 3	Cytoplasm	transporter
225010_at	CCDC6	0.00119912	0.0280896	9.72853	8.71515	-2.01863	2.01863	coiled-coil domain containing 6	Cytoplasm	other
225367_at	PGM2	0.00266209	0.0389037	9.59414	8.57954	-2.02034	2.02034	phosphoglucomutase 2	Cytoplasm	enzyme
218170_at	ISOC1	0.000525764	0.0215236	9.01711	8	-2.02386	2.02386	isochorismatase domain containing 1	Cytoplasm	enzyme
38158_at	ESPL1	9.1101e-05	0.0149487	9.11171	8.09141	-2.02835	2.02835	extra spindle pole bodies homolog 1 (S. cerevisiae)	Nucleus	peptidase
226622_at	MUC20	0.00294877	0.0404758	9.13236	8.10983	-2.03148	2.03148	mucin 20, cell surface associated	Plasma Membrane	other
206491_s_at	NAPA	8.21555e-05	0.0139771	9.54722	8.52337	-2.03335	2.03335	N-ethylmaleimide-sensitive factor attachment protein, alpha	Cytoplasm	transporter
208924_at	RNF11	0.003872	0.0448973	10.4739	9.44274	-2.0437	2.0437	ring finger protein 11	Cytoplasm	enzyme
233565_s_at	SDCBP2	0.00433883	0.0465802	10.0062	8.97433	-2.04461	2.04461	syndecan binding protein (syntenin) 2	Cytoplasm	other
209004_s_at	FBXL5	1.30314e-05	0.00987027	9.29916	8.26544	-2.04729	2.04729	F-box and leucine-rich repeat protein 5	Cytoplasm	enzyme
208126_s_at	CYP2C18	0.0028508	0.0400006	9.44429	8.40456	-2.05584	2.05584	cytochrome P450, family 2, subfamily C, polypeptide 18	Cytoplasm	enzyme
202119_s_at	CPNE3	0.00114174	0.0275404	11.1481	10.1045	-2.06124	2.06124	copine III	Cytoplasm	kinase
218231_at	NAGK	0.00321901	0.0417305	10.4856	9.43826	-2.06671	2.06671	N-acetylglucosamine kinase	Cytoplasm	kinase
204817_at	ESPL1	0.000475543	0.0215236	9.14696	8.09768	-2.06951	2.06951	extra spindle pole bodies homolog 1 (S. cerevisiae)	Nucleus	peptidase
214259_s_at	AKR7A2	0.00313736	0.0413366	9.20793	8.15522	-2.07442	2.07442	aldo-keto reductase family 7, member A2 (aflatoxin aldehyde reductase)	Cytoplasm	enzyme
227134_at	SYTL1	0.00335998	0.0427005	10.0253	8.96417	-2.08656	2.08656	synaptotagmin-like 1	Cytoplasm	enzyme
212112_s_at	STX12	5.6278e-05	0.0129304	9.14426	8.08257	-2.08739	2.08739	syntaxin 12	Cytoplasm	other
230769_at	DENND2C	0.00035467	0.020037	9.08558	8.02154	-2.09077	2.09077	DENN/MADD domain containing 2C	Other	other
208899_x_at	ATP6V1D	0.00405774	0.0458482	9.87766	8.81218	-2.09286	2.09286	ATPase, H+ transporting, lysosomal 34kDa, V1 subunit D	Cytoplasm	transporter
203845_at	KAT2B	0.00181247	0.0334306	9.07152	8.00404	-2.09576	2.09576	K(lysine) acetyltransferase 2B	Nucleus	transcription regulator
210101_x_at	SH3GLB1	0.000671801	0.02282	10.4637	9.39248	-2.10118	2.10118	SH3-domain GRB2-like endophilin B1	Cytoplasm	enzyme
217746_s_at	PDCD6IP	0.000889856	0.0250945	10.6738	9.59911	-2.10622	2.10622	programmed cell death 6 interacting protein	Cytoplasm	other
209466_x_at	PTN	0.000793211	0.0238668	9.30277	8.22616	-2.10909	2.10909	pleiotrophin	Extracellular Space	growth factor
219100_at	OBFC1	0.000327126	0.0196166	9.07667	8	-2.10917	2.10917	oligonucleotide/oligosaccharide-binding fold containing 1	Nucleus	other
203780_at	MPZL2	0.00484623	0.0489124	10.793	9.71622	-2.10926	2.10926	myelin protein zero-like 2	Plasma Membrane	other
219856_at	C1orf116	0.000500341	0.0215236	9.15462	8.07489	-2.11363	2.11363	chromosome 1 open reading frame 116	Cytoplasm	other
236449_at	CSTB	0.00173727	0.0330451	9.08061	8	-2.11493	2.11493	cystatin B (stefin B)	Cytoplasm	peptidase
227001_at	NIPAL2	0.00229047	0.0367774	9.55887	8.47675	-2.11714	2.11714	NIPA-like domain containing 2	Other	other
208771_s_at	LTA4H	0.000121375	0.0159347	11.1539	10.0717	-2.11724	2.11724	leukotriene A4 hydrolase	Cytoplasm	enzyme
210058_at	MAPK13	0.000295021	0.018836	9.53909	8.45095	-2.126	2.126	mitogen-activated protein kinase 13	Cytoplasm	kinase	talmapimod
202362_at	RAP1A	0.000763377	0.0236643	9.67723	8.5889	-2.12628	2.12628	RAP1A, member of RAS oncogene family	Cytoplasm	enzyme
200983_x_at	CD59	0.0039863	0.0455686	11.3735	10.2801	-2.13367	2.13367	CD59 molecule, complement regulatory protein	Plasma Membrane	other
218539_at	FBXO34	0.000690055	0.0229321	9.89149	8.79644	-2.1362	2.1362	F-box protein 34	Other	other
224650_at	MAL2	0.00160365	0.0319361	11.6974	10.6021	-2.13655	2.13655	mal, T-cell differentiation protein 2 (gene/pseudogene)	Plasma Membrane	transporter
200620_at	TMEM59	4.91498e-05	0.0125586	10.9098	9.81011	-2.14302	2.14302	transmembrane protein 59	Plasma Membrane	peptidase
222448_s_at	CMPK1	0.00217451	0.036116	9.91033	8.80619	-2.14971	2.14971	cytidine monophosphate (UMP-CMP) kinase 1, cytosolic	Nucleus	kinase
220723_s_at	CWH43	0.00257843	0.0383336	9.10584	8	-2.15224	2.15224	cell wall biogenesis 43 C-terminal homolog (S. cerevisiae)	Other	other
206482_at	PTK6	0.00349841	0.0434629	9.22306	8.11685	-2.15279	2.15279	protein tyrosine kinase 6	Cytoplasm	kinase	vandetanib
209193_at	PIM1	0.000105449	0.0159347	9.3868	8.27978	-2.154	2.154	Pim-1 proto-oncogene, serine/threonine kinase	Cytoplasm	kinase
225000_at	PRKAR2A	0.00152821	0.0310679	9.45464	8.34569	-2.15688	2.15688	protein kinase, cAMP-dependent, regulatory, type II, alpha	Cytoplasm	kinase
218935_at	EHD3	0.000134296	0.0159347	9.11127	8	-2.16036	2.16036	EH-domain containing 3	Cytoplasm	other
225011_at	PRKAR2A	0.00134126	0.0294789	9.39962	8.27941	-2.17379	2.17379	protein kinase, cAMP-dependent, regulatory, type II, alpha	Cytoplasm	kinase
202850_at	ABCD3	0.00010845	0.0159347	9.27178	8.14912	-2.17748	2.17748	ATP-binding cassette, sub-family D (ALD), member 3	Cytoplasm	transporter
223019_at	FAM129B	0.00191076	0.0337893	11.0069	9.87913	-2.18525	2.18525	family with sequence similarity 129, member B	Cytoplasm	other
217870_s_at	CMPK1	0.00121766	0.0283443	10.2266	9.09271	-2.19457	2.19457	cytidine monophosphate (UMP-CMP) kinase 1, cytosolic	Nucleus	kinase
242722_at	LMO7	0.00280788	0.0397622	9.22822	8.08703	-2.20562	2.20562	LIM domain 7	Cytoplasm	enzyme
221215_s_at	RIPK4	0.00311717	0.0413366	9.94793	8.79853	-2.21821	2.21821	receptor-interacting serine-threonine kinase 4	Nucleus	kinase
226213_at	ERBB3	0.00215035	0.036116	10.2318	9.08042	-2.22126	2.22126	v-erb-b2 avian erythroblastic leukemia viral oncogene homolog 3	Plasma Membrane	kinase	sapitinib
225795_at	SMDT1	0.000162498	0.0161505	9.74016	8.57902	-2.23634	2.23634	single-pass membrane protein with aspartate-rich tail 1	Extracellular Space	other
205765_at	CYP3A5	0.00486208	0.0489124	9.29439	8.12824	-2.24412	2.24412	cytochrome P450, family 3, subfamily A, polypeptide 5	Cytoplasm	enzyme	cobicistat, cobicistat/elvitegravir/emtricitabine/tenofovir disoproxil
225687_at	FAM83D	0.00216115	0.036116	9.81832	8.64887	-2.24925	2.24925	family with sequence similarity 83, member D	Other	other
211465_x_at	FUT6	0.000301432	0.0189215	9.40761	8.23559	-2.25327	2.25327	fucosyltransferase 6 (alpha (1,3) fucosyltransferase)	Cytoplasm	enzyme
213135_at	TIAM1	0.000768449	0.0236643	9.66859	8.4961	-2.25399	2.25399	T-cell lymphoma invasion and metastasis 1	Cytoplasm	other
211883_x_at	CEACAM1	0.00168106	0.0323958	9.61505	8.4419	-2.25503	2.25503	carcinoembryonic antigen-related cell adhesion molecule 1 (biliary glycoprotein)	Plasma Membrane	other
219165_at	PDLIM2	0.00071337	0.0231121	9.28724	8.11178	-2.25865	2.25865	PDZ and LIM domain 2 (mystique)	Cytoplasm	other
218024_at	MPC1	0.000568612	0.0218772	9.38952	8.21258	-2.26097	2.26097	mitochondrial pyruvate carrier 1	Cytoplasm	other
214274_s_at	ACAA1	0.000382302	0.0205182	9.54432	8.36478	-2.26503	2.26503	acetyl-CoA acyltransferase 1	Cytoplasm	enzyme
236534_at	BNIPL	0.00312747	0.0413366	9.38481	8.20514	-2.26525	2.26525	BCL2/adenovirus E1B 19kD interacting protein like	Cytoplasm	other
209091_s_at	SH3GLB1	0.000668607	0.02282	10.3758	9.18292	-2.28607	2.28607	SH3-domain GRB2-like endophilin B1	Cytoplasm	enzyme
232116_at	GRHL3	0.00405082	0.0458182	9.80349	8.609	-2.28865	2.28865	grainyhead-like 3 (Drosophila)	Nucleus	other
218552_at	ECHDC2	0.000882314	0.0250549	9.66184	8.46114	-2.29851	2.29851	enoyl CoA hydratase domain containing 2	Other	other
200761_s_at	ARL6IP5	0.000990877	0.026438	9.99461	8.79381	-2.29868	2.29868	ADP-ribosylation factor-like 6 interacting protein 5	Cytoplasm	other
221655_x_at	EPS8L1	0.00227777	0.0367774	9.32396	8.1176	-2.30755	2.30755	EPS8-like 1	Cytoplasm	other
208626_s_at	VAT1	0.00119568	0.0280896	10.3535	9.14614	-2.30921	2.30921	vesicle amine transport 1	Plasma Membrane	transporter
209108_at	TSPAN6	0.00280214	0.0397333	9.97365	8.76606	-2.30952	2.30952	tetraspanin 6	Plasma Membrane	other
219850_s_at	EHF	0.000127614	0.0159347	9.68411	8.47484	-2.31221	2.31221	ets homologous factor	Nucleus	transcription regulator
225354_s_at	SH3BGRL2	0.00142004	0.030124	9.23943	8.02815	-2.31544	2.31544	SH3 domain binding glutamate-rich protein like 2	Nucleus	other
213421_x_at	PRSS2	4.54521e-05	0.0125586	9.47839	8.26665	-2.31617	2.31617	protease, serine, 2 (trypsin 2)	Extracellular Space	peptidase
225671_at	SPNS2	0.00172095	0.0329282	9.31708	8.1021	-2.32137	2.32137	spinster homolog 2 (Drosophila)	Other	transporter
1559028_at	CYP4F35P	0.00417021	0.0460692	9.2355	8.01196	-2.33519	2.33519	cytochrome P450, family 4, subfamily F, polypeptide 35, pseudogene	Other	other
224799_at	NDFIP2	0.000724889	0.023284	9.29108	8.04696	-2.36875	2.36875	Nedd4 family interacting protein 2	Cytoplasm	other
211559_s_at	CCNG2	0.00373902	0.0445445	9.25562	8.0084	-2.37382	2.37382	cyclin G2	Nucleus	other
219722_s_at	GDPD3	0.000290774	0.018836	9.25252	8.00473	-2.37478	2.37478	glycerophosphodiester phosphodiesterase domain containing 3	Cytoplasm	enzyme
204503_at	EVPL	0.00449831	0.0473381	10.1543	8.90352	-2.37967	2.37967	envoplakin	Plasma Membrane	other
202734_at	TRIP10	0.00218763	0.0361218	9.42436	8.17217	-2.38202	2.38202	thyroid hormone receptor interactor 10	Cytoplasm	other
202731_at	PDCD4	0.000375944	0.0205182	9.39771	8.13635	-2.39721	2.39721	programmed cell death 4 (neoplastic transformation inhibitor)	Nucleus	other
212538_at	DOCK9	0.00190409	0.0337268	9.64776	8.38513	-2.39934	2.39934	dedicator of cytokinesis 9	Cytoplasm	other
202730_s_at	PDCD4	0.000277993	0.018836	9.37361	8.11029	-2.40049	2.40049	programmed cell death 4 (neoplastic transformation inhibitor)	Nucleus	other
200965_s_at	ABLIM1	0.00296597	0.0405712	11.2311	9.9637	-2.40727	2.40727	actin binding LIM protein 1	Cytoplasm	other
212276_at	LPIN1	0.00276822	0.0396074	9.35371	8.08527	-2.40901	2.40901	lipin 1	Nucleus	phosphatase
218186_at	RAB25	0.000926021	0.0255247	11.926	10.6524	-2.41757	2.41757	RAB25, member RAS oncogene family	Cytoplasm	enzyme
206875_s_at	SLK	0.00117604	0.0279272	10.0444	8.76773	-2.42277	2.42277	STE20-like kinase	Nucleus	kinase
228964_at	PRDM1	0.00489666	0.0490763	9.80105	8.51214	-2.44344	2.44344	PR domain containing 1, with ZNF domain	Nucleus	transcription regulator
203430_at	HEBP2	0.00285872	0.0400072	11.2076	9.90652	-2.46411	2.46411	heme binding protein 2	Cytoplasm	other
228708_at	RAB27B	0.00443466	0.0471848	10.1851	8.88348	-2.46514	2.46514	RAB27B, member RAS oncogene family	Cytoplasm	enzyme
215071_s_at	HIST1H2AC	0.000207455	0.0170563	9.52382	8.21593	-2.4758	2.4758	histone cluster 1, H2ac	Nucleus	other
208898_at	ATP6V1D	0.00277849	0.0396074	10.517	9.20252	-2.48709	2.48709	ATPase, H+ transporting, lysosomal 34kDa, V1 subunit D	Cytoplasm	transporter
214435_x_at	RALA	0.00218276	0.036116	10.136	8.81231	-2.5031	2.5031	v-ral simian leukemia viral oncogene homolog A (ras related)	Cytoplasm	enzyme
221665_s_at	EPS8L1	0.003468	0.0434629	9.43544	8.11101	-2.50433	2.50433	EPS8-like 1	Cytoplasm	other
214234_s_at	CYP3A5	0.000515625	0.0215236	9.41805	8.09191	-2.50732	2.50732	cytochrome P450, family 3, subfamily A, polypeptide 5	Cytoplasm	enzyme	cobicistat, cobicistat/elvitegravir/emtricitabine/tenofovir disoproxil
218109_s_at	MFSD1	0.00324364	0.041961	10.7533	9.4268	-2.50794	2.50794	major facilitator superfamily domain containing 1	Other	transporter
209155_s_at	NT5C2	0.00197405	0.0345668	9.84015	8.51142	-2.51182	2.51182	5'-nucleotidase, cytosolic II	Cytoplasm	phosphatase
201413_at	HSD17B4	0.000742245	0.0235718	9.94114	8.61063	-2.51493	2.51493	hydroxysteroid (17-beta) dehydrogenase 4	Cytoplasm	enzyme
203962_s_at	NEBL	0.000326149	0.0196166	9.55604	8.22454	-2.51664	2.51664	nebulette	Plasma Membrane	other
219691_at	SAMD9	0.00315055	0.041393	9.66362	8.3141	-2.54827	2.54827	sterile alpha motif domain containing 9	Cytoplasm	other
212593_s_at	PDCD4	0.0038322	0.0447472	10.3966	9.03878	-2.56302	2.56302	programmed cell death 4 (neoplastic transformation inhibitor)	Nucleus	other
204168_at	MGST2	0.000760744	0.0236643	10.0252	8.66562	-2.56617	2.56617	microsomal glutathione S-transferase 2	Cytoplasm	enzyme
218035_s_at	RBM47	0.000698272	0.0229916	9.7178	8.3558	-2.5704	2.5704	RNA binding motif protein 47	Other	other
201312_s_at	SH3BGRL	0.00134295	0.0294789	9.81492	8.44569	-2.58333	2.58333	SH3 domain binding glutamate-rich protein like	Cytoplasm	other
218807_at	VAV3	2.19118e-06	0.00987027	9.41751	8.03651	-2.60449	2.60449	vav 3 guanine nucleotide exchange factor	Extracellular Space	cytokine
211733_x_at	SCP2	0.000208862	0.0170563	10.9004	9.51335	-2.61546	2.61546	sterol carrier protein 2	Cytoplasm	transporter
218180_s_at	EPS8L2	0.00080355	0.0238951	9.82225	8.43114	-2.62281	2.62281	EPS8-like 2	Cytoplasm	other
210505_at	ADH7	0.00293624	0.0404072	10.3683	8.97455	-2.62763	2.62763	alcohol dehydrogenase 7 (class IV), mu or sigma polypeptide	Cytoplasm	enzyme
206200_s_at	ANXA11	0.00100245	0.026438	11.0096	9.61257	-2.63362	2.63362	annexin A11	Nucleus	other
224797_at	ARRDC3	0.00245745	0.0379544	9.81826	8.41664	-2.64199	2.64199	arrestin domain containing 3	Plasma Membrane	other
224818_at	SORT1	5.10438e-05	0.0125586	9.84662	8.43961	-2.65188	2.65188	sortilin 1	Plasma Membrane	G-protein coupled receptor
232074_at	PRSS27	5.09958e-05	0.0125586	9.49197	8.08029	-2.66046	2.66046	protease, serine 27	Extracellular Space	peptidase
212510_at	GPD1L	7.70931e-05	0.0139771	9.41221	8	-2.66144	2.66144	glycerol-3-phosphate dehydrogenase 1-like	Cytoplasm	enzyme
221524_s_at	RRAGD	0.0016669	0.0322969	9.69911	8.2653	-2.70158	2.70158	Ras-related GTP binding D	Cytoplasm	enzyme
201339_s_at	SCP2	3.33136e-05	0.0125586	10.4777	9.03659	-2.71527	2.71527	sterol carrier protein 2	Cytoplasm	transporter
209679_s_at	SMAGP	0.00182421	0.0334306	10.0448	8.60185	-2.71868	2.71868	small cell adhesion glycoprotein	Cytoplasm	other
223739_at	PADI1	0.000450831	0.0213291	9.49936	8.03841	-2.7529	2.7529	peptidyl arginine deiminase, type I	Cytoplasm	enzyme
206605_at	ENDOU	0.00445033	0.0472168	9.46957	8	-2.7694	2.7694	endonuclease, polyU-specific	Cytoplasm	peptidase
202794_at	INPP1	0.000706767	0.0230591	9.88423	8.40735	-2.78347	2.78347	inositol polyphosphate-1-phosphatase	Cytoplasm	phosphatase
229011_at		0.000641104	0.0225627	9.48586	8	-2.80084	2.80084
212586_at	CAST	7.01338e-05	0.0139771	11.0207	9.53127	-2.80781	2.80781	calpastatin	Cytoplasm	peptidase
222646_s_at	ERO1L	0.00181966	0.0334306	12.1709	10.6791	-2.81226	2.81226	ERO1-like (S. cerevisiae)	Cytoplasm	enzyme
201445_at	CNN3	0.00288909	0.0402576	9.81195	8.31636	-2.81979	2.81979	calponin 3, acidic	Cytoplasm	other
228220_at	FCHO2	0.000445259	0.0213291	9.57196	8.07581	-2.82088	2.82088	FCH domain only 2	Cytoplasm	other
213236_at	SASH1	0.00151156	0.0310326	9.72707	8.22796	-2.82668	2.82668	SAM and SH3 domain containing 1	Extracellular Space	other
210609_s_at	TP53I3	0.00151302	0.0310326	9.54812	8.04551	-2.83355	2.83355	tumor protein p53 inducible protein 3	Cytoplasm	enzyme
211737_x_at	PTN	0.00057841	0.0220408	9.93041	8.41722	-2.8544	2.8544	pleiotrophin	Extracellular Space	growth factor
222835_at	THSD4	3.16243e-05	0.0125586	9.55226	8.03397	-2.86452	2.86452	thrombospondin, type I, domain containing 4	Cytoplasm	other
219597_s_at	DUOX1	0.000225871	0.0174567	9.92631	8.39076	-2.899	2.899	dual oxidase 1	Plasma Membrane	enzyme
219476_at	C1orf116	0.000206269	0.0170563	9.65695	8.12071	-2.90037	2.90037	chromosome 1 open reading frame 116	Cytoplasm	other
226823_at	PHACTR4	0.000803628	0.0238951	9.78006	8.24156	-2.90492	2.90492	phosphatase and actin regulator 4	Plasma Membrane	other
218498_s_at	ERO1L	0.000927392	0.0255247	10.1935	8.65491	-2.9051	2.9051	ERO1-like (S. cerevisiae)	Cytoplasm	enzyme
226106_at	RNF141	0.000436068	0.0210845	10.2333	8.68674	-2.92123	2.92123	ring finger protein 141	Other	enzyme
218779_x_at	EPS8L1	0.00162155	0.0320547	9.7212	8.15578	-2.95963	2.95963	EPS8-like 1	Cytoplasm	other
201535_at	UBL3	0.00078959	0.0238668	9.57335	8.00554	-2.96454	2.96454	ubiquitin-like 3	Cytoplasm	other
241233_x_at	ANKRD20A11P	0.000436024	0.0210845	9.81288	8.24049	-2.97398	2.97398	ankyrin repeat domain 20 family, member A11, pseudogene	Other	other
209587_at	PITX1	0.000717362	0.0231236	9.82798	8.23692	-3.01271	3.01271	paired-like homeodomain 1	Nucleus	transcription regulator
229518_at	FAM46B	0.000997452	0.026438	9.88509	8.29172	-3.01753	3.01753	family with sequence similarity 46, member B	Other	other
221667_s_at	HSPB8	0.00151003	0.0310326	10.1423	8.54835	-3.01882	3.01882	heat shock 22kDa protein 8	Cytoplasm	kinase
201612_at	ALDH9A1	0.00231943	0.0368987	11.4266	9.82246	-3.04022	3.04022	aldehyde dehydrogenase 9 family, member A1	Cytoplasm	enzyme
41644_at	SASH1	0.00157594	0.0316782	9.98667	8.37292	-3.06047	3.06047	SAM and SH3 domain containing 1	Extracellular Space	other
213279_at	DHRS1	0.00292958	0.0404072	10.3986	8.77689	-3.07738	3.07738	dehydrogenase/reductase (SDR family) member 1	Cytoplasm	enzyme
211726_s_at	FMO2	0.000689252	0.0229321	9.8642	8.24101	-3.08055	3.08055	flavin containing monooxygenase 2 (non-functional)	Cytoplasm	enzyme
203961_at	NEBL	0.000186931	0.016721	9.85613	8.22153	-3.10501	3.10501	nebulette	Plasma Membrane	other
208502_s_at	PITX1	0.00109186	0.027156	10.274	8.60568	-3.17843	3.17843	paired-like homeodomain 1	Nucleus	transcription regulator
1561685_a_at	LOC441178	0.00131277	0.0292631	9.68836	8.0168	-3.18558	3.18558	uncharacterized LOC441178	Other	other
202502_at	ACADM	0.000126269	0.0159347	9.73676	8.02819	-3.26836	3.26836	acyl-CoA dehydrogenase, C-4 to C-12 straight chain	Cytoplasm	enzyme
227862_at	TRNP1	0.000190126	0.016728	9.83149	8.10796	-3.30243	3.30243	TMF1-regulated nuclear protein 1	Nucleus	other
233586_s_at	KLK12	0.00443979	0.0471848	10.431	8.70634	-3.30511	3.30511	kallikrein-related peptidase 12	Extracellular Space	peptidase
207655_s_at	BLNK	3.3378e-06	0.00987027	9.72487	8	-3.30551	3.30551	B-cell linker	Cytoplasm	other
220782_x_at	KLK12	0.00365811	0.0441688	10.3651	8.63974	-3.30658	3.30658	kallikrein-related peptidase 12	Extracellular Space	peptidase
234316_x_at	KLK12	0.00408094	0.0459488	10.4587	8.7079	-3.36552	3.36552	kallikrein-related peptidase 12	Extracellular Space	peptidase
202770_s_at	CCNG2	0.000952663	0.0259551	9.90758	8.12485	-3.44076	3.44076	cyclin G2	Nucleus	other
212543_at	AIM1	0.000452525	0.0213291	10.91	9.10721	-3.48905	3.48905	absent in melanoma 1	Extracellular Space	other
235651_at	TTC22	0.00130486	0.0292408	10.9343	9.12876	-3.49551	3.49551	tetratricopeptide repeat domain 22	Other	other
228726_at	SERPINB1	0.00458614	0.0474712	10.8633	9.0549	-3.50246	3.50246	serpin peptidase inhibitor, clade B (ovalbumin), member 1	Cytoplasm	other
202582_s_at	RANBP9	0.00419923	0.0460692	11.4568	9.62088	-3.57002	3.57002	RAN binding protein 9	Nucleus	other
206008_at	TGM1	0.00414994	0.0460692	11.1757	9.33561	-3.58033	3.58033	transglutaminase 1	Plasma Membrane	enzyme
203913_s_at	HPGD	0.00437937	0.046751	9.90402	8.0605	-3.58885	3.58885	hydroxyprostaglandin dehydrogenase 15-(NAD)	Cytoplasm	enzyme
209772_s_at	CD24	0.00404948	0.0458182	12.2824	10.4338	-3.60156	3.60156	CD24 molecule	Plasma Membrane	other
217315_s_at	KLK13	0.000525216	0.0215236	10.3523	8.48786	-3.64122	3.64122	kallikrein-related peptidase 13	Extracellular Space	peptidase
91826_at	EPS8L1	0.00144452	0.0303435	10.1163	8.24471	-3.65924	3.65924	EPS8-like 1	Cytoplasm	other
1569607_s_at	ANKRD20A4 (includes others)	0.00125617	0.0285673	10.2927	8.4153	-3.67423	3.67423	ankyrin repeat domain 20 family, member A4	Plasma Membrane	other
222892_s_at	TMEM40	0.000283613	0.018836	10.7514	8.86383	-3.70024	3.70024	transmembrane protein 40	Other	other
228865_at	C1orf116	0.000265617	0.0186348	10.2312	8.31507	-3.77419	3.77419	chromosome 1 open reading frame 116	Cytoplasm	other
204393_s_at	ACPP	0.000374002	0.0205182	10.0828	8.16015	-3.79111	3.79111	acid phosphatase, prostate	Extracellular Space	phosphatase
1554921_a_at	SCEL	0.00145853	0.0305183	10.2026	8.21802	-3.95738	3.95738	sciellin	Cytoplasm	other
203675_at	NUCB2	0.00165855	0.0322969	10.5193	8.52939	-3.97222	3.97222	nucleobindin 2	Nucleus	other
223075_s_at	AIF1L	0.000767822	0.0236643	10.0111	8	-4.03098	4.03098	allograft inflammatory factor 1-like	Plasma Membrane	other
202575_at	CRABP2	1.66567e-05	0.0105172	12.0517	10.0315	-4.05647	4.05647	cellular retinoic acid binding protein 2	Cytoplasm	transporter
206023_at	NMU	0.000431746	0.0210845	10.7793	8.75839	-4.05841	4.05841	neuromedin U	Extracellular Space	other
227676_at	FAM3D	6.4104e-05	0.0137619	10.2563	8.20319	-4.15001	4.15001	family with sequence similarity 3, member D	Extracellular Space	cytokine
202769_at	CCNG2	0.000828269	0.0240939	10.4581	8.39362	-4.1829	4.1829	cyclin G2	Nucleus	other
219014_at	PLAC8	0.000815166	0.0240371	10.643	8.54051	-4.29441	4.29441	placenta-specific 8	Nucleus	other
211548_s_at	HPGD	0.00411707	0.0460692	10.3045	8.17543	-4.3743	4.3743	hydroxyprostaglandin dehydrogenase 15-(NAD)	Cytoplasm	enzyme
201325_s_at	EMP1	0.00430725	0.0465784	12.2986	10.1253	-4.51054	4.51054	epithelial membrane protein 1	Plasma Membrane	other
201534_s_at	UBL3	0.00126559	0.0286601	10.3875	8.21169	-4.51835	4.51835	ubiquitin-like 3	Cytoplasm	other
203914_x_at	HPGD	0.00266104	0.0389037	10.3671	8.19032	-4.52146	4.52146	hydroxyprostaglandin dehydrogenase 15-(NAD)	Cytoplasm	enzyme
229764_at	TPRG1	0.000249409	0.0179675	10.9975	8.80558	-4.56928	4.56928	tumor protein p63 regulated 1	Cytoplasm	other
220431_at	TMPRSS11E	0.00453374	0.0473381	11.4941	9.30017	-4.57563	4.57563	transmembrane protease, serine 11E	Extracellular Space	peptidase
204614_at	SERPINB2	0.00266329	0.0389037	11.3028	9.09551	-4.61795	4.61795	serpin peptidase inhibitor, clade B (ovalbumin), member 2	Extracellular Space	other
1554179_s_at	LYNX1	0.00328048	0.0421708	11.9402	9.68655	-4.76886	4.76886	Ly6/neurotoxin 1	Plasma Membrane	transporter
228268_at	FMO2	7.32268e-05	0.0139771	10.7503	8.4717	-4.85208	4.85208	flavin containing monooxygenase 2 (non-functional)	Cytoplasm	enzyme
206199_at	CEACAM7	0.00158937	0.0318883	10.786	8.50196	-4.87054	4.87054	carcinoembryonic antigen-related cell adhesion molecule 7	Plasma Membrane	other
238654_at	VSIG10L	0.00032382	0.0196166	10.6109	8.31986	-4.89394	4.89394	V-set and immunoglobulin domain containing 10 like	Other	other
219529_at	CLIC3	0.00165739	0.0322969	10.8359	8.52581	-4.959	4.959	chloride intracellular channel 3	Nucleus	ion channel
226022_at	SASH1	0.00151491	0.0310326	10.9217	8.58359	-5.05658	5.05658	SAM and SH3 domain containing 1	Extracellular Space	other
226960_at	CXCL17	0.00125483	0.0285673	10.952	8.60574	-5.08505	5.08505	chemokine (C-X-C motif) ligand 17	Other	other
1569144_a_at	CYSRT1	0.00090632	0.0252687	10.8356	8.4552	-5.20696	5.20696	cysteine-rich tail protein 1	Cytoplasm	other
1557321_a_at	CAPN14	3.18472e-05	0.0125586	10.6114	8.21698	-5.25763	5.25763	calpain 14	Other	other
223484_at	C15orf48	0.000781084	0.0237512	11.4717	9.07632	-5.2612	5.2612	chromosome 15 open reading frame 48	Nucleus	other
209365_s_at	ECM1	0.0011774	0.0279272	12.8625	10.4468	-5.33591	5.33591	extracellular matrix protein 1	Extracellular Space	transporter
1553213_a_at	KRT78	0.00118119	0.0279272	10.6634	8.24505	-5.34569	5.34569	keratin 78	Other	other
204284_at	PPP1R3C	0.000138247	0.0159347	10.6885	8.22453	-5.51742	5.51742	protein phosphatase 1, regulatory subunit 3C	Cytoplasm	phosphatase
220620_at	CRCT1	0.00277062	0.0396074	11.7746	9.30113	-5.5538	5.5538	cysteine-rich C-terminal 1	Other	other
1564307_a_at	A2ML1	0.0013665	0.0296326	11.3164	8.82314	-5.63054	5.63054	alpha-2-macroglobulin-like 1	Cytoplasm	other
232056_at	SCEL	0.00109403	0.027156	11.1761	8.66713	-5.69216	5.69216	sciellin	Cytoplasm	other
1559607_s_at	GBP6	0.00109328	0.027156	11.5854	9.00393	-5.98566	5.98566	guanylate binding protein family, member 6	Cytoplasm	enzyme
1553212_at	KRT78	0.00318543	0.041698	11.5415	8.92744	-6.12229	6.12229	keratin 78	Other	other
214536_at	SLURP1	0.00198353	0.0345933	12.1265	9.16075	-7.81234	7.81234	secreted LY6/PLAUR domain containing 1	Extracellular Space	cytokine
206884_s_at	SCEL	0.00194288	0.0341566	12.2555	9.25103	-8.02496	8.02496	sciellin	Cytoplasm	other
220026_at	CLCA4	0.00380821	0.0447472	12.6933	9.62756	-8.37296	8.37296	chloride channel accessory 4	Plasma Membrane	ion channel
1560712_at	TMPRSS11B	0.00241321	0.0376449	12.5672	9.46178	-8.60627	8.60627	transmembrane protease, serine 11B	Cytoplasm	other
207802_at	CRISP3	0.000275682	0.018836	11.4688	8.30477	-8.96331	8.96331	cysteine-rich secretory protein 3	Extracellular Space	other
