# Supplementary material for: African-American esophageal squamous cell carcinoma expression profile reveals dysregulation of stress response and detox networks
Source: BMC Cancer. 2017 Jun 19;17:426. doi: 10.1186/s12885-017-3423-1 (PMC5477112; doi:10.1186/s12885-017-3423-1)
Supplement: Supplementary file 5 — The description of 25 networks found enriched in our data set by IPA. (XLSX 13 kb) [file 12885_2017_3423_MOESM5_ESM.xlsx]

## Sheet: Sheet0
ID	Molecules in Network	Score	Focus Molecules	Top Diseases and Functions
1	ACTL6A,ATP2B4,CASK,DKC1,DLG1,DUOX1,EFTUD2,EMP1,F11R,FAM103A1,GPSM2,Guk,GUK1,H1FX,HDGF,INO80C,ITPR3,LSM3,LSM7,MPC1,NOP2,NOP56,NOP58,NTPCR,PADI1,Pmca,PRPF4,PRSS3,RRM2,RUVBL1,SF3B4,snRNP,SNRPB2,TMEM19,Vegf	44	31	RNA Post-Transcriptional Modification, Nucleic Acid Metabolism, Small Molecule Biochemistry
2	AARS,ABCC1,alcohol group acceptor phosphotransferase,ATPase,BICD2,CHD1L,chymotrypsin,CROT,CSDE1,EIF2AK1,EPHA2,EXOC1,FBXO34,FCHO2,FSCN1,Gsk3,HSP90AA1,HSPD1,KIAA0232,MACF1,MYH9,MYO10,P glycoprotein,PIM1,PRKCH,PRKCI,RANBP9,RMND5A,SERPINB6,SHMT1,SPSB3,SSFA2,TRMT112,trypsin,WNK1	40	29	Cell Cycle, Lipid Metabolism, Molecular Transport
3	A2ML1,Alpha tubulin,Beta Tubulin,CCT2,CCT3,CCT4,CCT7,CLIC4,creatine kinase,elastase,FAM46B,FUS,IGF2BP2,ILF3,KHSRP,LDHB,LDL-cholesterol,MAPK13,MED13,MEF2,NONO,P38 MAPK,PAFAH1B2,PFDN2,PGM1,PI3K (family),PRPF40A,RANBP1,SDCBP2,SREK1IP1,STK24,TMEM45B,TP53I3,TRIP10,U2SURP	35	27	Cellular Assembly and Organization, Cell-To-Cell Signaling and Interaction, Reproductive System Development and Function
4	5'-nucleotidase,ACPP,ATP synthase,ATP5F1,ATP5O,BTG1,CEBPZ,CHMP2B,CPNE3,EPPK1,ERK,FBXL3,FBXL5,GNA13,Gα12/13,HACD3,INPP1,IPO9,LAMTOR3,Lpa receptor,MARS,NT5C2,NT5C3B,p38 Sapk,PDHB,PITX1,QARS,RhoGap,RNA polymerase I,RRAGD,SASH1,TCF,TMBIM4,TSC22D1,USMG5	33	26	DNA Replication, Recombination, and Repair, Nucleic Acid Metabolism, Small Molecule Biochemistry
5	AKR1A1,AKR1B1,AKR7A2,aldehyde dehydrogenase (NAD),ALDH,ALDH3A2,ALDH7A1,ALDH9A1,Aldose Reductase,CIRH1A,COX7C,Cytochrome bc1,cytochrome C,cytochrome-c oxidase,EHF,GALNT12,GLA,glutathione peroxidase,GPX4,GRHL3,IgG1,IGKC,MFHAS1,MGST2,Mitochondrial complex 1,MT1G,MUC1,NFE2L1,NFkB (complex),PNPT1,RIPK4,RNF141,SCEL,UQCRQ,VMP1	31	25	Small Molecule Biochemistry, Cellular Compromise, Lipid Metabolism
6	ANKRD13A,ASAH1,c-Src,CCNB2,Cdc2,CDC25B,Cdk,CERS2,CERS3,CKS1B,Cyclin B,DNM1L,ELOVL1,GC-GCR dimer,Jnk,MARCH5,PINK1,Proteasome PA700/20s,PSMD,PSMD3,PSMD11,PSMD12,PSMD14,RNF10,RNF11,RNF13,RNF168,SLK,SWI-SNF,TECR,TOMM20,TSPO,UBE2E1,Vdac,YME1L1	31	25	Post-Translational Modification, Cell Morphology, Cellular Assembly and Organization
7	AAK1,ALS2CL,ANXA11,Ap2 alpha,ARRDC3,Caveolin,CENPF,Clathrin,CNN3,CXCR2,Dynamin,Endophilin,LRRC59,MAL2,Mapk,NAPA,OPHN1,OPTN,PDCD6IP,PFN2,Rab5,Rab11,RAB25,RAB5A,RAB5B,Rho gdi,RHOQ,SH3BP4,SH3GL1,SH3GLB1,STX12,Syntaxin,TFRC,TPD52L1,VAMP3	31	25	Cellular Assembly and Organization, Cell Morphology, Infectious Diseases
8	ADK,Akt,ATP13A3,atypical protein kinase C,CCNG1,CCNG2,CD24,DAP3,DNAJC2,DNAJC5,ELOVL5,FAM3B,Fascin,FUT6,Hdac,HPGD,HSP,HSPB8,HSPH1,IRX3,N-cor,OBFC1,Pkg,PLAC8,PP2A,PPP1R13L,Ppp2c,PPT1,Ptk,PTK6,S100A14,S100A16,SMG7,STK39,Vegf Receptor	29	24	Developmental Disorder, Hereditary Disorder, Metabolic Disease
9	19S proteasome,20s proteasome,26s Proteasome,AIF1L,Calcineurin protein(s),Cyclin E,ERBB3,IFI30,Ikb,Immunoproteasome Pa28/20s,IRAK1,MAP1LC3,MHC CLASS I (family),ODC1,PSMA7,PSMB,PSMB1,PSMB3,PSMD2,PSMD4,PSME3,PSME4,PSMG3,RAD23A,RPF2,SHC1,SHFM1,SOX4,SPG7,SPTLC1,TAX1BP1,TSPAN6,Ubiquitin,UFD1L,USP14	29	24	Protein Degradation, Protein Synthesis, Metabolic Disease
10	AGPAT3,AMPK,ANP32E,CEBPB,DDX39A,DHRS1,EVPL,FXR1,GNRH,Growth hormone,Hedgehog,HNRNPU,IKK (complex),Insulin,KCNK1,KRT17,LMNA,MTDH,MTORC1,p85 (pik3r),PARP,PHC3,Proinsulin,RBMS1,SDHA,SEC24C,SLC39A6,SLC6A8,Smad2/3,SOX2,SSB,THOC7,TMEM230,TP63,UCHL3	29	24	Dermatological Diseases and Conditions, Developmental Disorder, Skeletal and Muscular Disorders
11	BANF1,BLOC1S1,CAPZB,Cbp/p300,CDK4,CMPK1,CRCT1,Cyclin A,DHX36,E2f,EPCAM,FAM83D,Fc receptor,FEN1,Focal adhesion kinase,HISTONE,Histone h3,Histone h4,Importin alpha,KPNA2,MCM2,MCM6,NAP1L1,NDPK,NME1,ORC6,PHB,Pias,PRR11,PTN,Rb,SLC25A36,SMARCA2,TBL1XR1,TMPRSS2	27	23	Cell Cycle, DNA Replication, Recombination, and Repair, Nucleic Acid Metabolism
12	ABCD3,ACAA1,ACADM,Acox,ACOX1,CACYBP,CPT1A,CRABP2,CSTB,CYP3A5,EIF3B,EIF4EBP2,Eif4g,ERO1A,HAT1,HSD17B4,I kappa b kinase,KAT2B,LPIN1,MAP3K,MED1,NCOA2,Nr1h,PDIA4,PEPCK,Pkc(s),Rar,Rxr,SCP2,SERPINB1,TAGLN2,TEC/BTK/ITK/TXK/BMX,thymidine kinase,thyroid hormone receptor,VitaminD3-VDR-RXR	26	22	Energy Production, Lipid Metabolism, Small Molecule Biochemistry
13	14-3-3,ADH7,ARL6IP5,Cg,CORO1C,CUX1,DHRS3,DUSP22,FAM3D,FSH,Gamma tubulin,GBP6,GMPS,HIST1H2AC,Histone H1,Lh,MAP2K1/2,MBD4,Mcm,MSH6,Pak,Pka,PRKAR2A,PTPase,PTPN2,PTPRK,PTPRZ1,RACGAP1,Raf,SSRP1,TIAM1,TOP2A,TPM1,tyrosine kinase,UHRF1	26	22	Cell Cycle, Cellular Movement, DNA Replication, Recombination, and Repair
14	Actin,AJUBA,Alpha Actinin,Alpha catenin,ARHGEF,Arp2/3,ARPC2,ARPC3,ARPC1B,BRK1,Cadherin,CALD1,CEACAM1,CEACAM7,EHD3,EPS8L1,EPS8L2,Erm,F Actin,Filamin,HAS3,Integrin alpha 3 beta 1,LMO7,LTA4H,MARCKSL1,MTHFD2,Myosin,NAGK,NMT1,PALLD,PI3K (complex),SHROOM3,SLC3A2,Tropomyosin,Troponin t	24	21	Cell Signaling, Cellular Assembly and Organization, Cellular Function and Maintenance
15	60S ribosomal subunit,ABLIM1,Ap1,BLVRA,BNIPL,calpain,CD3,CDC42,CLDN7,DBNL,DDX18,DOCK9,FRMD4B,Gm-csf,HNRNPM,IGF2R,Il8r,MAP3K1,MHC Class I (complex),NDFIP2,Nfat (family),p70 S6k,PDCD4,PI3K p85,PLXNA1,Rac,Ras homolog,REL,RHOD,RPL14,RPL15,RPL22,RPL29,Sapk,TCR	24	21	Cell-To-Cell Signaling and Interaction, Connective Tissue Development and Function, Cell Morphology
16	ADAR,CAMSAP2,chemokine,CXCL8,CXCL17,Fgf,GLG1,HDL,hemoglobin,Ifn,IFN Beta,Ifn gamma,IL12 (complex),IL12 (family),Immunoglobulin,Interferon alpha,IRF6,ITGA6,KIAA0930,MAPK3,NIFK,PHLDB2,PYCR2,RNPS1,SF3B2,SNRNP200,SNRPB,SNRPE,SNX3,STAT5a/b,Tlr,TMEM9B,Tnf (family),VAT1,YWHAG	24	21	Cell-To-Cell Signaling and Interaction, Hematological System Development and Function, Immune Cell Trafficking
17	Alp,BMP,COCH,Collagen type I,DSG2,Eotaxin,GCLC,GRN,ID1,LDL,LITAF,MAST4,Mlc,NADPH oxidase,NFkB (family),NMU,Notch,PDGF BB,PKN2,Pro-inflammatory Cytokine,PSMB4,RAB27B,RER1,RHOA,RHOB,Rock,Secretase gamma,SGK223,Smad,SMAD1,SORT1,SYTL1,Tgf beta,TGFBI,Tnf receptor	20	19	Cell Morphology, Cardiovascular System Development and Function, Cellular Development
18	AMD1,AP3S1,ARF3,ARF4,CCNI,CIRBP,DUSP5,ELAVL1,ELK4,FAM60A,FOXP1,GPD1L,ICMT,IER2,KRCC1,miR-133a-3p (and other miRNAs w/seed UUGGUCC),MRPS10,MTMR6,MXRA7,NET1,NFIA,PDCD6IP,PITHD1,PURB,RAB5A,RBM47,SLC30A9,SRF,TMEM40,VMA21,WDR33,YTHDF1,ZHX1,ZMYM2,ZMYND11	20	19	Gene Expression, Cardiac Arrythmia, Cardiovascular Disease
19	CCDC6,Cofilin,CRKL,DESI2,EFNA1,ENAH,EPHA,Ephb,ERK1/2,FTL,Gef,GPC1,Integrin alpha V beta 3,Integrinα,Integrinβ,ITGAV,Laminin,Lfa-1,MAP3K2,NUCB2,PLCD1,POLR1D,Profilin,RALA,Rap,Rap1,RAP1A,RAP1B,RAP2A,RASSF5,SMAD1/5,Smad1/5/8,Stat3-Stat3,TGM1,TSH	19	18	Cell Morphology, Cellular Assembly and Organization, Cellular Function and Maintenance
20	AF366264 (includes others),ANXA8/ANXA8L1,AR,ATIC,CLPP,DNA-methyltransferase,EGFR,ESPL1,ESR1,GANAB,KNTC1,KRT17,KRT78,MDM2,mir-140,miR-542-3p (miRNAs w/seed GUGACAG),MUC20,NCAM2,NEBL,OVOS2,PHF5A,PLAC8,SEC62,SH3BGRL,SH3YL1,SLC39A8,SUCLG2,TMSB15A,TP53,TP53I3,TPD52L1,TRAF2,TTC9,UBL3,WIPI1	19	18	Cell Cycle, Cancer, Organismal Injury and Abnormalities
21	AGT,AMZ2,APOA1,APOA1BP,Apoc1,BTBD11,C12orf29,CALU,COPRS,FFAR2,FGFR1,FURIN,GNA14,HRAS,IFI30,IGKC,IKZF2,IL13RA1,KRT17,LMAN2,LPP,LTB4R2,MBNL3,MMP3,MMP16,PCYT1A,PLA2G10,PPIC,PRSS27,SAA2,SERPINB2,STAT3,SUMF1,TGM2,ZNF146	19	18	Carbohydrate Metabolism, Lipid Metabolism, Molecular Transport
22	APP,ARAP3,ASAP3,C21orf33/LOC102724023,CCL24,CLIC3,CMTM3,CRABP2,DENND2C,DENND6B,ECHDC2,EIF1,EPS8L2,FCGR3A/FCGR3B,GAREM,GDPD3,GPT2,GRB2,GTPase,HIBCH,KRT17,KYNU,LRRC8D,MAPK1,NEU3,NOL11,PDE6H,PHACTR4,RALGPS1,RASGRP4,SH3BGRL3,SPAG6,SPAG16,THSD4,VSIG4	17	17	Cell Death and Survival, Lipid Metabolism, Molecular Transport
23	ACLY,ALCAM,ATF4,BCL10,Calcineurin A,CaMKII,caspase,CAST,Ck2,Creb,Hsp27,Hsp70,Hsp90,HSP90B1,Ikk (family),IL1,ITPR,Mek,NDUFA3,Nos,phosphatase,PP1 protein complex group,PP1/PP2A,PPP1R7,PPP1R14C,PPP1R3C,PPTC7,PRNP,RNA polymerase II,Rsk,SERPINB2,SLC11A2,SNRPG,SRC (family),STIP1	16	16	Cell-To-Cell Signaling and Interaction, Nervous System Development and Function, Cell Morphology
24	A1BG,AHSG,Akap9,APOA2,APOM,C11orf58,C1D,CMC2,CPB2,CRISP3,CYP27A1,HNF4A,HPX,ISOC1,ITIH4,KNG1,MFSD1,NRD1,ORM1,PCYT1A,SAA2,SERPINA5,SH3BGRL2,SLC38A1,SLC44A1,SMDT1,TMEM59,TMEM79,TMEM245,TMPRSS11E,TSN,TSNAX,TSNAXIP1,TTC22,ZC3H15	16	16	Post-Translational Modification, Protein Degradation, Protein Synthesis
25	ABCD3,ADGRL1,CACNA1A,CCBL2,CMPK1,CYSRT1,D1Pas1,DCUN1D5,DPH1,EMC3,EMC4,GOLGA6L10 (includes others),GOLPH3L,HSPA12A,KCMF1,KIAA0907,LNX1,MRPL15,MRPL47,MYDGF,NDUFB8,NXF1,REXO4,SDK1,SLC4A4,SMIM14,SNRNP25,TENM2,TMED3,UBAP1,UBC,UBXN8,ULK3,VCP,ZDHHC20	16	16	Neurological Disease, Organismal Injury and Abnormalities, Hereditary Disorder
