# Supplementary material for: African-American esophageal squamous cell carcinoma expression profile reveals dysregulation of stress response and detox networks
Source: BMC Cancer. 2017 Jun 19;17:426. doi: 10.1186/s12885-017-3423-1 (PMC5477112; doi:10.1186/s12885-017-3423-1)
Supplement: Supplementary file 7 — The list of the gene constituents of fifteen canonical pathways that were presented in Additional file 5. (XLSX 43 kb) [file 12885_2017_3423_MOESM7_ESM.xlsx]

## Sheet: Sheet0
© 2000-2015 QIAGEN. All rights reserved.
Ingenuity Canonical Pathways	-log(p-value)	Ratio	z-score	Downregulated	No change	Upregulated	No overlap with dataset	Molecules
NRF2-mediated Oxidative Stress Response	5.23E00	1E-01	2.121	8/180 (4%)	0/180 (0%)	10/180 (6%)	162/180 (90%)	AKR7A2,USP14,MAP3K1,HSPB8,GCLC,GSTO1,FTL,AKR1A1,PRKCI,DNAJC5,MGST2,STIP1,ABCC1,MAPK3,CCT7,ATF4,PRKCH,HACD3
Integrin Signaling	5.13E00	9.45E-02	0.000	11/201 (5%)	0/201 (0%)	8/201 (4%)	182/201 (91%)	RAP1B,RAP2A,RALA,ARPC1B,CRKL,ITGA6,RAP1A,SHC1,RHOQ,RHOB,CDC42,RHOD,MAPK3,ARPC2,ARF4,RHOA,ITGAV,ARPC3,TSPAN6
Protein Ubiquitination Pathway	4.68E00	8.24E-02	NaN	4/255 (2%)	0/255 (0%)	17/255 (7%)	234/255 (92%)	PSMB3,PSMB4,USP14,UBE2Q1,PSMA7,HSPH1,HSPB8,DNAJC2,PSMD3,HSPD1,UCHL3,PSMD11,HSP90B1,DNAJC5,PSMD2,PSMD12,PSMB1,HSP90AA1,PSMD14,PSMD4,UBE2E1
Ephrin Receptor Signaling	4.27E00	9.2E-02	NaN	9/174 (5%)	0/174 (0%)	7/174 (4%)	158/174 (91%)	RAP1B,ARPC1B,CRKL,RAP1A,EFNA1,SHC1,GNAI3,CDC42,RHOA,ARPC2,MAPK3,ATF4,ARPC3,GNA13,GNG5,EPHA2
Androgen Signaling	4.01E00	1.08E-01	-0.378	7/111 (6%)	0/111 (0%)	5/111 (5%)	99/111 (89%)	SHC1,GNAI3,PRKCI,KAT2B,NCOA2,MAPK3,PRKAR2A,HSP90AA1,POLR2H,PRKCH,GNA13,GNG5
B Cell Receptor Signaling	3.73E00	8.62E-02	-1.604	10/174 (6%)	0/174 (0%)	5/174 (3%)	159/174 (91%)	RAP1B,BLNK,RAP2A,MAP3K1,MAPK13,IGHG1,RAP1A,SHC1,CDC42,BCL10,VAV3,MAPK3,ATF4,RASSF5,MAP3K2
Protein Kinase A Signaling	3.72E00	6.48E-02	-0.600	12/386 (3%)	0/386 (0%)	13/386 (3%)	361/386 (94%)	RAP1B,PPP1R14C,TCF4,YWHAG,PTPRK,PTPN2,PPP1R3C,MAP3K1,PRKAR2A,DUSP22,RAP1A,PLCD1,CDC25B,GNAI3,PRKCI,PPP1R7,RHOA,H1FX,MAPK3,ITPR3,ATF4,PTPRZ1,PRKCH,GNA13,GNG5
Synaptic Long Term Potentiation	3.72E00	1.01E-01	0.000	7/119 (6%)	0/119 (0%)	5/119 (4%)	107/119 (90%)	RAP1B,PLCD1,PPP1R14C,PRKCI,PPP1R7,PPP1R3C,MAPK3,ITPR3,PRKAR2A,ATF4,PRKCH,RAP1A
Actin Nucleation by ARP-WASP Complex	3.68E00	1.43E-01	-0.707	5/56 (9%)	0/56 (0%)	3/56 (5%)	48/56 (86%)	RHOQ,ARPC1B,RHOB,RHOD,CDC42,ARPC2,RHOA,ARPC3
Production of Nitric Oxide and Reactive Oxygen Species in Macrophages	3.57E00	8.33E-02	-0.277	9/180 (5%)	0/180 (0%)	6/180 (3%)	165/180 (92%)	RAP1B,PPP1R14C,PPP1R3C,MAP3K1,MAPK13,RAP1A,PRKCI,RHOQ,RHOB,RHOD,PPP1R7,RHOA,MAPK3,PRKCH,MAP3K2
IL-8 Signaling	3.46E00	8.15E-02	-0.258	8/184 (4%)	0/184 (0%)	7/184 (4%)	169/184 (92%)	GNAI3,CXCL8,RHOQ,PRKCI,RHOB,CXCR2,RHOD,RHOA,MAPK3,ITGAV,PRKCH,GNA13,GNG5,CSTB,IRAK1
GNRH Signaling	3.39E00	9.3E-02	-0.577	7/129 (5%)	0/129 (0%)	5/129 (4%)	117/129 (91%)	GNAI3,PRKCI,CDC42,MAPK3,MAP3K1,ITPR3,PRKAR2A,ATF4,PRKCH,MAPK13,DNM1L,MAP3K2
Molecular Mechanisms of Cancer	3.31E00	6.3E-02	NaN	12/365 (3%)	0/365 (0%)	11/365 (3%)	342/365 (94%)	RAP1B,RAP2A,TCF4,RALA,HAT1,PRKAR2A,CDK4,MAPK13,RAP1A,CDC25B,GNAI3,LAMTOR3,SHC1,PRKCI,RHOQ,RHOB,RHOD,CDC42,MAPK3,RHOA,PRKCH,GNA13,SMAD1
Phospholipase C Signaling	3.2E00	7.17E-02	0.378	8/237 (3%)	0/237 (0%)	9/237 (4%)	220/237 (93%)	RAP1B,BLNK,RALA,IGHG1,RAP1A,SHC1,PRKCI,RHOQ,RHOB,RHOD,RHOA,MAPK3,ITPR3,ATF4,PRKCH,GNA13,GNG5
Cholecystokinin/Gastrin-mediated Signaling	3.13E00	9.9E-02	0.632	4/101 (4%)	0/101 (0%)	6/101 (6%)	91/101 (90%)	SHC1,PRKCI,RHOQ,RHOB,RHOD,MAPK3,RHOA,ITPR3,PRKCH,GNA13
Remodeling of Epithelial Adherens Junctions	3.1E00	1.18E-01	-0.816	5/68 (7%)	0/68 (0%)	3/68 (4%)	60/68 (88%)	RAB5A,NME1,RALA,ARPC1B,ARPC2,ARPC3,RAB5B,DNM1L
Aryl Hydrocarbon Receptor Signaling	3.07E00	8.57E-02	NaN	7/140 (5%)	0/140 (0%)	5/140 (4%)	128/140 (91%)	HSP90B1,MGST2,NCOA2,MED1,ALDH3A2,NFIA,MAPK3,CDK4,HSP90AA1,ALDH9A1,GSTO1,ALDH7A1
Rac Signaling	3.03E00	9.62E-02	-2.121	8/104 (8%)	0/104 (0%)	2/104 (2%)	94/104 (90%)	TIAM1,PRKCI,ARPC1B,CDC42,ARPC2,MAPK3,RHOA,MAP3K1,BRK1,ARPC3
Axonal Guidance Signaling	2.98E00	5.76E-02	NaN	15/434 (3%)	0/434 (0%)	10/434 (2%)	409/434 (94%)	RAP1B,PLXNA1,ARPC1B,CRKL,PRKAR2A,RAP1A,ABLIM1,EFNA1,PLCD1,GNAI3,SHC1,PRKCI,CDC42,RHOD,RHOA,ARPC2,MAPK3,ARPC3,PFN2,PRKCH,PSMD14,RASSF5,GNA13,GNG5,EPHA2
G Beta Gamma Signaling	2.97E00	1.02E-01	-1.000	6/88 (7%)	0/88 (0%)	3/88 (3%)	79/88 (90%)	SHC1,GNAI3,PRKCI,CDC42,MAPK3,PRKAR2A,PRKCH,GNA13,GNG5
Xenobiotic Metabolism Signaling	2.96E00	6.64E-02	NaN	10/271 (4%)	0/271 (0%)	8/271 (3%)	253/271 (93%)	FMO2,MED1,MAP3K1,GCLC,MAPK13,GSTO1,ALDH9A1,FTL,HSP90B1,PRKCI,MGST2,CYP3A5,ALDH3A2,MAPK3,HSP90AA1,PRKCH,MAP3K2,ALDH7A1
Mechanisms of Viral Exit from Host Cells	2.94E00	1.46E-01	NaN	5/41 (12%)	0/41 (0%)	1/41 (2%)	35/41 (85%)	SH3GL1,PRKCI,CHMP2B,SH3GLB1,PRKCH,PDCD6IP
fMLP Signaling in Neutrophils	2.9E00	9.26E-02	-1.265	7/108 (6%)	0/108 (0%)	3/108 (3%)	98/108 (91%)	GNAI3,PRKCI,ARPC1B,CDC42,ARPC2,MAPK3,ITPR3,ARPC3,PRKCH,GNG5
Regulation of Actin-based Motility by Rho	2.87E00	9.89E-02	-0.333	5/91 (5%)	0/91 (0%)	4/91 (4%)	82/91 (90%)	RHOQ,ARPC1B,RHOB,RHOD,CDC42,ARPC2,RHOA,PFN2,ARPC3
Thrombin Signaling	2.82E00	7.33E-02	-0.277	8/191 (4%)	0/191 (0%)	6/191 (3%)	177/191 (93%)	MAPK13,PLCD1,SHC1,GNAI3,PRKCI,RHOQ,RHOB,RHOD,MAPK3,RHOA,ITPR3,PRKCH,GNA13,GNG5
Breast Cancer Regulation by Stathmin1	2.82E00	7.33E-02	NaN	9/191 (5%)	0/191 (0%)	5/191 (3%)	177/191 (93%)	GNAI3,SHC1,PPP1R14C,PRKCI,CDC42,PPP1R7,RHOA,MAPK3,PPP1R3C,ITPR3,PRKAR2A,PRKCH,GNA13,GNG5
Corticotropin Releasing Hormone Signaling	2.81E00	9.01E-02	-1.000	6/111 (5%)	0/111 (0%)	4/111 (4%)	101/111 (91%)	RAP1B,GNAI3,PRKCI,MAPK3,ITPR3,PRKAR2A,ATF4,PRKCH,MAPK13,RAP1A
Fcγ Receptor-mediated Phagocytosis in Macrophages and Monocytes	2.8E00	9.68E-02	-1.667	7/93 (8%)	0/93 (0%)	2/93 (2%)	84/93 (90%)	PRKCI,ARPC1B,CDC42,ARPC2,VAV3,MAPK3,VAMP3,ARPC3,PRKCH
Aldosterone Signaling in Epithelial Cells	2.76E00	7.89E-02	-0.447	5/152 (3%)	0/152 (0%)	7/152 (5%)	140/152 (92%)	PLCD1,HSP90B1,PRKCI,DNAJC5,MAPK3,HSPH1,ITPR3,HSPB8,HSP90AA1,DNAJC2,PRKCH,HSPD1
Insulin Receptor Signaling	2.71E00	8.21E-02	1.265	5/134 (4%)	0/134 (0%)	6/134 (4%)	123/134 (92%)	SHC1,PPP1R14C,PRKCI,RHOQ,PPP1R7,TRIP10,PPP1R3C,CRKL,MAPK3,PRKAR2A,ACLY
Leukocyte Extravasation Signaling	2.68E00	7.07E-02	-1.387	9/198 (5%)	0/198 (0%)	5/198 (3%)	184/198 (93%)	RAP1B,CRKL,ITGA6,MAPK13,CLDN7,RAP1A,F11R,GNAI3,PRKCI,CDC42,VAV3,RHOA,PRKCH,RASSF5
L-carnitine Biosynthesis	2.6E00	6.67E-01	NaN	2/3 (67%)	0/3 (0%)	0/3 (0%)	1/3 (33%)	BBOX1,ALDH9A1
HMGB1 Signaling	2.56E00	8.33E-02	-0.632	6/120 (5%)	0/120 (0%)	4/120 (3%)	110/120 (92%)	CXCL8,KAT2B,RHOQ,RHOB,RHOD,HAT1,CDC42,MAPK3,RHOA,MAPK13
Cell Cycle: G2/M DNA Damage Checkpoint Regulation	2.54E00	1.22E-01	-2.236	1/49 (2%)	0/49 (0%)	5/49 (10%)	43/49 (88%)	CDC25B,YWHAG,KAT2B,CKS1B,TOP2A,CCNB2
Ethanol Degradation II	2.48E00	1.43E-01	NaN	5/35 (14%)	0/35 (0%)	0/35 (0%)	30/35 (86%)	AKR1A1,ADH7,ALDH3A2,ALDH9A1,ALDH7A1
Polyamine Regulation in Colon Cancer	2.46E00	1.82E-01	NaN	0/22 (0%)	0/22 (0%)	4/22 (18%)	18/22 (82%)	TCF4,PSME4,PSME3,ODC1
Tryptophan Degradation X (Mammalian, via Tryptamine)	2.46E00	1.82E-01	NaN	4/22 (18%)	0/22 (0%)	0/22 (0%)	18/22 (82%)	AKR1A1,ALDH3A2,ALDH9A1,ALDH7A1
ERK/MAPK Signaling	2.46E00	6.95E-02	0.905	6/187 (3%)	0/187 (0%)	7/187 (4%)	174/187 (93%)	RAP1B,LAMTOR3,SHC1,PPP1R14C,PRKCI,YWHAG,PPP1R7,MAPK3,CRKL,PPP1R3C,PRKAR2A,ATF4,RAP1A
HGF Signaling	2.44E00	8.57E-02	-0.333	5/105 (5%)	0/105 (0%)	4/105 (4%)	96/105 (91%)	RAP1B,PRKCI,CDC42,CRKL,MAPK3,MAP3K1,PRKCH,RAP1A,MAP3K2
Tight Junction Signaling	2.43E00	7.19E-02	NaN	7/167 (4%)	0/167 (0%)	5/167 (3%)	155/167 (93%)	F11R,TIAM1,PRKCI,MYH9,CDC42,RHOA,VAMP3,PRKAR2A,CDK4,CASK,CLDN7,NAPA
RAR Activation	2.4E00	6.84E-02	NaN	9/190 (5%)	0/190 (0%)	4/190 (2%)	177/190 (93%)	ADH7,DHRS3,KAT2B,PRKCI,SMARCA2,MED1,MAP3K1,PRKAR2A,PRKCH,MAPK13,CRABP2,REL,SMAD1
NGF Signaling	2.38E00	8.41E-02	-0.333	5/107 (5%)	0/107 (0%)	4/107 (4%)	98/107 (92%)	RAP1B,SHC1,CDC42,MAPK3,RHOA,MAP3K1,ATF4,RAP1A,MAP3K2
Neuregulin Signaling	2.38E00	9.09E-02	-0.447	3/88 (3%)	0/88 (0%)	5/88 (6%)	80/88 (91%)	SHC1,HSP90B1,PRKCI,CRKL,MAPK3,HSP90AA1,ERBB3,PRKCH
Semaphorin Signaling in Neurons	2.36E00	1.13E-01	NaN	3/53 (6%)	0/53 (0%)	3/53 (6%)	47/53 (89%)	PLXNA1,RHOQ,RHOB,RHOD,MAPK3,RHOA
CREB Signaling in Neurons	2.34E00	7.02E-02	-0.333	6/171 (4%)	0/171 (0%)	6/171 (4%)	159/171 (93%)	PLCD1,SHC1,GNAI3,PRKCI,MAPK3,ITPR3,PRKAR2A,ATF4,POLR2H,PRKCH,GNA13,GNG5
Sphingosine-1-phosphate Signaling	2.33E00	8.26E-02	-0.707	6/109 (6%)	0/109 (0%)	3/109 (3%)	100/109 (92%)	PLCD1,GNAI3,RHOQ,RHOB,RHOD,MAPK3,RHOA,GNA13,ASAH1
Noradrenaline and Adrenaline Degradation	2.32E00	1.32E-01	NaN	5/38 (13%)	0/38 (0%)	0/38 (0%)	33/38 (87%)	AKR1A1,ADH7,ALDH3A2,ALDH9A1,ALDH7A1
Actin Cytoskeleton Signaling	2.32E00	6.45E-02	-0.535	8/217 (4%)	0/217 (0%)	6/217 (3%)	203/217 (94%)	TIAM1,MYH9,ARPC1B,CRKL,BRK1,SHC1,CDC42,ARPC2,VAV3,MAPK3,RHOA,ARPC3,PFN2,GNA13
CXCR4 Signaling	2.29E00	7.24E-02	-0.302	6/152 (4%)	0/152 (0%)	5/152 (3%)	141/152 (93%)	GNAI3,PRKCI,RHOQ,RHOB,RHOD,MAPK3,RHOA,ITPR3,PRKCH,GNA13,GNG5
Ephrin B Signaling	2.27E00	9.59E-02	-2.000	6/73 (8%)	0/73 (0%)	1/73 (1%)	66/73 (90%)	GNAI3,CDC42,VAV3,MAPK3,RHOA,GNA13,GNG5
Guanosine Nucleotides Degradation III	2.24E00	2.31E-01	NaN	2/13 (15%)	0/13 (0%)	1/13 (8%)	10/13 (77%)	NT5C3B,NT5C2,ACPP
Glioma Invasiveness Signaling	2.21E00	1.05E-01	0.000	3/57 (5%)	0/57 (0%)	3/57 (5%)	51/57 (89%)	RHOQ,RHOB,RHOD,MAPK3,RHOA,ITGAV
Urate Biosynthesis/Inosine 5'-phosphate Degradation	2.15E00	2.14E-01	NaN	2/14 (14%)	0/14 (0%)	1/14 (7%)	11/14 (79%)	NT5C3B,NT5C2,ACPP
Cell Cycle Control of Chromosomal Replication	2.13E00	1.48E-01	NaN	0/27 (0%)	0/27 (0%)	4/27 (15%)	23/27 (85%)	MCM6,MCM2,ORC6,CDK4
Huntington's Disease Signaling	2.12E00	6.11E-02	-0.447	6/229 (3%)	0/229 (0%)	8/229 (3%)	215/229 (94%)	SDHA,POLR2H,PSME3,SHC1,PRKCI,DNAJC5,MAPK3,VAMP3,PSME4,ATF4,PRKCH,GNG5,DNM1L,NAPA
Clathrin-mediated Endocytosis Signaling	2.08E00	6.49E-02	NaN	7/185 (4%)	0/185 (0%)	5/185 (3%)	173/185 (94%)	SH3GL1,SH3BP4,RAB5A,ARPC1B,CDC42,ARPC2,AAK1,SH3GLB1,TFRC,ARPC3,RAB5B,DNM1L
Methylglyoxal Degradation III	1.98E00	1.88E-01	NaN	2/16 (13%)	0/16 (0%)	1/16 (6%)	13/16 (81%)	AKR7A2,AKR1A1,AKR1B1
Histamine Degradation	1.98E00	1.88E-01	NaN	3/16 (19%)	0/16 (0%)	0/16 (0%)	13/16 (81%)	ALDH3A2,ALDH9A1,ALDH7A1
Glioblastoma Multiforme Signaling	1.97E00	6.85E-02	-0.333	5/146 (3%)	0/146 (0%)	5/146 (3%)	136/146 (93%)	PLCD1,SHC1,RHOQ,RHOB,RHOD,CDC42,MAPK3,RHOA,ITPR3,CDK4
Epithelial Adherens Junction Signaling	1.97E00	6.85E-02	NaN	6/146 (4%)	0/146 (0%)	4/146 (3%)	136/146 (93%)	RAP1B,TCF4,MYH9,LMO7,ARPC1B,CDC42,ARPC2,RHOA,ARPC3,RAP1A
Systemic Lupus Erythematosus Signaling	1.97E00	6.05E-02	NaN	2/215 (1%)	0/215 (0%)	11/215 (5%)	202/215 (94%)	SNRPB,SNRPE,PRPF4,IGHG1,SNRPG,MAPK3,EFTUD2,SNRPB2,SNRNP200,SF3B4,PRPF40A,LSM7,LSM3
GPCR-Mediated Nutrient Sensing in Enteroendocrine Cells	1.94E00	8.33E-02	NaN	5/84 (6%)	0/84 (0%)	2/84 (2%)	77/84 (92%)	PLCD1,GNAI3,PRKCI,ITPR3,PRKAR2A,PRKCH,GNG5
Adenosine Nucleotides Degradation II	1.91E00	1.76E-01	NaN	2/17 (12%)	0/17 (0%)	1/17 (6%)	14/17 (82%)	NT5C3B,NT5C2,ACPP
Mitotic Roles of Polo-Like Kinase	1.9E00	9.09E-02	1.000	2/66 (3%)	0/66 (0%)	4/66 (6%)	60/66 (91%)	CDC25B,SLK,HSP90B1,ESPL1,CCNB2,HSP90AA1
Ephrin A Signaling	1.9E00	1.04E-01	NaN	4/48 (8%)	0/48 (0%)	1/48 (2%)	43/48 (90%)	CDC42,VAV3,RHOA,EPHA2,EFNA1
ErbB Signaling	1.89E00	8.14E-02	NaN	5/86 (6%)	0/86 (0%)	2/86 (2%)	79/86 (92%)	SHC1,PRKCI,CDC42,MAPK3,ERBB3,PRKCH,MAPK13
HIPPO signaling	1.89E00	8.14E-02	NaN	2/86 (2%)	0/86 (0%)	5/86 (6%)	79/86 (92%)	DLG1,PPP1R14C,YWHAG,PPP1R7,AJUBA,PPP1R3C,SMAD1
RhoGDI Signaling	1.89E00	6.36E-02	0.707	7/173 (4%)	0/173 (0%)	4/173 (2%)	162/173 (94%)	GNAI3,RHOQ,ARPC1B,RHOB,RHOD,CDC42,ARPC2,RHOA,ARPC3,GNA13,GNG5
Fatty Acid β-oxidation I	1.87E00	1.25E-01	NaN	4/32 (13%)	0/32 (0%)	0/32 (0%)	28/32 (88%)	ACAA1,SCP2,HSD17B4,ACADM
α-Adrenergic Signaling	1.86E00	8.05E-02	0.000	5/87 (6%)	0/87 (0%)	2/87 (2%)	80/87 (92%)	GNAI3,PRKCI,MAPK3,ITPR3,PRKAR2A,PRKCH,GNG5
Cardiac Hypertrophy Signaling	1.84E00	5.83E-02	-1.155	9/223 (4%)	0/223 (0%)	4/223 (2%)	210/223 (94%)	PLCD1,GNAI3,RHOQ,RHOB,RHOD,RHOA,MAPK3,MAP3K1,PRKAR2A,GNA13,MAPK13,GNG5,MAP3K2
Oxidative Ethanol Degradation III	1.84E00	1.67E-01	NaN	3/18 (17%)	0/18 (0%)	0/18 (0%)	15/18 (83%)	ALDH3A2,ALDH9A1,ALDH7A1
Renin-Angiotensin Signaling	1.83E00	7.34E-02	-0.707	5/109 (5%)	0/109 (0%)	3/109 (3%)	101/109 (93%)	SHC1,PRKCI,MAPK3,MAP3K1,ITPR3,PRKAR2A,PRKCH,MAPK13
phagosome formation	1.83E00	7.34E-02	NaN	4/109 (4%)	0/109 (0%)	4/109 (4%)	101/109 (93%)	PLCD1,PRKCI,RHOQ,RHOB,RHOD,RHOA,PRKCH,IGHG1
Calcium Signaling	1.8E00	6.18E-02	-0.378	4/178 (2%)	0/178 (0%)	7/178 (4%)	167/178 (94%)	RAP1B,RAP2A,TP63,MYH9,MAPK3,ITPR3,PRKAR2A,ATF4,TPM1,RAP1A,ATP2B4
GDP-glucose Biosynthesis	1.79E00	2.86E-01	NaN	2/7 (29%)	0/7 (0%)	0/7 (0%)	5/7 (71%)	PGM1,PGM2
Role of NFAT in Cardiac Hypertrophy	1.79E00	6.15E-02	-0.905	8/179 (4%)	0/179 (0%)	3/179 (2%)	168/179 (94%)	PLCD1,SHC1,GNAI3,PRKCI,MAPK3,MAP3K1,ITPR3,PRKAR2A,PRKCH,MAPK13,GNG5
Melatonin Signaling	1.79E00	8.57E-02	-1.633	5/70 (7%)	0/70 (0%)	1/70 (1%)	64/70 (91%)	PLCD1,GNAI3,PRKCI,MAPK3,PRKAR2A,PRKCH
Fatty Acid α-oxidation	1.77E00	1.58E-01	NaN	3/19 (16%)	0/19 (0%)	0/19 (0%)	16/19 (84%)	ALDH3A2,ALDH9A1,ALDH7A1
Tec Kinase Signaling	1.77E00	6.37E-02	-0.378	6/157 (4%)	0/157 (0%)	4/157 (3%)	147/157 (94%)	GNAI3,PRKCI,RHOQ,RHOB,RHOD,VAV3,RHOA,PRKCH,GNA13,GNG5
IL-1 Signaling	1.76E00	7.69E-02	-0.816	5/91 (5%)	0/91 (0%)	2/91 (2%)	84/91 (92%)	GNAI3,MAP3K1,PRKAR2A,MAPK13,GNA13,GNG5,IRAK1
Salvage Pathways of Pyrimidine Ribonucleotides	1.72E00	7.53E-02	NaN	4/93 (4%)	0/93 (0%)	3/93 (3%)	86/93 (92%)	NME1,PIM1,MAPK3,CDK4,CMPK1,PRKCH,IRAK1
Purine Nucleotides Degradation II (Aerobic)	1.71E00	1.5E-01	NaN	2/20 (10%)	0/20 (0%)	1/20 (5%)	17/20 (85%)	NT5C3B,NT5C2,ACPP
Putrescine Degradation III	1.71E00	1.5E-01	NaN	3/20 (15%)	0/20 (0%)	0/20 (0%)	17/20 (85%)	ALDH3A2,ALDH9A1,ALDH7A1
NF-κB Activation by Viruses	1.7E00	8.22E-02	NaN	3/73 (4%)	0/73 (0%)	3/73 (4%)	67/73 (92%)	PRKCI,MAPK3,MAP3K1,ITGAV,ITGA6,PRKCH
Dopamine-DARPP32 Feedback in cAMP Signaling	1.7E00	6.21E-02	0.632	6/161 (4%)	0/161 (0%)	4/161 (2%)	151/161 (94%)	PLCD1,PPP1R14C,GNAI3,PRKCI,PPP1R7,PPP1R3C,ITPR3,PRKAR2A,ATF4,PRKCH
SAPK/JNK Signaling	1.69E00	7.45E-02	0.378	3/94 (3%)	0/94 (0%)	4/94 (4%)	87/94 (93%)	SHC1,CDC42,CRKL,MAP3K1,GNA13,GNG5,MAP3K2
Signaling by Rho Family GTPases	1.69E00	5.56E-02	-1.000	8/234 (3%)	0/234 (0%)	5/234 (2%)	221/234 (94%)	GNAI3,RHOQ,PRKCI,RHOB,ARPC1B,CDC42,RHOD,RHOA,MAPK3,ARPC2,ARPC3,GNA13,GNG5
Glucose and Glucose-1-phosphate Degradation	1.67E00	2.5E-01	NaN	2/8 (25%)	0/8 (0%)	0/8 (0%)	6/8 (75%)	PGM1,PGM2
CCR3 Signaling in Eosinophils	1.67E00	6.84E-02	NaN	6/117 (5%)	0/117 (0%)	2/117 (2%)	109/117 (93%)	GNAI3,PRKCI,MAPK3,RHOA,ITPR3,PRKCH,MAPK13,GNG5
EGF Signaling	1.63E00	8.93E-02	-0.447	3/56 (5%)	0/56 (0%)	2/56 (4%)	51/56 (91%)	SHC1,MAPK3,MAP3K1,ITPR3,MAPK13
P2Y Purigenic Receptor Signaling Pathway	1.63E00	6.72E-02	-0.707	6/119 (5%)	0/119 (0%)	2/119 (2%)	111/119 (93%)	PLCD1,GNAI3,PRKCI,MAPK3,PRKAR2A,ATF4,PRKCH,GNG5
Gαi Signaling	1.61E00	6.67E-02	0.000	7/120 (6%)	0/120 (0%)	1/120 (1%)	112/120 (93%)	SHC1,GNAI3,RALA,CXCR2,MAPK3,PRKAR2A,GNG5,RAP1A
Pyrimidine Deoxyribonucleotides De Novo Biosynthesis I	1.6E00	1.36E-01	NaN	1/22 (5%)	0/22 (0%)	2/22 (9%)	19/22 (86%)	NME1,RRM2,CMPK1
Ethanol Degradation IV	1.6E00	1.36E-01	NaN	3/22 (14%)	0/22 (0%)	0/22 (0%)	19/22 (86%)	ALDH3A2,ALDH9A1,ALDH7A1
CDK5 Signaling	1.59E00	7.07E-02	0.000	5/99 (5%)	0/99 (0%)	2/99 (2%)	92/99 (93%)	PPP1R14C,PPP1R7,PPP1R3C,MAPK3,ITGA6,PRKAR2A,MAPK13
VDR/RXR Activation	1.58E00	7.69E-02	0.000	3/78 (4%)	0/78 (0%)	3/78 (4%)	72/78 (92%)	SERPINB1,PRKCI,NCOA2,MED1,PRKCH,CEBPB
Folate Transformations I	1.57E00	2.22E-01	NaN	1/9 (11%)	0/9 (0%)	1/9 (11%)	7/9 (78%)	MTHFD2,SHMT1
RhoA Signaling	1.57E00	6.56E-02	-0.378	4/122 (3%)	0/122 (0%)	4/122 (3%)	114/122 (93%)	PLXNA1,LPAR6,ARPC1B,ARPC2,RHOA,PFN2,ARPC3,GNA13
Nitric Oxide Signaling in the Cardiovascular System	1.56E00	7E-02	0.378	3/100 (3%)	0/100 (0%)	4/100 (4%)	93/100 (93%)	HSP90B1,PRKCI,MAPK3,ITPR3,PRKAR2A,HSP90AA1,PRKCH
Gαq Signaling	1.54E00	6.12E-02	-0.333	5/147 (3%)	0/147 (0%)	4/147 (3%)	138/147 (94%)	PRKCI,RHOQ,RHOB,RHOD,MAPK3,RHOA,ITPR3,PRKCH,GNG5
Mitochondrial Dysfunction	1.54E00	5.85E-02	NaN	7/171 (4%)	0/171 (0%)	3/171 (2%)	161/171 (94%)	SDHA,CPT1A,COX7C,ATP5O,NDUFA3,GPX4,ATP5F1,UQCRQ,PINK1,NDUFS4
Acetyl-CoA Biosynthesis III (from Citrate)	1.53E00	1E00	NaN	0/1 (0%)	0/1 (0%)	1/1 (100%)	0/1 (0%)	ACLY
Adenine and Adenosine Salvage VI	1.53E00	1E00	NaN	1/1 (100%)	0/1 (0%)	0/1 (0%)	0/1 (0%)	ADK
Glycogen Degradation II	1.48E00	2E-01	NaN	2/10 (20%)	0/10 (0%)	0/10 (0%)	8/10 (80%)	PGM1,PGM2
UVC-Induced MAPK Signaling	1.47E00	9.52E-02	-1.000	3/42 (7%)	0/42 (0%)	1/42 (2%)	38/42 (90%)	PRKCI,MAPK3,PRKCH,MAPK13
PI3K Signaling in B Lymphocytes	1.46E00	6.25E-02	-0.707	5/128 (4%)	0/128 (0%)	3/128 (2%)	120/128 (94%)	PLCD1,BLNK,PRKCI,BCL10,VAV3,MAPK3,ITPR3,ATF4
IL-17A Signaling in Gastric Cells	1.45E00	1.2E-01	NaN	2/25 (8%)	0/25 (0%)	1/25 (4%)	22/25 (88%)	CXCL8,MAPK3,MAPK13
ERK5 Signaling	1.43E00	7.94E-02	1.000	1/63 (2%)	0/63 (0%)	4/63 (6%)	58/63 (92%)	YWHAG,ATF4,GNA13,WNK1,MAP3K2
PPARα/RXRα Activation	1.42E00	5.59E-02	-2.236	6/179 (3%)	0/179 (0%)	4/179 (2%)	169/179 (94%)	PLCD1,SHC1,HSP90B1,ACAA1,MED1,ACOX1,MAPK3,PRKAR2A,CYP2C18,HSP90AA1
Pyridoxal 5'-phosphate Salvage Pathway	1.41E00	7.81E-02	NaN	3/64 (5%)	0/64 (0%)	2/64 (3%)	59/64 (92%)	PIM1,MAPK3,CDK4,PRKCH,IRAK1
NAD Salvage Pathway II	1.41E00	1.15E-01	NaN	2/26 (8%)	0/26 (0%)	1/26 (4%)	23/26 (88%)	NT5C3B,NT5C2,ACPP
Purine Nucleotides De Novo Biosynthesis II	1.41E00	1.82E-01	NaN	0/11 (0%)	0/11 (0%)	2/11 (18%)	9/11 (82%)	GMPS,ATIC
Oxidative Phosphorylation	1.39E00	6.42E-02	NaN	6/109 (6%)	0/109 (0%)	1/109 (1%)	102/109 (94%)	SDHA,COX7C,ATP5O,NDUFA3,ATP5F1,UQCRQ,NDUFS4
Hypoxia Signaling in the Cardiovascular System	1.39E00	7.69E-02	NaN	1/65 (2%)	0/65 (0%)	4/65 (6%)	60/65 (92%)	HSP90B1,UBE2Q1,HSP90AA1,ATF4,UBE2E1
Role of Tissue Factor in Cancer	1.37E00	6.36E-02	NaN	3/110 (3%)	0/110 (0%)	4/110 (4%)	103/110 (94%)	CXCL8,CDC42,MAPK3,ITGAV,ITGA6,MAPK13,GNA13
Dopamine Degradation	1.37E00	1.11E-01	NaN	3/27 (11%)	0/27 (0%)	0/27 (0%)	24/27 (89%)	ALDH3A2,ALDH9A1,ALDH7A1
Role of Oct4 in Mammalian Embryonic Stem Cell Pluripotency	1.35E00	8.7E-02	NaN	1/46 (2%)	0/46 (0%)	3/46 (7%)	42/46 (91%)	SOX2,PHB,PHC3,SH3GLB1
Germ Cell-Sertoli Cell Junction Signaling	1.34E00	5.62E-02	NaN	5/160 (3%)	0/160 (0%)	4/160 (3%)	151/160 (94%)	RHOQ,RHOB,RHOD,CDC42,MAPK3,RHOA,MAP3K1,ITGA6,MAP3K2
Serotonin Degradation	1.34E00	7.46E-02	NaN	5/67 (7%)	0/67 (0%)	0/67 (0%)	62/67 (93%)	AKR1A1,ADH7,ALDH3A2,ALDH9A1,ALDH7A1
Glycogen Degradation III	1.33E00	1.67E-01	NaN	2/12 (17%)	0/12 (0%)	0/12 (0%)	10/12 (83%)	PGM1,PGM2
Macropinocytosis Signaling	1.31E00	7.35E-02	NaN	4/68 (6%)	0/68 (0%)	1/68 (1%)	63/68 (93%)	RAB5A,PRKCI,CDC42,RHOA,PRKCH
CCR5 Signaling in Macrophages	1.29E00	7.25E-02	NaN	4/69 (6%)	0/69 (0%)	1/69 (1%)	64/69 (93%)	GNAI3,PRKCI,PRKCH,MAPK13,GNG5
Gα12/13 Signaling	1.25E00	5.98E-02	-1.890	6/117 (5%)	0/117 (0%)	1/117 (1%)	110/117 (94%)	LPAR6,CDC42,VAV3,MAPK3,RHOA,MAP3K1,GNA13
Caveolar-mediated Endocytosis Signaling	1.25E00	7.04E-02	NaN	2/71 (3%)	0/71 (0%)	3/71 (4%)	66/71 (93%)	RAB5A,ITGAV,ITGA6,RAB5B,MAP3K2
IL-3 Signaling	1.25E00	7.04E-02	NaN	2/71 (3%)	0/71 (0%)	3/71 (4%)	66/71 (93%)	SHC1,PRKCI,CRKL,MAPK3,PRKCH
LPS/IL-1 Mediated Inhibition of RXR Function	1.24E00	5.02E-02	0.447	8/219 (4%)	0/219 (0%)	3/219 (1%)	208/219 (95%)	CPT1A,FMO2,MGST2,CYP3A5,ALDH3A2,ACOX1,MAP3K1,ALDH9A1,GSTO1,ALDH7A1,IRAK1
Choline Degradation I	1.24E00	5E-01	NaN	1/2 (50%)	0/2 (0%)	0/2 (0%)	1/2 (50%)	ALDH7A1
Alanine Degradation III	1.24E00	5E-01	NaN	1/2 (50%)	0/2 (0%)	0/2 (0%)	1/2 (50%)	GPT2
Alanine Biosynthesis II	1.24E00	5E-01	NaN	1/2 (50%)	0/2 (0%)	0/2 (0%)	1/2 (50%)	GPT2
Putrescine Biosynthesis III	1.24E00	5E-01	NaN	0/2 (0%)	0/2 (0%)	1/2 (50%)	1/2 (50%)	ODC1
Glycine Biosynthesis I	1.24E00	5E-01	NaN	1/2 (50%)	0/2 (0%)	0/2 (0%)	1/2 (50%)	SHMT1
CD28 Signaling in T Helper Cells	1.24E00	5.93E-02	-1.134	5/118 (4%)	0/118 (0%)	2/118 (2%)	111/118 (94%)	ARPC1B,BCL10,CDC42,ARPC2,MAP3K1,ITPR3,ARPC3
Glioma Signaling	1.22E00	6.32E-02	0.816	2/95 (2%)	0/95 (0%)	4/95 (4%)	89/95 (94%)	SHC1,PRKCI,MAPK3,CDK4,PRKCH,IGF2R
Mouse Embryonic Stem Cell Pluripotency	1.22E00	6.32E-02	0.816	2/95 (2%)	0/95 (0%)	4/95 (4%)	89/95 (94%)	SOX2,ID1,TCF4,MAPK3,MAPK13,SMAD1
p70S6K Signaling	1.22E00	5.88E-02	-0.816	4/119 (3%)	0/119 (0%)	3/119 (3%)	112/119 (94%)	PLCD1,SHC1,GNAI3,YWHAG,PRKCI,MAPK3,PRKCH
Acute Phase Response Signaling	1.22E00	5.33E-02	0.000	4/169 (2%)	0/169 (0%)	5/169 (3%)	160/169 (95%)	SHC1,TCF4,FTL,MAPK3,MAP3K1,MAPK13,CEBPB,CRABP2,IRAK1
Glucocorticoid Receptor Signaling	1.21E00	4.73E-02	NaN	6/275 (2%)	0/275 (0%)	7/275 (3%)	262/275 (95%)	CXCL8,MED1,MAP3K1,POLR2H,MAPK13,CEBPB,SHC1,HSP90B1,KAT2B,NCOA2,SMARCA2,MAPK3,HSP90AA1
LPS-stimulated MAPK Signaling	1.21E00	6.85E-02	-1.342	4/73 (5%)	0/73 (0%)	1/73 (1%)	68/73 (93%)	PRKCI,CDC42,MAPK3,PRKCH,MAPK13
Prolactin Signaling	1.21E00	6.85E-02	0.000	2/73 (3%)	0/73 (0%)	3/73 (4%)	68/73 (93%)	SHC1,PRKCI,MAPK3,PRKCH,CEBPB
STAT3 Pathway	1.21E00	6.85E-02	-1.342	3/73 (4%)	0/73 (0%)	2/73 (3%)	68/73 (93%)	PTPN2,PIM1,MAPK3,MAPK13,IGF2R
Endothelin-1 Signaling	1.18E00	5.23E-02	-0.333	5/172 (3%)	0/172 (0%)	4/172 (2%)	163/172 (95%)	PLCD1,SHC1,GNAI3,PRKCI,MAPK3,ITPR3,PRKCH,MAPK13,GNA13
p53 Signaling	1.17E00	6.12E-02	NaN	3/98 (3%)	0/98 (0%)	3/98 (3%)	92/98 (94%)	CCNG1,TP63,KAT2B,MED1,CDK4,TP53I3
UVB-Induced MAPK Signaling	1.16E00	7.55E-02	-1.000	3/53 (6%)	0/53 (0%)	1/53 (2%)	49/53 (92%)	PRKCI,MAPK3,PRKCH,MAPK13
Leukotriene Biosynthesis	1.16E00	1.33E-01	NaN	2/15 (13%)	0/15 (0%)	0/15 (0%)	13/15 (87%)	LTA4H,MGST2
Unfolded protein response	1.14E00	7.41E-02	NaN	0/54 (0%)	0/54 (0%)	4/54 (7%)	50/54 (93%)	HSP90B1,HSPH1,ATF4,CEBPB
Neuropathic Pain Signaling In Dorsal Horn Neurons	1.14E00	6E-02	-0.816	4/100 (4%)	0/100 (0%)	2/100 (2%)	94/100 (94%)	PLCD1,PRKCI,MAPK3,ITPR3,PRKAR2A,PRKCH
Thrombopoietin Signaling	1.12E00	7.27E-02	0.000	2/55 (4%)	0/55 (0%)	2/55 (4%)	51/55 (93%)	SHC1,PRKCI,MAPK3,PRKCH
Sertoli Cell-Sertoli Cell Junction Signaling	1.11E00	5.06E-02	NaN	6/178 (3%)	0/178 (0%)	3/178 (2%)	169/178 (95%)	DLG1,F11R,CDC42,MAPK3,MAP3K1,PRKAR2A,MAPK13,CLDN7,MAP3K2
Mismatch Repair in Eukaryotes	1.11E00	1.25E-01	NaN	0/16 (0%)	0/16 (0%)	2/16 (13%)	14/16 (88%)	MSH6,FEN1
CDP-diacylglycerol Biosynthesis I	1.11E00	1.25E-01	NaN	2/16 (13%)	0/16 (0%)	0/16 (0%)	14/16 (88%)	CDS1,AGPAT3
Estrogen Receptor Signaling	1.1E00	5.51E-02	NaN	3/127 (2%)	0/127 (0%)	4/127 (3%)	120/127 (94%)	MED13,SHC1,KAT2B,NCOA2,MED1,MAPK3,POLR2H
IL-17A Signaling in Fibroblasts	1.09E00	8.57E-02	NaN	2/35 (6%)	0/35 (0%)	1/35 (3%)	32/35 (91%)	MAPK3,MAPK13,CEBPB
Triacylglycerol Biosynthesis	1.09E00	8.57E-02	NaN	3/35 (9%)	0/35 (0%)	0/35 (0%)	32/35 (91%)	LPIN1,ELOVL1,AGPAT3
Gap Junction Signaling	1.07E00	5.16E-02	NaN	5/155 (3%)	0/155 (0%)	3/155 (2%)	147/155 (95%)	PLCD1,GNAI3,PRKCI,MAPK3,ITPR3,PRKAR2A,PRKCH,MAP3K2
NADH Repair	1.07E00	3.33E-01	NaN	0/3 (0%)	0/3 (0%)	1/3 (33%)	2/3 (67%)	APOA1BP
Glutathione Biosynthesis	1.07E00	3.33E-01	NaN	0/3 (0%)	0/3 (0%)	1/3 (33%)	2/3 (67%)	GCLC
D-glucuronate Degradation I	1.07E00	3.33E-01	NaN	1/3 (33%)	0/3 (0%)	0/3 (0%)	2/3 (67%)	AKR1A1
Inosine-5'-phosphate Biosynthesis II	1.07E00	3.33E-01	NaN	0/3 (0%)	0/3 (0%)	1/3 (33%)	2/3 (67%)	ATIC
4-aminobutyrate Degradation I	1.07E00	3.33E-01	NaN	1/3 (33%)	0/3 (0%)	0/3 (0%)	2/3 (67%)	SUCLG2
RAN Signaling	1.06E00	1.18E-01	NaN	0/17 (0%)	0/17 (0%)	2/17 (12%)	15/17 (88%)	RANBP1,KPNA2
EIF2 Signaling	1.03E00	4.86E-02	-1.633	5/185 (3%)	0/185 (0%)	4/185 (2%)	176/185 (95%)	RPL15,EIF2AK1,SHC1,RPL14,RPL22,EIF1,EIF3B,MAPK3,RPL29
Phosphatidylglycerol Biosynthesis II (Non-plastidic)	1.02E00	1.11E-01	NaN	2/18 (11%)	0/18 (0%)	0/18 (0%)	16/18 (89%)	CDS1,AGPAT3
D-myo-inositol (1,4,5)-trisphosphate Degradation	1.02E00	1.11E-01	NaN	2/18 (11%)	0/18 (0%)	0/18 (0%)	16/18 (89%)	INPP1,IMPA2
ILK Signaling	1.02E00	4.84E-02	-0.333	5/186 (3%)	0/186 (0%)	4/186 (2%)	177/186 (95%)	RHOQ,MYH9,RHOB,RHOD,CDC42,MAPK3,RHOA,MUC1,ATF4
ErbB4 Signaling	1.01E00	6.67E-02	0.000	2/60 (3%)	0/60 (0%)	2/60 (3%)	56/60 (93%)	SHC1,PRKCI,MAPK3,PRKCH
Estrogen Biosynthesis	1.01E00	7.89E-02	NaN	3/38 (8%)	0/38 (0%)	0/38 (0%)	35/38 (92%)	CYP3A5,CYP2C18,HSD17B4
Gαs Signaling	1E00	5.5E-02	-1.633	5/109 (5%)	0/109 (0%)	1/109 (1%)	103/109 (94%)	HCAR3,MAPK3,PRKAR2A,ATF4,GNG5,RAP1A
Relaxin Signaling	9.95E-01	5.19E-02	-1.342	5/135 (4%)	0/135 (0%)	2/135 (1%)	128/135 (95%)	RAP1B,GNAI3,MAPK3,PRKAR2A,GNA13,GNG5,RAP1A
FGF Signaling	9.87E-01	5.88E-02	-0.447	3/85 (4%)	0/85 (0%)	2/85 (2%)	80/85 (94%)	CRKL,MAPK3,MAP3K1,ATF4,MAPK13
Netrin Signaling	9.8E-01	7.69E-02	NaN	2/39 (5%)	0/39 (0%)	1/39 (3%)	36/39 (92%)	PRKAR2A,ABLIM1,ENAH
tRNA Charging	9.8E-01	7.69E-02	NaN	1/39 (3%)	0/39 (0%)	2/39 (5%)	36/39 (92%)	AARS,MARS,QARS
Glutathione Redox Reactions I	9.78E-01	1.05E-01	NaN	1/19 (5%)	0/19 (0%)	1/19 (5%)	17/19 (89%)	MGST2,GPX4
Thyroid Cancer Signaling	9.55E-01	7.5E-02	NaN	1/40 (3%)	0/40 (0%)	2/40 (5%)	37/40 (93%)	SHC1,TCF4,MAPK3
Arsenate Detoxification I (Glutaredoxin)	9.51E-01	2.5E-01	NaN	0/4 (0%)	0/4 (0%)	1/4 (25%)	3/4 (75%)	GSTO1
Heme Degradation	9.51E-01	2.5E-01	NaN	1/4 (25%)	0/4 (0%)	0/4 (0%)	3/4 (75%)	BLVRA
Phenylethylamine Degradation I	9.51E-01	2.5E-01	NaN	1/4 (25%)	0/4 (0%)	0/4 (0%)	3/4 (75%)	ALDH3A2
Ascorbate Recycling (Cytosolic)	9.51E-01	2.5E-01	NaN	0/4 (0%)	0/4 (0%)	1/4 (25%)	3/4 (75%)	GSTO1
Myo-inositol Biosynthesis	9.51E-01	2.5E-01	NaN	1/4 (25%)	0/4 (0%)	0/4 (0%)	3/4 (75%)	IMPA2
Proline Biosynthesis I	9.51E-01	2.5E-01	NaN	0/4 (0%)	0/4 (0%)	1/4 (25%)	3/4 (75%)	PYCR2
N-acetylglucosamine Degradation II	9.51E-01	2.5E-01	NaN	1/4 (25%)	0/4 (0%)	0/4 (0%)	3/4 (75%)	NAGK
Nicotine Degradation II	9.5E-01	6.35E-02	NaN	4/63 (6%)	0/63 (0%)	0/63 (0%)	59/63 (94%)	ADH7,FMO2,CYP3A5,CYP2C18
Granzyme A Signaling	9.41E-01	1E-01	NaN	0/20 (0%)	0/20 (0%)	2/20 (10%)	18/20 (90%)	NME1,H1FX
Cdc42 Signaling	9.32E-01	4.79E-02	-1.633	6/167 (4%)	0/167 (0%)	2/167 (1%)	159/167 (95%)	EXOC1,PRKCI,RALA,ARPC1B,CDC42,ARPC2,ARPC3,MAPK13
Role of PI3K/AKT Signaling in the Pathogenesis of Influenza	9.32E-01	6.25E-02	NaN	3/64 (5%)	0/64 (0%)	1/64 (2%)	60/64 (94%)	GNAI3,CRKL,MAPK3,PLAC8
Virus Entry via Endocytic Pathways	9.24E-01	5.62E-02	NaN	2/89 (2%)	0/89 (0%)	3/89 (3%)	84/89 (94%)	PRKCI,CDC42,ITGA6,TFRC,PRKCH
Non-Small Cell Lung Cancer Signaling	9.14E-01	6.15E-02	NaN	2/65 (3%)	0/65 (0%)	2/65 (3%)	61/65 (94%)	MAPK3,ITPR3,CDK4,RASSF5
Synaptic Long Term Depression	9.11E-01	4.93E-02	-0.378	4/142 (3%)	0/142 (0%)	3/142 (2%)	135/142 (95%)	PLCD1,GNAI3,PRKCI,MAPK3,ITPR3,PRKCH,GNA13
eNOS Signaling	9.11E-01	4.93E-02	-1.000	3/142 (2%)	0/142 (0%)	4/142 (3%)	135/142 (95%)	LPAR6,HSP90B1,PRKCI,ITPR3,PRKAR2A,HSP90AA1,PRKCH
Endoplasmic Reticulum Stress Pathway	9.05E-01	9.52E-02	NaN	0/21 (0%)	0/21 (0%)	2/21 (10%)	19/21 (90%)	HSP90B1,ATF4
IL-15 Signaling	8.96E-01	6.06E-02	NaN	2/66 (3%)	0/66 (0%)	2/66 (3%)	62/66 (94%)	CXCL8,SHC1,MAPK3,MAPK13
14-3-3-mediated Signaling	8.92E-01	5.13E-02	-0.447	4/117 (3%)	0/117 (0%)	2/117 (2%)	111/117 (95%)	PLCD1,YWHAG,PRKCI,MAPK3,PRKCH,PDCD6IP
PXR/RXR Activation	8.79E-01	5.97E-02	NaN	3/67 (4%)	0/67 (0%)	1/67 (1%)	63/67 (94%)	CPT1A,CYP3A5,ALDH3A2,PRKAR2A
Erythropoietin Signaling	8.79E-01	5.97E-02	NaN	2/67 (3%)	0/67 (0%)	2/67 (3%)	63/67 (94%)	SHC1,PRKCI,MAPK3,PRKCH
Neurotrophin/TRK Signaling	8.79E-01	5.97E-02	0.000	2/67 (3%)	0/67 (0%)	2/67 (3%)	63/67 (94%)	SHC1,CDC42,MAPK3,ATF4
Role of IL-17F in Allergic Inflammatory Airway Diseases	8.64E-01	6.82E-02	NaN	1/44 (2%)	0/44 (0%)	2/44 (5%)	41/44 (93%)	CXCL8,MAPK3,ATF4
GDNF Family Ligand-Receptor Interactions	8.62E-01	5.88E-02	NaN	2/68 (3%)	0/68 (0%)	2/68 (3%)	64/68 (94%)	SHC1,CDC42,MAPK3,ITPR3
Protein Citrullination	8.61E-01	2E-01	NaN	1/5 (20%)	0/5 (0%)	0/5 (0%)	4/5 (80%)	PADI1
Tetrahydrofolate Salvage from 5,10-methenyltetrahydrofolate	8.61E-01	2E-01	NaN	0/5 (0%)	0/5 (0%)	1/5 (20%)	4/5 (80%)	MTHFD2
Ceramide Biosynthesis	8.61E-01	2E-01	NaN	1/5 (20%)	0/5 (0%)	0/5 (0%)	4/5 (80%)	SPTLC1
CMP-N-acetylneuraminate Biosynthesis I (Eukaryotes)	8.61E-01	2E-01	NaN	1/5 (20%)	0/5 (0%)	0/5 (0%)	4/5 (80%)	NAGK
Lysine Degradation II	8.61E-01	2E-01	NaN	1/5 (20%)	0/5 (0%)	0/5 (0%)	4/5 (80%)	ALDH7A1
Lysine Degradation V	8.61E-01	2E-01	NaN	1/5 (20%)	0/5 (0%)	0/5 (0%)	4/5 (80%)	ALDH7A1
dTMP De Novo Biosynthesis	8.61E-01	2E-01	NaN	1/5 (20%)	0/5 (0%)	0/5 (0%)	4/5 (80%)	SHMT1
Glutamate Degradation III (via 4-aminobutyrate)	8.61E-01	2E-01	NaN	1/5 (20%)	0/5 (0%)	0/5 (0%)	4/5 (80%)	SUCLG2
Folate Polyglutamylation	8.61E-01	2E-01	NaN	1/5 (20%)	0/5 (0%)	0/5 (0%)	4/5 (80%)	SHMT1
PPAR Signaling	8.52E-01	5.32E-02	-0.447	1/94 (1%)	0/94 (0%)	4/94 (4%)	89/94 (95%)	SHC1,HSP90B1,MED1,MAPK3,HSP90AA1
Agrin Interactions at Neuromuscular Junction	8.46E-01	5.8E-02	-1.000	3/69 (4%)	0/69 (0%)	1/69 (1%)	65/69 (94%)	CDC42,MAPK3,ITGA6,ERBB3
Sperm Motility	8.43E-01	4.96E-02	-0.816	4/121 (3%)	0/121 (0%)	2/121 (2%)	115/121 (95%)	PLCD1,PRKCI,ITPR3,PTK6,PRKAR2A,PRKCH
PEDF Signaling	8.14E-01	5.63E-02	0.000	3/71 (4%)	0/71 (0%)	1/71 (1%)	67/71 (94%)	TCF4,MAPK3,RHOA,MAPK13
Chemokine Signaling	8.14E-01	5.63E-02	-2.000	4/71 (6%)	0/71 (0%)	0/71 (0%)	67/71 (94%)	GNAI3,MAPK3,RHOA,MAPK13
GPCR-Mediated Integration of Enteroendocrine Signaling Exemplified by an L Cell	8.14E-01	5.63E-02	NaN	3/71 (4%)	0/71 (0%)	1/71 (1%)	67/71 (94%)	PLCD1,GNAI3,ITPR3,PRKAR2A
IGF-1 Signaling	8.11E-01	5.15E-02	0.000	2/97 (2%)	0/97 (0%)	3/97 (3%)	92/97 (95%)	SHC1,YWHAG,PRKCI,MAPK3,PRKAR2A
IL-22 Signaling	8.11E-01	8.33E-02	NaN	2/24 (8%)	0/24 (0%)	0/24 (0%)	22/24 (92%)	MAPK3,MAPK13
Superpathway of D-myo-inositol (1,4,5)-trisphosphate Metabolism	8.11E-01	8.33E-02	NaN	2/24 (8%)	0/24 (0%)	0/24 (0%)	22/24 (92%)	INPP1,IMPA2
Hematopoiesis from Pluripotent Stem Cells	8.03E-01	6.38E-02	NaN	0/47 (0%)	0/47 (0%)	3/47 (6%)	44/47 (94%)	CXCL8,IGLC1,IGHG1
IL-17 Signaling	7.98E-01	5.56E-02	NaN	2/72 (3%)	0/72 (0%)	2/72 (3%)	68/72 (94%)	CXCL8,MAPK3,MAPK13,CEBPB
Role of Macrophages, Fibroblasts and Endothelial Cells in Rheumatoid Arthritis	7.97E-01	4.05E-02	NaN	5/296 (2%)	0/296 (0%)	7/296 (2%)	284/296 (96%)	PLCD1,CXCL8,TCF4,PRKCI,MAPK3,RHOA,ATF4,PRKCH,IGHG1,CEBPB,PRSS3,IRAK1
Proline Biosynthesis II (from Arginine)	7.88E-01	1.67E-01	NaN	0/6 (0%)	0/6 (0%)	1/6 (17%)	5/6 (83%)	PYCR2
Pyruvate Fermentation to Lactate	7.88E-01	1.67E-01	NaN	0/6 (0%)	0/6 (0%)	1/6 (17%)	5/6 (83%)	LDHB
Arginine Degradation VI (Arginase 2 Pathway)	7.88E-01	1.67E-01	NaN	0/6 (0%)	0/6 (0%)	1/6 (17%)	5/6 (83%)	PYCR2
Ceramide Degradation	7.88E-01	1.67E-01	NaN	1/6 (17%)	0/6 (0%)	0/6 (0%)	5/6 (83%)	ASAH1
Telomerase Signaling	7.86E-01	5.05E-02	1.342	1/99 (1%)	0/99 (0%)	4/99 (4%)	94/99 (95%)	SHC1,HSP90B1,MAPK3,DKC1,HSP90AA1
Primary Immunodeficiency Signaling	7.83E-01	6.25E-02	NaN	1/48 (2%)	0/48 (0%)	2/48 (4%)	45/48 (94%)	BLNK,IGLC1,IGHG1
Role of JAK family kinases in IL-6-type Cytokine Signaling	7.83E-01	8E-02	NaN	2/25 (8%)	0/25 (0%)	0/25 (0%)	23/25 (92%)	MAPK3,MAPK13
Bupropion Degradation	7.83E-01	8E-02	NaN	2/25 (8%)	0/25 (0%)	0/25 (0%)	23/25 (92%)	CYP3A5,CYP2C18
FLT3 Signaling in Hematopoietic Progenitor Cells	7.68E-01	5.41E-02	NaN	2/74 (3%)	0/74 (0%)	2/74 (3%)	70/74 (95%)	SHC1,MAPK3,ATF4,MAPK13
HER-2 Signaling in Breast Cancer	7.4E-01	5.26E-02	NaN	3/76 (4%)	0/76 (0%)	1/76 (1%)	72/76 (95%)	PRKCI,CDC42,ERBB3,PRKCH
VEGF Family Ligand-Receptor Interactions	7.4E-01	5.26E-02	0.000	2/76 (3%)	0/76 (0%)	2/76 (3%)	72/76 (95%)	SHC1,PRKCI,MAPK3,PRKCH
BMP signaling pathway	7.4E-01	5.26E-02	-1.000	3/76 (4%)	0/76 (0%)	1/76 (1%)	72/76 (95%)	MAPK3,PRKAR2A,MAPK13,SMAD1
mTOR Signaling	7.31E-01	4.26E-02	NaN	4/188 (2%)	0/188 (0%)	4/188 (2%)	180/188 (96%)	PRKCI,RHOQ,EIF3B,RHOB,RHOD,MAPK3,RHOA,PRKCH
IL-15 Production	7.31E-01	7.41E-02	NaN	1/27 (4%)	0/27 (0%)	1/27 (4%)	25/27 (93%)	PRKCI,PTK6
Acetone Degradation I (to Methylglyoxal)	7.31E-01	7.41E-02	NaN	2/27 (7%)	0/27 (0%)	0/27 (0%)	25/27 (93%)	CYP3A5,CYP2C18
Amyloid Processing	7.29E-01	5.88E-02	NaN	3/51 (6%)	0/51 (0%)	0/51 (0%)	48/51 (94%)	MAPK3,PRKAR2A,MAPK13
Superpathway of Serine and Glycine Biosynthesis I	7.27E-01	1.43E-01	NaN	1/7 (14%)	0/7 (0%)	0/7 (0%)	6/7 (86%)	SHMT1
Phosphatidylcholine Biosynthesis I	7.27E-01	1.43E-01	NaN	0/7 (0%)	0/7 (0%)	1/7 (14%)	6/7 (86%)	PCYT1A
Acetyl-CoA Biosynthesis I (Pyruvate Dehydrogenase Complex)	7.27E-01	1.43E-01	NaN	1/7 (14%)	0/7 (0%)	0/7 (0%)	6/7 (86%)	PDHB
PDGF Signaling	7.26E-01	5.19E-02	0.000	2/77 (3%)	0/77 (0%)	2/77 (3%)	73/77 (95%)	SHC1,CRKL,MAPK3,MAP3K1
Agranulocyte Adhesion and Diapedesis	7.22E-01	4.23E-02	NaN	4/189 (2%)	0/189 (0%)	4/189 (2%)	181/189 (96%)	CXCL8,GNAI3,MYH9,CXCR2,ITGA6,CXCL17,CLDN7,GLG1
Dopamine Receptor Signaling	7.13E-01	5.13E-02	0.000	3/78 (4%)	0/78 (0%)	1/78 (1%)	74/78 (95%)	PPP1R14C,PPP1R7,PPP1R3C,PRKAR2A
IL-12 Signaling and Production in Macrophages	7.02E-01	4.48E-02	NaN	3/134 (2%)	0/134 (0%)	3/134 (2%)	128/134 (96%)	PRKCI,MAPK3,PRKCH,MAPK13,CEBPB,REL
Regulation of IL-2 Expression in Activated and Anergic T Lymphocytes	6.99E-01	5.06E-02	NaN	4/79 (5%)	0/79 (0%)	0/79 (0%)	75/79 (95%)	BCL10,VAV3,MAPK3,MAP3K1
Glutathione-mediated Detoxification	6.83E-01	6.9E-02	NaN	1/29 (3%)	0/29 (0%)	1/29 (3%)	27/29 (93%)	MGST2,GSTO1
Pyrimidine Ribonucleotides Interconversion	6.83E-01	6.9E-02	NaN	1/29 (3%)	0/29 (0%)	1/29 (3%)	27/29 (93%)	NME1,CMPK1
Fc Epsilon RI Signaling	6.8E-01	4.63E-02	-1.342	4/108 (4%)	0/108 (0%)	1/108 (1%)	103/108 (95%)	PRKCI,VAV3,MAPK3,PRKCH,MAPK13
Role of IL-17A in Arthritis	6.8E-01	5.56E-02	NaN	2/54 (4%)	0/54 (0%)	1/54 (2%)	51/54 (94%)	CXCL8,MAPK3,MAPK13
Nicotine Degradation III	6.8E-01	5.56E-02	NaN	3/54 (6%)	0/54 (0%)	0/54 (0%)	51/54 (94%)	ADH7,CYP3A5,CYP2C18
Airway Pathology in Chronic Obstructive Pulmonary Disease	6.75E-01	1.25E-01	NaN	0/8 (0%)	0/8 (0%)	1/8 (13%)	7/8 (88%)	CXCL8
Sphingosine and Sphingosine-1-phosphate Metabolism	6.75E-01	1.25E-01	NaN	1/8 (13%)	0/8 (0%)	0/8 (0%)	7/8 (88%)	ASAH1
Histidine Degradation III	6.75E-01	1.25E-01	NaN	0/8 (0%)	0/8 (0%)	1/8 (13%)	7/8 (88%)	MTHFD2
Purine Ribonucleosides Degradation to Ribose-1-phosphate	6.75E-01	1.25E-01	NaN	1/8 (13%)	0/8 (0%)	0/8 (0%)	7/8 (88%)	PGM2
Prostate Cancer Signaling	6.61E-01	4.88E-02	NaN	1/82 (1%)	0/82 (0%)	3/82 (4%)	78/82 (95%)	HSP90B1,MAPK3,HSP90AA1,ATF4
Natural Killer Cell Signaling	6.59E-01	4.55E-02	NaN	3/110 (3%)	0/110 (0%)	2/110 (2%)	105/110 (95%)	SHC1,PRKCI,VAV3,MAPK3,PRKCH
4-1BB Signaling in T Lymphocytes	6.4E-01	6.45E-02	NaN	2/31 (6%)	0/31 (0%)	0/31 (0%)	29/31 (94%)	MAPK3,MAPK13
Pyrimidine Ribonucleotides De Novo Biosynthesis	6.4E-01	6.45E-02	NaN	1/31 (3%)	0/31 (0%)	1/31 (3%)	29/31 (94%)	NME1,CMPK1
Melanocyte Development and Pigmentation Signaling	6.37E-01	4.76E-02	0.000	2/84 (2%)	0/84 (0%)	2/84 (2%)	80/84 (95%)	SHC1,MAPK3,PRKAR2A,ATF4
ErbB2-ErbB3 Signaling	6.34E-01	5.26E-02	NaN	2/57 (4%)	0/57 (0%)	1/57 (2%)	54/57 (95%)	SHC1,MAPK3,ERBB3
Regulation of Cellular Mechanics by Calpain Protease	6.34E-01	5.26E-02	NaN	2/57 (4%)	0/57 (0%)	1/57 (2%)	54/57 (95%)	MAPK3,CDK4,CAST
Assembly of RNA Polymerase I Complex	6.3E-01	1.11E-01	NaN	1/9 (11%)	0/9 (0%)	0/9 (0%)	8/9 (89%)	POLR1D
Leucine Degradation I	6.3E-01	1.11E-01	NaN	1/9 (11%)	0/9 (0%)	0/9 (0%)	8/9 (89%)	ACADM
ATM Signaling	6.06E-01	5.08E-02	NaN	1/59 (2%)	0/59 (0%)	2/59 (3%)	56/59 (95%)	CCNB2,ATF4,MAPK13
TGF-β Signaling	6.03E-01	4.6E-02	-1.000	3/87 (3%)	0/87 (0%)	1/87 (1%)	83/87 (95%)	CDC42,MAPK3,MAPK13,SMAD1
Retinoate Biosynthesis I	6.01E-01	6.06E-02	NaN	2/33 (6%)	0/33 (0%)	0/33 (0%)	31/33 (94%)	DHRS3,ADH7
IL-6 Signaling	5.99E-01	4.31E-02	0.447	2/116 (2%)	0/116 (0%)	3/116 (3%)	111/116 (96%)	CXCL8,SHC1,MAPK3,MAPK13,CEBPB
Colorectal Cancer Metastasis Signaling	5.95E-01	3.81E-02	-0.707	5/236 (2%)	0/236 (0%)	4/236 (2%)	227/236 (96%)	TCF4,RHOQ,RHOB,RHOD,MAPK3,RHOA,MSH6,PRKAR2A,GNG5
Regulation of eIF4 and p70S6K Signaling	5.93E-01	4.11E-02	NaN	3/146 (2%)	0/146 (0%)	3/146 (2%)	140/146 (96%)	SHC1,EIF1,EIF3B,EIF4EBP2,MAPK3,MAPK13
RANK Signaling in Osteoclasts	5.92E-01	4.55E-02	-1.000	3/88 (3%)	0/88 (0%)	1/88 (1%)	84/88 (95%)	MAPK3,MAP3K1,MAPK13,MAP3K2
Embryonic Stem Cell Differentiation into Cardiac Lineages	5.91E-01	1E-01	NaN	0/10 (0%)	0/10 (0%)	1/10 (10%)	9/10 (90%)	SOX2
Calcium Transport I	5.91E-01	1E-01	NaN	0/10 (0%)	0/10 (0%)	1/10 (10%)	9/10 (90%)	ATP2B4
Glycine Betaine Degradation	5.91E-01	1E-01	NaN	1/10 (10%)	0/10 (0%)	0/10 (0%)	9/10 (90%)	SHMT1
Type II Diabetes Mellitus Signaling	5.9E-01	4.27E-02	-1.342	3/117 (3%)	0/117 (0%)	2/117 (2%)	112/117 (96%)	PRKCI,MAPK3,MAP3K1,PRKCH,CEBPB
Granulocyte Adhesion and Diapedesis	5.84E-01	3.95E-02	NaN	4/177 (2%)	0/177 (0%)	3/177 (2%)	170/177 (96%)	CXCL8,GNAI3,CXCR2,ITGA6,CXCL17,CLDN7,GLG1
Oncostatin M Signaling	5.82E-01	5.88E-02	NaN	1/34 (3%)	0/34 (0%)	1/34 (3%)	32/34 (94%)	SHC1,MAPK3
PKCθ Signaling in T Lymphocytes	5.81E-01	4.24E-02	-1.342	4/118 (3%)	0/118 (0%)	1/118 (1%)	113/118 (96%)	BCL10,VAV3,MAPK3,MAP3K1,MAP3K2
GM-CSF Signaling	5.66E-01	4.84E-02	NaN	2/62 (3%)	0/62 (0%)	1/62 (2%)	59/62 (95%)	SHC1,PIM1,MAPK3
Cell Cycle Regulation by BTG Family Proteins	5.64E-01	5.71E-02	NaN	0/35 (0%)	0/35 (0%)	2/35 (6%)	33/35 (94%)	CDK4,BTG1
phagosome maturation	5.62E-01	4.17E-02	NaN	5/120 (4%)	0/120 (0%)	0/120 (0%)	115/120 (96%)	RAB5A,ATP6V1D,VAMP3,RAB5B,NAPA
Antiproliferative Role of Somatostatin Receptor 2	5.54E-01	4.76E-02	NaN	2/63 (3%)	0/63 (0%)	1/63 (2%)	60/63 (95%)	RAP1B,MAPK3,GNG5
Estrogen-Dependent Breast Cancer Signaling	5.54E-01	4.76E-02	NaN	2/63 (3%)	0/63 (0%)	1/63 (2%)	60/63 (95%)	MAPK3,ATF4,HSD17B4
Role of JAK1 and JAK3 in γc Cytokine Signaling	5.54E-01	4.76E-02	NaN	2/63 (3%)	0/63 (0%)	1/63 (2%)	60/63 (95%)	BLNK,SHC1,MAPK3
Factors Promoting Cardiogenesis in Vertebrates	5.5E-01	4.35E-02	NaN	1/92 (1%)	0/92 (0%)	3/92 (3%)	88/92 (96%)	TCF4,PRKCI,PRKCH,SMAD1
Stearate Biosynthesis I (Animals)	5.47E-01	5.56E-02	NaN	1/36 (3%)	0/36 (0%)	1/36 (3%)	34/36 (94%)	PPT1,ELOVL1
Calcium-induced T Lymphocyte Apoptosis	5.41E-01	4.69E-02	NaN	1/64 (2%)	0/64 (0%)	2/64 (3%)	61/64 (95%)	PRKCI,ITPR3,PRKCH
PI3K/AKT Signaling	5.36E-01	4.07E-02	1.342	1/123 (1%)	0/123 (0%)	4/123 (3%)	118/123 (96%)	SHC1,HSP90B1,YWHAG,MAPK3,HSP90AA1
Glutaryl-CoA Degradation	5.24E-01	8.33E-02	NaN	1/12 (8%)	0/12 (0%)	0/12 (0%)	11/12 (92%)	HSD17B4
Acyl-CoA Hydrolysis	5.24E-01	8.33E-02	NaN	0/12 (0%)	0/12 (0%)	1/12 (8%)	11/12 (92%)	PPT1
BER pathway	5.24E-01	8.33E-02	NaN	0/12 (0%)	0/12 (0%)	1/12 (8%)	11/12 (92%)	FEN1
April Mediated Signaling	5.15E-01	5.26E-02	NaN	2/38 (5%)	0/38 (0%)	0/38 (0%)	36/38 (95%)	MAP3K1,MAPK13
cAMP-mediated signaling	5.08E-01	3.65E-02	-1.134	7/219 (3%)	0/219 (0%)	1/219 (0%)	211/219 (96%)	GNAI3,HCAR3,LAMTOR3,CXCR2,MAPK3,PRKAR2A,ATF4,RAP1A
T Cell Receptor Signaling	5.02E-01	4.12E-02	NaN	4/97 (4%)	0/97 (0%)	0/97 (0%)	93/97 (96%)	BCL10,VAV3,MAPK3,MAP3K1
Role of IL-17A in Psoriasis	4.95E-01	7.69E-02	NaN	0/13 (0%)	0/13 (0%)	1/13 (8%)	12/13 (92%)	CXCL8
Choline Biosynthesis III	4.95E-01	7.69E-02	NaN	0/13 (0%)	0/13 (0%)	1/13 (8%)	12/13 (92%)	PCYT1A
NAD Phosphorylation and Dephosphorylation	4.95E-01	7.69E-02	NaN	1/13 (8%)	0/13 (0%)	0/13 (0%)	12/13 (92%)	ACPP
Bile Acid Biosynthesis, Neutral Pathway	4.95E-01	7.69E-02	NaN	1/13 (8%)	0/13 (0%)	0/13 (0%)	12/13 (92%)	SCP2
B Cell Activating Factor Signaling	4.86E-01	5E-02	NaN	2/40 (5%)	0/40 (0%)	0/40 (0%)	38/40 (95%)	MAP3K1,MAPK13
Growth Hormone Signaling	4.85E-01	4.35E-02	NaN	2/69 (3%)	0/69 (0%)	1/69 (1%)	66/69 (96%)	PRKCI,MAPK3,PRKCH
Antioxidant Action of Vitamin C	4.84E-01	4.04E-02	NaN	3/99 (3%)	0/99 (0%)	1/99 (1%)	95/99 (96%)	PLCD1,MAPK3,MAPK13,GSTO1
G-Protein Coupled Receptor Signaling	4.77E-01	3.52E-02	NaN	7/256 (3%)	0/256 (0%)	2/256 (1%)	247/256 (96%)	SHC1,GNAI3,HCAR3,LAMTOR3,CXCR2,MAPK3,PRKAR2A,ATF4,RAP1A
Hepatic Cholestasis	4.73E-01	3.7E-02	NaN	2/162 (1%)	0/162 (0%)	4/162 (2%)	156/162 (96%)	CXCL8,PRKCI,ABCC1,PRKAR2A,PRKCH,IRAK1
Ovarian Cancer Signaling	4.73E-01	3.82E-02	NaN	2/131 (2%)	0/131 (0%)	3/131 (2%)	126/131 (96%)	TCF4,MAPK3,MSH6,PRKAR2A,CDK4
FcγRIIB Signaling in B Lymphocytes	4.72E-01	4.88E-02	NaN	1/41 (2%)	0/41 (0%)	1/41 (2%)	39/41 (95%)	BLNK,SHC1
Phenylalanine Degradation IV (Mammalian, via Side Chain)	4.69E-01	7.14E-02	NaN	1/14 (7%)	0/14 (0%)	0/14 (0%)	13/14 (93%)	ALDH3A2
Paxillin Signaling	4.67E-01	3.96E-02	NaN	2/101 (2%)	0/101 (0%)	2/101 (2%)	97/101 (96%)	CDC42,ITGAV,ITGA6,MAPK13
Renal Cell Carcinoma Signaling	4.64E-01	4.23E-02	NaN	3/71 (4%)	0/71 (0%)	0/71 (0%)	68/71 (96%)	CDC42,MAPK3,RAP1A
HIF1α Signaling	4.58E-01	3.92E-02	NaN	2/102 (2%)	0/102 (0%)	2/102 (2%)	98/102 (96%)	MAPK3,HSP90AA1,MAPK13,LDHB
Cardiac β-adrenergic Signaling	4.58E-01	3.76E-02	0.000	4/133 (3%)	0/133 (0%)	1/133 (1%)	128/133 (96%)	PPP1R14C,PPP1R7,PPP1R3C,PRKAR2A,GNG5
Melanoma Signaling	4.58E-01	4.76E-02	NaN	1/42 (2%)	0/42 (0%)	1/42 (2%)	40/42 (95%)	MAPK3,CDK4
JAK/Stat Signaling	4.54E-01	4.17E-02	NaN	1/72 (1%)	0/72 (0%)	2/72 (3%)	69/72 (96%)	SHC1,MAPK3,CEBPB
The Visual Cycle	4.45E-01	6.67E-02	NaN	1/15 (7%)	0/15 (0%)	0/15 (0%)	14/15 (93%)	DHRS3
γ-glutamyl Cycle	4.45E-01	6.67E-02	NaN	0/15 (0%)	0/15 (0%)	1/15 (7%)	14/15 (93%)	GCLC
Vitamin-C Transport	4.45E-01	6.67E-02	NaN	0/15 (0%)	0/15 (0%)	1/15 (7%)	14/15 (93%)	GSTO1
Leptin Signaling in Obesity	4.35E-01	4.05E-02	NaN	3/74 (4%)	0/74 (0%)	0/74 (0%)	71/74 (96%)	PLCD1,MAPK3,PRKAR2A
Toll-like Receptor Signaling	4.35E-01	4.05E-02	NaN	2/74 (3%)	0/74 (0%)	1/74 (1%)	71/74 (96%)	MAP3K1,MAPK13,IRAK1
iNOS Signaling	4.32E-01	4.55E-02	NaN	1/44 (2%)	0/44 (0%)	1/44 (2%)	42/44 (95%)	MAPK13,IRAK1
Pancreatic Adenocarcinoma Signaling	4.26E-01	3.77E-02	-1.000	3/106 (3%)	0/106 (0%)	1/106 (1%)	102/106 (96%)	RALA,CDC42,MAPK3,CDK4
TREM1 Signaling	4.25E-01	4E-02	NaN	1/75 (1%)	0/75 (0%)	2/75 (3%)	72/75 (96%)	CXCL8,MAPK3,IRAK1
Parkinson's Signaling	4.23E-01	6.25E-02	NaN	1/16 (6%)	0/16 (0%)	0/16 (0%)	15/16 (94%)	MAPK13
Role of NFAT in Regulation of the Immune Response	4.17E-01	3.51E-02	-1.000	4/171 (2%)	0/171 (0%)	2/171 (1%)	165/171 (96%)	BLNK,GNAI3,MAPK3,ITPR3,GNA13,GNG5
Mitochondrial L-carnitine Shuttle Pathway	4.02E-01	5.88E-02	NaN	0/17 (0%)	0/17 (0%)	1/17 (6%)	16/17 (94%)	CPT1A
nNOS Signaling in Neurons	3.97E-01	4.26E-02	NaN	1/47 (2%)	0/47 (0%)	1/47 (2%)	45/47 (96%)	PRKCI,PRKCH
Reelin Signaling in Neurons	3.9E-01	3.8E-02	NaN	0/79 (0%)	0/79 (0%)	3/79 (4%)	76/79 (96%)	PAFAH1B2,CRKL,ITGA6
Acute Myeloid Leukemia Signaling	3.9E-01	3.8E-02	NaN	2/79 (3%)	0/79 (0%)	1/79 (1%)	76/79 (96%)	TCF4,PIM1,MAPK3
Role of NANOG in Mammalian Embryonic Stem Cell Pluripotency	3.89E-01	3.6E-02	NaN	1/111 (1%)	0/111 (0%)	3/111 (3%)	107/111 (96%)	SOX2,SHC1,MAPK3,SMAD1
Valine Degradation I	3.83E-01	5.56E-02	NaN	1/18 (6%)	0/18 (0%)	0/18 (0%)	17/18 (94%)	HIBCH
Dendritic Cell Maturation	3.82E-01	3.39E-02	0.000	3/177 (2%)	0/177 (0%)	3/177 (2%)	171/177 (97%)	PLCD1,FSCN1,MAPK3,ATF4,MAPK13,IGHG1
TNFR1 Signaling	3.75E-01	4.08E-02	NaN	2/49 (4%)	0/49 (0%)	0/49 (0%)	47/49 (96%)	CDC42,MAP3K1
D-myo-inositol-5-phosphate Metabolism	3.73E-01	3.42E-02	NaN	2/146 (1%)	0/146 (0%)	3/146 (2%)	141/146 (97%)	CDC25B,PLCD1,PTPN2,PPP1R7,PPTC7
AMPK Signaling	3.72E-01	3.35E-02	-0.447	4/179 (2%)	0/179 (0%)	2/179 (1%)	173/179 (97%)	KAT2B,CPT1A,SMARCA2,PRKAR2A,ATF4,MAPK13
GADD45 Signaling	3.66E-01	5.26E-02	NaN	0/19 (0%)	0/19 (0%)	1/19 (5%)	18/19 (95%)	CDK4
DNA damage-induced 14-3-3σ Signaling	3.66E-01	5.26E-02	NaN	0/19 (0%)	0/19 (0%)	1/19 (5%)	18/19 (95%)	CCNB2
p38 MAPK Signaling	3.5E-01	3.42E-02	NaN	1/117 (1%)	0/117 (0%)	3/117 (3%)	113/117 (97%)	CDC25B,ATF4,MAPK13,IRAK1
CD27 Signaling in Lymphocytes	3.46E-01	3.85E-02	NaN	1/52 (2%)	0/52 (0%)	1/52 (2%)	50/52 (96%)	MAP3K1,MAP3K2
PTEN Signaling	3.43E-01	3.39E-02	0.000	2/118 (2%)	0/118 (0%)	2/118 (2%)	114/118 (97%)	SHC1,CDC42,MAPK3,IGF2R
TR/RXR Activation	3.43E-01	3.53E-02	NaN	1/85 (1%)	0/85 (0%)	2/85 (2%)	82/85 (96%)	NCOA2,MED1,TBL1XR1
IL-2 Signaling	3.36E-01	3.77E-02	NaN	1/53 (2%)	0/53 (0%)	1/53 (2%)	51/53 (96%)	SHC1,MAPK3
Tryptophan Degradation III (Eukaryotic)	3.34E-01	4.76E-02	NaN	1/21 (5%)	0/21 (0%)	0/21 (0%)	20/21 (95%)	HSD17B4
Bladder Cancer Signaling	3.29E-01	3.45E-02	NaN	1/87 (1%)	0/87 (0%)	2/87 (2%)	84/87 (97%)	CXCL8,MAPK3,CDK4
Gustation Pathway	3.25E-01	3.31E-02	NaN	3/121 (2%)	0/121 (0%)	1/121 (1%)	117/121 (97%)	LPAR6,ITPR3,PRKAR2A,GNG5
UVA-Induced MAPK Signaling	3.22E-01	3.41E-02	NaN	3/88 (3%)	0/88 (0%)	0/88 (0%)	85/88 (97%)	PLCD1,MAPK3,MAPK13
PAK Signaling	3.15E-01	3.37E-02	NaN	2/89 (2%)	0/89 (0%)	1/89 (1%)	86/89 (97%)	SHC1,CDC42,MAPK3
Wnt/Ca+ pathway	3.1E-01	3.57E-02	NaN	1/56 (2%)	0/56 (0%)	1/56 (2%)	54/56 (96%)	PLCD1,ATF4
TCA Cycle II (Eukaryotic)	3.06E-01	4.35E-02	NaN	0/23 (0%)	0/23 (0%)	1/23 (4%)	22/23 (96%)	SDHA
Melatonin Degradation I	3.02E-01	3.51E-02	NaN	2/57 (4%)	0/57 (0%)	0/57 (0%)	55/57 (96%)	CYP3A5,CYP2C18
Glutamate Receptor Signaling	3.02E-01	3.51E-02	NaN	1/57 (2%)	0/57 (0%)	1/57 (2%)	55/57 (96%)	SLC38A1,GNG5
Role of Pattern Recognition Receptors in Recognition of Bacteria and Viruses	2.97E-01	3.17E-02	NaN	2/126 (2%)	0/126 (0%)	2/126 (2%)	122/126 (97%)	CXCL8,PRKCI,MAPK3,PRKCH
VEGF Signaling	2.96E-01	3.26E-02	NaN	1/92 (1%)	0/92 (0%)	2/92 (2%)	89/92 (97%)	SHC1,EIF1,MAPK3
Myc Mediated Apoptosis Signaling	2.94E-01	3.45E-02	NaN	0/58 (0%)	0/58 (0%)	2/58 (3%)	56/58 (97%)	SHC1,YWHAG
Role of JAK1, JAK2 and TYK2 in Interferon Signaling	2.93E-01	4.17E-02	NaN	0/24 (0%)	0/24 (0%)	1/24 (4%)	23/24 (96%)	PTPN2
Estrogen-mediated S-phase Entry	2.93E-01	4.17E-02	NaN	0/24 (0%)	0/24 (0%)	1/24 (4%)	23/24 (96%)	CDK4
Adipogenesis pathway	2.92E-01	3.15E-02	NaN	1/127 (1%)	0/127 (0%)	3/127 (2%)	123/127 (97%)	LPIN1,CEBPB,TBL1XR1,SMAD1
Chronic Myeloid Leukemia Signaling	2.9E-01	3.23E-02	NaN	1/93 (1%)	0/93 (0%)	2/93 (2%)	90/93 (97%)	CRKL,MAPK3,CDK4
Cellular Effects of Sildenafil (Viagra)	2.82E-01	3.1E-02	NaN	2/129 (2%)	0/129 (0%)	2/129 (2%)	125/129 (97%)	PLCD1,MYH9,ITPR3,PRKAR2A
Hereditary Breast Cancer Signaling	2.82E-01	3.1E-02	NaN	1/129 (1%)	0/129 (0%)	3/129 (2%)	125/129 (97%)	SMARCA2,MSH6,CDK4,POLR2H
D-myo-inositol (1,4,5,6)-Tetrakisphosphate Biosynthesis	2.77E-01	3.08E-02	NaN	1/130 (1%)	0/130 (0%)	3/130 (2%)	126/130 (97%)	CDC25B,PTPN2,PPP1R7,PPTC7
D-myo-inositol (3,4,5,6)-tetrakisphosphate Biosynthesis	2.77E-01	3.08E-02	NaN	1/130 (1%)	0/130 (0%)	3/130 (2%)	126/130 (97%)	CDC25B,PTPN2,PPP1R7,PPTC7
Retinoic acid Mediated Apoptosis Signaling	2.64E-01	3.23E-02	NaN	1/62 (2%)	0/62 (0%)	1/62 (2%)	60/62 (97%)	DAP3,CRABP2
Superpathway of Melatonin Degradation	2.64E-01	3.23E-02	NaN	2/62 (3%)	0/62 (0%)	0/62 (0%)	60/62 (97%)	CYP3A5,CYP2C18
D-myo-inositol (1,4,5)-Trisphosphate Biosynthesis	2.59E-01	3.7E-02	NaN	1/27 (4%)	0/27 (0%)	0/27 (0%)	26/27 (96%)	PLCD1
PCP pathway	2.57E-01	3.17E-02	NaN	1/63 (2%)	0/63 (0%)	1/63 (2%)	61/63 (97%)	RHOA,PFN2
IL-17A Signaling in Airway Cells	2.51E-01	3.12E-02	NaN	2/64 (3%)	0/64 (0%)	0/64 (0%)	62/64 (97%)	MAPK3,MAPK13
CD40 Signaling	2.44E-01	3.08E-02	NaN	2/65 (3%)	0/65 (0%)	0/65 (0%)	63/65 (97%)	MAPK3,MAPK13
TNFR2 Signaling	2.39E-01	3.45E-02	NaN	1/29 (3%)	0/29 (0%)	0/29 (0%)	28/29 (97%)	MAP3K1
Sonic Hedgehog Signaling	2.3E-01	3.33E-02	NaN	1/30 (3%)	0/30 (0%)	0/30 (0%)	29/30 (97%)	PRKAR2A
IL-10 Signaling	2.26E-01	2.94E-02	NaN	2/68 (3%)	0/68 (0%)	0/68 (0%)	66/68 (97%)	BLVRA,MAPK13
Circadian Rhythm Signaling	2.05E-01	3.03E-02	NaN	0/33 (0%)	0/33 (0%)	1/33 (3%)	32/33 (97%)	ATF4
G Protein Signaling Mediated by Tubby	2.05E-01	3.03E-02	NaN	1/33 (3%)	0/33 (0%)	0/33 (0%)	32/33 (97%)	GNG5
B Cell Development	2.05E-01	3.03E-02	NaN	0/33 (0%)	0/33 (0%)	1/33 (3%)	32/33 (97%)	IGLC1
MIF-mediated Glucocorticoid Regulation	2.05E-01	3.03E-02	NaN	1/33 (3%)	0/33 (0%)	0/33 (0%)	32/33 (97%)	MAPK3
Retinol Biosynthesis	2.05E-01	3.03E-02	NaN	1/33 (3%)	0/33 (0%)	0/33 (0%)	32/33 (97%)	DHRS3
Inhibition of Angiogenesis by TSP1	1.97E-01	2.94E-02	NaN	1/34 (3%)	0/34 (0%)	0/34 (0%)	33/34 (97%)	MAPK13
