# Supplementary material for: African-American esophageal squamous cell carcinoma expression profile reveals dysregulation of stress response and detox networks
Source: BMC Cancer. 2017 Jun 19;17:426. doi: 10.1186/s12885-017-3423-1 (PMC5477112; doi:10.1186/s12885-017-3423-1)
Supplement: Supplementary file 9 — The meta-analysis of ESCC gene expression studies. (XLSX 438 kb) [file 12885_2017_3423_MOESM9_ESM.xlsx]

## Sheet: Sheet1
GSE17351											GSE20347											GSE23400										GSE29001										GSE33426
Upstream Regulator	Exp Fold Change	Molecule Type	Predicted Activation State	Activation z-score	p-value of overlap	Target molecules in dataset		log10			Upstream Regulator	Exp Fold Change	Molecule Type	Predicted Activation State	Activation z-score	p-value of overlap	Target molecules in dataset		log10			Upstream Regulator	Exp Fold Change	Molecule Type	Predicted Activation State	Activation z-score	p-value of overlap	Target molecules in dataset		log10		Upstream Regulator	Exp Fold Change	Molecule Type	Predicted Activation State	Activation z-score	p-value of overlap	Target molecules in dataset		log10		Upstream Regulator	Exp Fold Change	Molecule Type	Predicted Activation State	Activation z-score	p-value of overlap	Target molecules in dataset
NUPR1	0.993	transcription regulator	Activated	4.719	7.6e-11	ADGRL3,AGRN,AKAP12,APOBEC3B,ARHGEF26,AURKA,BLM,BUB1,C19orf33,C1orf112,CAMK2N1,CCNA2,CCNF,CDCA2,CDCA3,CENPI,CITED2,CKAP2L,COL1A2,COL3A1,CXCL5,CXCL8,DEPTOR,DNMT3B,ELL2,EREG,EXO1,FLVCR1,GINS1,GTSE1,ITPR3,KIF18A,KIF20A,KIF23,KIF2C,KLF4,LRP8,MCM10,MGLL,MMP10,MMP12,MTFR2,MXD1,MYH10,NAPEPLD,NT5DC3,POLQ,SAMHD1,SERPINE1,SHROOM3,SIX4,SLC16A6,SPAG5,SPC25,STIL,TRIM16		-10.1192			RABL6	-0.017	other	Activated	5.754	2.09e-27	ABAT,AURKB,BUB1,BUB1B,CCNA2,CCNB1,CCNE2,CENPF,CHEK1,CKS1B,DRAM1,EZH2,FEN1,HMMR,HMOX1,KIF23,MAD2L1,MCM10,MCM2,MCM7,MELK,NCAPG,NDC80,NEK2,PARP2,PBK,POLE2,PRC1,RAD54B,RFC3,SERPINH1,TMEM97,TOP2A,TPX2,TTK,UBE2C,VRK1		-26.6799			CSF2		cytokine	Activated	5	4.31e-15	ANXA1,AURKA,BIRC5,BUB1,BUB1B,CCNB1,CD24,CDC20,CDK1,CEACAM1,CKS1B,CTSC,CXCL1,CXCL8,EPCAM,FOXM1,GCLM,HSPD1,HSPH1,IL1RN,INHBA,KIF11,MCM5,MCM6,MET,MMD,MMP1,MMP9,NEK2,NUSAP1,ODC1,PIM1,PLAU,PRC1,RACGAP1,RRM2,SMC2,SPP1,TOP2A,TPX2,TRIP13,UBE2C		-14.3655		RABL6	0.18	other	Activated	5.745	5.97e-26	ABAT,BUB1,BUB1B,CCNA2,CCNB1,CCNE2,CDC25A,CENPF,CHEK1,CKS1B,HMMR,HMOX1,KIF23,MAD2L1,MCM10,MCM2,MCM5,MCM7,MELK,NCAPG,NDC80,NEK2,PBK,PRC1,PRIM1,RFC3,SERPINH1,TMEM97,TOP2A,TPX2,TTK,UBE2C,VRK1		-25.224		TGFB1	2.067	growth factor	Activated	7.694	1.33e-43	ABCA1,ACTN1,ACVR1,ADAM12,ADAM17,ADAMTS3,AHR,AIM2,ALDH5A1,APOE,APP,ASPM,ASPN,ASUN,ATM,BAMBI,BAX,BCL6,BMI1,BUB1,C1QA,C1QB,C1S,C21orf33/LOC102724023,CALD1,CALML4,CAPRIN1,CAV2,CBFB,CCL4,CCNA2,CCNB1,CCNB2,CCND1,CCNE2,CCT2,CD14,CD163,CD44,CD86,CDC42EP3,CDH2,CDK1,CDK17,CDK2AP1,CDKN2C,CDKN3,CELF2,CENPA,CENPF,CHST3,CKS1B,CKS2,CLIC4,CNIH1,COL11A1,COL1A1,COL1A2,COL3A1,COL4A1,COL4A2,COL5A1,COL6A2,COL6A3,COL7…
CLDN7	1.098	other	Activated	3.873	1.18e-08	ABLIM1,ALDH3A1,ANXA3,APOE,CBX2,CCL20,CEACAM5,CEACAM6,CXCL8,FLG,FZD2,IFI44,ITPR3,MMP9,NETO2,NRG1,SCEL,SDCBP2,SERPINB1,SPRR3,TEAD2,TJP1		-7.92812			FOXM1	1.8	transcription regulator	Activated	4.369	6.78e-15	AURKB,BIRC5,BUB1B,CCNA2,CCNB1,CCNE2,CDC20,CDC25B,CDK1,CDKN3,CENPA,CENPF,CKS1B,FOXM1,GTSE1,KIF20A,MMP2,MMP9,NEK2,PDGFA,PLAUR,PRC1,STMN1		-14.1688			RABL6	0.132	other	Activated	4.69	1.84e-20	AURKB,BUB1,BUB1B,CCNB1,CENPF,CKS1B,FEN1,MAD2L1,MCM2,MCM5,MCM7,MELK,NEK2,PBK,PRC1,SERPINH1,TMEM97,TOP2A,TPX2,TTK,UBE2C,VRK1		-19.7352		HGF	-1.78	growth factor	Activated	5.688	3.31e-40	ADGRL2,AHR,ANGPT2,AURKA,BIRC5,BUB1,BUB1B,CCNE2,CCNF,CCNG2,CD40,CD44,CDC20,CDC25A,CDC25B,CDC45,CDK1,CDK4,CDKN3,CENPF,CKS1B,COL1A1,COL1A2,COL3A1,COL4A1,CRLF1,CRYAB,CSE1L,CXCL8,CXCR4,DBF4,DKC1,DSG1,DUSP4,DUSP6,EHF,ELF3,EMP1,EPCAM,FOS,FOSB,FOXM1,GMNN,HELLS,HMMR,HMOX1,IGFBP4,IL11,IL27RA,INHBA,ISG15,ISG20,ITGA6,KIF15,KIF2C,KRT17,KRT19,LAMC2,LCN2,LRP8,MAD2L1,MCM2,MCM5,MELK,MET,MKI67,MMP1,MMP13,MMP9,NAB2…		-39.4802		TNF	1.923	cytokine	Activated	7.222	7.6e-16	ABCA1,ACKR3,ADAM17,AIMP1,AK2,AKAP12,ALCAM,ANGPT2,APBA3,APOBEC3B,APOE,APP,ATF2,ATP2B1,BAMBI,BAX,BCL6,BID,BMPR1A,BST2,BTG3,BTN3A3,C21orf33/LOC102724023,C3,CCL18,CCL4,CCND1,CD14,CD163,CD44,CD86,CDH2,CDKN2C,CLASP1,CLIC4,COL1A1,COL1A2,COL3A1,CREB1,CREM,CSGALNACT1,CTSB,CTTN,CX3CR1,CXCL10,CXCL11,CXCL13,CXCL5,CYBA,DMD,DUSP6,EGFR,EGR2,EIF2AK2,ELAVL1,EPHB2,ERCC1,F2RL1,FADS1,FN1,FOSL1,FRZB,FSCN1,GJA1,GLS,GN…
MYOCD	4.346	transcription regulator	Activated	3.745	9.42e-07	CASQ2,CNN1,COL1A1,COL1A2,COL3A1,DES,FAP,KCNMB1,LMOD1,MYH11,MYLK,PDLIM3,PLA2G2A,TAGLN,TPM1		-6.02595			IgG		complex	Activated	3.703	1.27e-22	ALDH3B2,ASAH1,ATP1B3,CEBPB,CLDN4,CRABP2,DHCR7,DSG3,DUSP1,EMP1,EZR,FGFBP1,FST,GPRC5A,IFITM1,IL1RN,ISG15,IVL,KLK11,KLK6,KLK7,KLK8,KRT13,KRT15,LGALS1,LGALS3,PEA15,PIM1,PLAUR,PPL,PRSS8,RND3,SPINT1,SPRR2C,ST14,STK24,TACSTD2,TNFAIP3,TOB1,TRIM16,TRIM29,TUBB2A,UGCG,ZFP36		-21.8962			Vegf		group	Activated	4.393	5.52e-33	ACKR3,ADGRL2,AGFG2,AURKA,AURKB,BIRC5,BUB1,BUB1B,CALB1,CDC20,CDC25B,CDK1,CDKN3,CENPF,CKS1B,CNN1,CRYAB,CSE1L,CXCL1,CXCL12,CXCL8,CXCR2,DUSP5,EFNA1,EHF,EMP1,ERBB3,FN1,FOSB,FOXM1,FST,GMNN,HOPX,IGFBP3,IL18,INHBA,ITGA6,ITPR3,KIF11,LCN2,MAD2L1,MALL,MCM2,MCM5,MELK,MET,MMP10,MMP13,MMP9,NEK2,PADI1,PHLDA1,PLAU,PLOD2,PRC1,PTHLH,SERPINB2,SLC20A1,SLK,SMC2,TIMP1,TJP1,TNC,TPX2,TRIP13,TTK,UBE2C		-32.2581		Vegf		group	Activated	5.287	1.85e-33	ADGRL2,AGFG2,AHR,ANGPT2,AURKA,BIRC5,BUB1,BUB1B,CALB1,CCNE2,CCNF,CD40,CD44,CDC20,CDC25A,CDC25B,CDC45,CDK1,CDKN3,CENPF,CKS1B,CRLF1,CRTAC1,CRYAB,CSE1L,CXCL1,CXCL10,CXCL11,CXCL8,CXCR2,CXCR4,DBF4,DCBLD2,DKC1,DUSP4,DUSP5,DUSP6,EHF,EMP1,ERBB3,FOSB,FOXM1,GMNN,HELLS,HMMR,HMOX1,HOPX,HPSE,IGFBP4,IL11,IL18,IL1A,IL1R1,IL27RA,INHBA,ISG20,ITGA6,KIF15,KIF2C,LCN2,LRP8,MAD2L1,MALL,MCM2,MCM5,MELK,MET,MKI67,MMP13,MM…		-32.7328		Vegf		group	Activated	7.043	1.12e-15	ACKR3,AHR,AKAP12,ANGPT2,AURKA,BAX,BUB1,CALB1,CCNE2,CD44,CDC45,CDK1,CDKN2C,CDKN3,CENPF,CKS1B,CSE1L,CSGALNACT1,CXCL10,CXCL11,DBF4,DHPS,DNAJB9,DUSP6,EDA,FN1,FNDC3A,FOSL1,GMNN,HIF1A,HMMR,IGFBP3,INHBA,INHBB,ITGA6,ITGB3BP,ITPR1,KIF15,KIF22,MAD2L1,MCM5,MEF2C,MET,MGP,MMP13,MYC,NDC80,NEK2,NFKB1,NID2,NPL,NR2F2,NRCAM,NRP1,PABPN1,PDGFA,PGF,PLK4,PLOD2,PLPP3,PMAIP1,PRC1,PRKAA1,PTK2,SLC20A1,SMC2,STC1,STIL,THBD,…
NR3C1	0.632	ligand-dependent nuclear receptor	Activated	3.687	6.39e-05	ANXA1,APOE,AQP1,BHLHE40,C1QTNF7,CXCL10,CXCL8,CYP2C9,CYP3A5,DNASE1L3,EMP1,EPB41L4B,FADD,GAB1,GPX3,GSTA1,GULP1,IGF1,IL18,IL1B,IL36G,INHBA,IP6K3,KRT17,MAL,MEST,MLF1,MMP1,MMP13,MMP9,MYOC,NRXN1,OASL,OCLN,PCK1,PIGR,PTGR1,RAB11A,RBMS3,SCARB1,SCNN1A,SDPR,SEPP1,SERPINE1,SOX4,SPP1,TNFAIP6,TNFRSF10B,TNFRSF12A,TP53I3		-4.1945			MITF	-0.252	transcription regulator	Activated	3.457	1.61e-16	ALCAM,AURKB,CCNB1,CCNG2,CDC25B,CDCA3,CDKN2A,CENPF,CENPM,CEP55,COL1A1,CXCL8,DSN1,ECT2,ESPL1,FOS,KIF20A,KIF4A,MCM2,MCM4,MCM6,MDC1,MET,NCAPD2,ORC6,POLE2,RFC5,RPA3,SEMA3C,SERPINE1,SPAG5,SPC25,TPX2,UBE2C,UPP1		-15.7932			HGF		growth factor	Activated	4.193	1.71e-39	ACKR3,ADGRL2,AURKA,AURKB,BIRC5,BUB1,BUB1B,CCNG2,CDC20,CDC25B,CDK1,CDKN3,CENPF,CKS1B,COL1A1,COL1A2,COL3A1,COL4A1,CRYAB,CSE1L,CXCL8,DES,EHF,ELF3,EMP1,EPCAM,FEN1,FN1,FOSB,FOXM1,GMNN,IGFBP3,INHBA,ISG15,ITGA6,ITPR3,KIF11,KRT17,LAMC2,LCN2,MAD2L1,MCM2,MCM5,MELK,MET,MMP1,MMP13,MMP9,NEK2,PCNA,PHLDA1,PIM1,PLAU,PRC1,PRKDC,PTHLH,S100A9,SERPINB2,SERPINE1,SLC20A1,SLK,SMC2,SPP1,TIMP1,TJP1,TMEM97,TNFAIP6,TOPBP1,…		-38.767		FOXM1	2.818	transcription regulator	Activated	5.007	3.8e-20	ANXA1,BIRC5,BUB1B,CCNA2,CCNB1,CCNB2,CCND2,CCNE2,CCNF,CDC20,CDC25A,CDC25B,CDK1,CDKN3,CENPA,CENPF,CKS1B,FOXM1,GTSE1,KIF20A,LOX,MAPK8,MMP9,NEK2,PDGFA,PLAUR,PLK4,PRC1,SFTPD,SNAI2,STMN1,TJP1,TOP2A,TWIST1,VCAN		-19.4202		HGF	3.326	growth factor	Activated	6.928	9.4e-23	ACKR3,AHR,AKAP12,ANGPT2,ATF2,ATM,AURKA,BUB1,CCL4,CCND1,CCNE2,CD44,CDC45,CDK1,CDKN2C,CDKN3,CENPF,CKS1B,COL1A1,COL1A2,COL3A1,COL4A1,CSE1L,DBF4,DHPS,DUSP6,EDA,EPCAM,FN1,FNDC3A,FOSL1,GMNN,HMMR,IGFBP3,INHBA,ITGA6,ITGB3BP,ITPR1,KIF15,KIF22,KRR1,KRT17,LAMC2,MAD2L1,MCM5,MET,MMP1,MMP13,MYC,NDC80,NEK2,NEK4,NFKB1,NID2,NRCAM,NRIP1,NRP1,PCNA,PDGFA,PGF,PLK4,PLOD1,PLPP3,PRC1,PRKAA1,PTPN2,PTTG1,SKIL,SLC20A1,SMC2…
Irgm1		other	Activated	3.464	1.2e-07	BUB1,CCNA2,CDCA3,CXCL10,DTL,GINS1,KIF20A,NEK2,OASL,SPAG5,STIL,UBE2C		-6.92082			FOXO1		transcription regulator	Activated	3.359	5.13e-12	ASPM,BIRC5,CCL20,CCNB1,CCNB2,CCNG2,CDC42EP3,CDK1,CENPF,CXCL10,CXCL8,DLGAP5,IGF1R,KIF18A,MMP1,MMP3,MMP9,NCAPG,NEK2,NUSAP1,PRC1,SERPINB2,SPC25,WNT4		-11.2899			FOXM1	1.534	transcription regulator	Activated	4.044	1.01e-16	ANXA1,AURKB,BIRC5,BUB1B,CCNB1,CDC20,CDC25B,CDK1,CDKN3,CENPA,CENPF,CKS1B,CXCL12,FOXM1,KIF20A,LOX,MMP9,NEK2,PRC1,SNAI2,TJP1,TOP2A,VCAN		-15.9957		CSF2		cytokine	Activated	4.987	2.16e-31	ADA,ADGRE5,ANXA1,ARG1,AURKA,BID,BIRC5,BUB1,BUB1B,CCL18,CCL3,CCNA2,CCNB1,CCNF,CD24,CD40,CDC20,CDCA3,CDCA8,CDK1,CEACAM1,CHST11,CKS1B,CXCL1,CXCL10,CXCL8,CXCR4,DSCC1,DUSP6,EPCAM,EPOR,ERCC6L,F2RL1,FANCA,FBXO5,FOS,FOXM1,HCAR3,HSPH1,ICOS,IL1A,IL1R1,IL1RN,ILF3,INHBA,ITGAX,ITGB3,KNTC1,MCM5,MCM6,MET,MKI67,MMD,MME,MMP1,MMP9,NCAPD2,NCAPH,NDST1,NEK2,NRP1,NUAK2,NUSAP1,ODC1,PDE4B,PIM1,PLAU,POLE,PRC1,QSOX1,RAD51…		-30.6655		ESR1	2.68	ligand-dependent nuclear receptor	Activated	6.853	9.65e-43	ACKR3,ADA,ADAM17,ADD3,ALCAM,ANAPC5,ANXA4,AP1G2,AP2B1,APEX1,APOE,ASPM,ATP2B1,AURKA,BAX,BCL6,BCLAF1,BRCA1,BRCA2,BUB1,BUB3,C3,CALB1,CALD1,CALML4,CASP8AP2,CAV2,CCL4,CCNA2,CCNB1,CCND1,CCNT2,CCPG1,CDC27,CDC42BPA,CDC42EP3,CDK1,CDK5,CDKN3,CENPA,CENPF,CENPN,CHEK1,CHEK2,CLEC7A,COL5A2,COPA,COPE,CREB1,CTSB,DAB2,DDX17,DHCR7,DLG1,DSCR3,DSG2,DST,DYRK2,EEA1,EGFR,EIF5A2,ENAH,EPOR,F2RL1,FBLN1,FMR1,FOSL1,FZD2,GATA3…
BNIP3L	0.615	other	Activated	3.357	6.46e-09	AURKA,CCNA2,CCNE2,CDKN3,CENPE,CENPF,CHEK1,GSN,ITPR3,MYBL2,NUF2,RAD54L,SFRP1,TFRC,TOP2A		-8.18977			RARA		ligand-dependent nuclear receptor	Activated	3.334	6.54e-17	ABLIM1,ALOX5,ANO10,ASPM,BIRC5,C18orf25,CCNA2,CDK1,CDKN3,CEACAM5,CEACAM6,CENPA,CENPF,CENPM,CENPN,COBL,CRABP2,ENAH,ENY2,FAM64A,IFI44,IFI44L,KIF23,LGALS1,MAD2L1,MALL,MAOB,METTL7A,NCAPG,NCAPH,NEDD9,PBK,PLXNA2,RSAD2,SAMD9,SHANK2,SLC25A36,SLC7A11,TMSB15A,TTC9,UBL3,XK		-16.1844			ESR1		ligand-dependent nuclear receptor	Activated	3.86	8.61e-32	ABLIM1,ACKR3,AHNAK,ALCAM,ANXA3,APOE,AQP1,AQP3,ASPM,ATP1B1,AURKA,BIRC5,BUB1,BUB1B,C18orf25,CALB1,CCNB1,CCNG2,CDK1,CDKN3,CEACAM5,CEACAM6,CENPA,CENPF,CLIC3,CNN1,COBL,COL5A2,CRABP2,CTSC,CXCL1,CXCL12,CXCL8,DSG2,DST,DUSP5,EFNA1,ENAH,ERBB3,EREG,FADD,FHL1,FOSB,FOXM1,FST,GREM1,HOMER3,HSP90AA1,HSPD1,HSPH1,IFI44,IFI44L,IFI6,IGFBP3,IRS1,ITGA6,IVL,KIF20A,KRT13,LAMB1,LCN2,MAD2L1,MALL,METTL7A,MMD,MMP1,MMP9,MYO6…		-31.065		E2F1	2.894	transcription regulator	Activated	4.622	7.81e-29	ANGPT2,ATAD2,AURKA,BID,BIRC5,BRCA1,CCNA2,CCNB1,CCNB2,CCND2,CCNE2,CCNF,CD44,CDC20,CDC25A,CDC25B,CDC45,CDK1,CDK4,CHEK1,CITED2,COL10A1,CRABP2,CRYAB,CSE1L,DBF4,DHFR,DUSP1,DUSP4,E2F1,E2F3,ECT2,EXOSC9,EYA2,FBXO5,FOS,FOXM1,GINS1,GMNN,HELLS,HLTF,HOXA9,IFNA2,IRS1,JAG2,KIAA0101,KIF23,MAD2L1,MCM10,MCM2,MCM5,MCM6,MCM7,MDC1,MMP1,MUC4,MYBL2,NDC80,NRP1,NUSAP1,PCNA,PPP1R3A,PRKDC,PSMB9,RAD51,RAD52,RAD54L,RBL1,RFC…		-28.1073		EGF	2.958	growth factor	Activated	6.502	1.12e-12	ACSL4,ACTN1,ADA,ADAM17,ALCAM,ATM,AURKA,BET1,BRCA1,CCNB1,CCND1,CD44,CDK1,CDK5,CKS2,COL1A1,COL1A2,COL3A1,CREM,CXCL13,CXCL5,DUSP6,EGFR,EGR2,ENAH,ERCC1,FN1,FOSL1,FSTL1,GAS1,GJA1,GSK3B,HAS2,HIF1A,IGF1R,IGFBP3,INHBA,IRS1,ITGAM,MAD2L1,MMP1,MMP12,MMP13,MYC,NRP1,ODC1,PCNA,PLPP3,PLSCR1,PSMB1,PSMB2,PSMB3,PSMB4,PTTG1,RRM2,SMAD1,SNAI2,SOX4,SPP1,SPRY2,STAT1,TFPI2,THBS1,TIMP1,TIMP3,TNC,TNFRSF12A,TP63,TWIST1,VCA…
RBL2	0.075	other	Activated	3.241	1.56e-05	AURKA,BUB1,CCNA2,CCNE1,CCNF,CDC25A,CDC6,CDK1,IVL,MAGEA3/MAGEA6,MYBL2,NEK2,SFRP1,TEAD4,UCK2		-4.80688			TLR7	-0.086	transmembrane receptor	Activated	3.333	6.84e-05	CCL20,CXCL1,CXCL10,CXCL13,CXCL8,DENND4C,DMXL2,IFI35,IFI44L,IFIT1,IFIT3,IFITM1,ISG15,PLAT,PLAU,STAT1		-4.16494			ERBB2		kinase	Activated	3.692	4.43e-57	ABHD5,AHNAK,AIM1,ASPM,ATP1B3,AURKA,BIRC5,BUB1,BUB1B,CCNB1,CDC20,CDH11,CDH3,CDK1,CDKN3,CENPA,CENPF,CKS1B,CKS2,CLDN7,CLEC3B,COL1A1,COL3A1,COL4A1,COL5A1,COL5A2,COL6A3,COL7A1,CXCL12,CXCL8,CYP4B1,DPT,DSG2,EHF,ELF3,EMP1,ERBB3,EREG,ESPL1,FEN1,FN1,FSCN1,GDPD3,GINS1,GPX3,HSPB8,IGFBP3,ITGA6,JAG2,KLF4,LAMB1,LAMC2,LCN2,LUM,MFAP2,MMP1,MMP10,MMP11,MMP12,MMP13,MMP3,MMP9,MUC1,MYL9,MYO10,NEK2,NNMT,NUCB2,PCNA,PDCD…		-56.3536		TBX2	1.151	transcription regulator	Activated	4.379	1.07e-13	AURKA,BUB1,CCNA2,CCNB1,CDCA3,CDK1,CDT1,CHEK1,CKS1B,E2F1,FOXM1,HELLS,HEY1,MAD2L1,MCM2,MCM5,MCM6,MCM7,NCAPD2,NCAPG2,PRC1,RBL1,SMC2,TGFB2		-12.9706		CSF2	1.983	cytokine	Activated	6.445	1.39e-14	ABCA1,ADA,ATM,AURKA,BAX,BID,BUB1,C3,CCL18,CCL4,CCNA2,CCNB1,CCND1,CD14,CD86,CDCA3,CDK1,CDKN2C,CKS1B,CLEC7A,CREB1,CXCL10,DSCC1,DUSP6,EGR2,EPCAM,EPOR,F2RL1,FBXO5,FOSL1,HAS2,HJURP,HSPD1,HSPH1,ILF3,INHBA,IRF2,ITGA4,ITGAM,KNTC1,LAMP2,MCM5,MCM6,MET,MMD,MMP1,MYC,NEK2,NET1,NFKB1,NRP1,NUSAP1,ODC1,PDE4B,PRC1,PRNP,PTK2,RACGAP1,RIPK2,RRM2,SMC2,SOCS1,SPAG5,SPC25,SPP1,TCF4,THBS1,TLR2,TOP2A,TPX2,TREM1,UBE2C
TP53	-0.923	transcription regulator	Activated	3.159	8.92e-22	ADAM8,ADAMTSL4,AGTR1,AKAP12,ANXA1,ANXA3,APOE,AR,ASXL1,ATAD2,AURKA,BCL2A1,BHLHE40,BID,BIRC5,BMP1,BUB1,CA9,CAMK2N1,CCDC80,CCNA2,CCNE1,CCNE2,CCNG2,CDC20,CDC25A,CDC25B,CDC6,CDH3,CDK1,CDKN3,CENPF,CEP55,CES2,CHEK1,CITED2,CLU,CNN1,CNN3,COL14A1,COL1A1,COL1A2,COL3A1,COL5A2,CP,CSTB,CXCL1,CXCL12,CXCL8,CXCR2,DDIAS,DHCR7,DLGAP5,EXO1,FANCI,FGF13,FGF7,FHL1,FOXM1,GATM,GDA,GPD1L,GPX3,GSN,GTSE1,HDAC9,HS3ST1,IGF1,I…		-21.0496			PRL	-0.055	cytokine	Activated	3.299	7.41e-09	BST2,CCNB1,CXCL10,CXCL11,EIF2AK2,HERC5,HERC6,IFI35,IFI44,IFI44L,IFI6,IFIT1,IFIT3,IFITM1,ISG15,LAMP3,LY6E,OAS1,PARP12,RSAD2,SAMD9		-8.13018			FN1	1.073	enzyme	Activated	3.649	3.26e-08	APOE,BIRC5,COL1A1,CXCL1,CXCL8,FN1,IGF2BP3,IRS1,MMP1,MMP13,MMP3,MMP9,PCNA,PLAU,RRAGD,SERPINE1,SLC2A1,SNAI2,SPARC,SPP1		-7.48678		E2f		group	Activated	4.231	1.67e-16	BRCA1,CCNA2,CCNB1,CDC25A,CDC45,CDC7,CDK1,DBF4,DHFR,DUOX2,E2F1,GINS2,GMNN,ITGA6,KNTC1,MAD2L1,MCM10,MCM2,MCM5,MCM6,MYBL2,NASP,NUSAP1,PCNA,RAD51,RBL1,RRM2,SERPINE1,TCF3,TGM1,TPX2,TTK,TYMS,UBE2C		-15.7773		CTNNB1	2.375	transcription regulator	Activated	6.278	4.41e-14	ACTR3,ADAM17,ADSS,AHR,ALCAM,ALDH1A2,ALG3,APP,ATM,BAMBI,CCNA2,CCND1,CCNE2,CD44,CDH2,COL1A1,COL4A1,COL4A2,COL4A5,CST4,CYP24A1,DDX17,DNAJC6,EGFR,ENO2,EPCAM,EPHB2,ETV1,ETV4,FN1,FOSL1,FZD7,GALC,GAP43,GATA3,GJA1,GPR137B,GREM1,HMG20B,HNRNPA0,HOXB7,ILF3,INHBB,IRS1,ITGA6,KIF23,LAMB1,LAMC2,LAP3,LGR5,LHX2,LPL,MAP4,MMP1,MMP7,MYC,NFAT5,NRCAM,NRP2,PCNA,PDE4B,PPP3CA,PRKCSH,RAI14,SDC2,SEC61A1,SHOX2,SLC6A2,SMAD7,…
butyric acid		chemical - endogenous mammalian	Activated	3.14	3.63e-10	ALDH1A1,ANXA1,AQP1,AR,BCL2A1,BIRC5,C7,CBS/CBSL,CCL20,CCNA2,CCNE1,CDC20,CDC25A,CDC6,CDK1,CEACAM5,CLU,COL11A1,COL5A1,COL5A2,CPA3,CXCL8,FOXM1,GSN,GSTA1,IL1B,IL32,ITPR3,JCHAIN,KIT,KLF4,KRT13,MMP12,MXD1,PCK1,PLAU,PTGDS,PTGS1,SEPP1,SERPINB2,SERPINE1,SPP1,TFF3,TGFBI,TGM1,TNFRSF10B,TOP2A,TP53I3,TSLP		-9.44009			IFNL1		cytokine	Activated	3.21	9.56e-11	BST2,CXCL10,CXCL11,CXCL8,DDX60,EIF2AK2,HERC5,HERC6,IFI35,IFI44,IFI44L,IFI6,IFIT1,IFIT3,IFITM1,ISG15,OAS1,PSMB9,RSAD2,SAMD9,STAT1		-10.0195			TBX2		transcription regulator	Activated	3.638	6.81e-13	AURKA,AURKB,BUB1,CCNB1,CDK1,CKS1B,DNMT1,FOXM1,HEY1,MAD2L1,MCM2,MCM4,MCM5,MCM6,MCM7,PRC1,SMC2		-12.1669		IFNA1/IFNA13		cytokine	Activated	3.651	3.61e-07	CD40,CXCL10,CXCL11,CYP1A1,CYP2E1,DHX58,IFI6,IFIT1,IFITM1,ISG15,RSAD2,SIGLEC1,SOCS1,ZBP1		-6.44249		SMARCA4	3.434	transcription regulator	Activated	6.156	1.65e-11	ABCA1,AHR,AIM2,ANO1,APOBEC3G,BAMBI,CCNA2,CCND1,CCNE2,CD44,CLIC2,CLK1,COL7A1,CSNK1G2,CTSB,CUL4B,CYP4B1,DDX18,DHFR,DLX2,DUSP6,DYSF,ENTPD3,EPHB2,FN1,GAPDH,HCP5,HEY1,HLA-C,HLA-DRA,HLA-F,HMGA2,IFI16,IGHG1,INHBA,ITGAV,ITPR1,KHDRBS3,KIFAP3,LAMA3,LGALS1,LOX,LUM,MARCH1,MEF2C,MGP,MMP1,MMP7,MN1,MYC,NR2F2,NRIP3,NRP1,NRP2,PDE4B,PLEKHO1,PLPP3,PON3,PTP4A1,PTP4A2,RGS1,ROCK1,RRM2,SCG5,SDC2,SEL1L3,SERPINH1,SLC23A2…
IL1RN	4.515	cytokine	Activated	3.123	5.42e-05	CCL20,CXCL1,CXCL5,CXCL8,CYP2E1,CYP3A5,HDAC9,IFI44,IGF1,IL1B,IL32,LIFR,MMP1,MMP9,OASL,SPP1		-4.266			TGFB1		growth factor	Activated	3.145	5e-47	AKR1C1/AKR1C2,ALOX5,ASPM,BGN,BHLHE40,BIRC5,BMP7,BUB1,BUB1B,CALML3,CCNA2,CCNB1,CCNB2,CCNE2,CD163,CD59,CDC20,CDH11,CDK1,CDK4,CDKN3,CENPA,CENPE,CENPF,CITED2,CKS1B,CKS2,CLDN4,COL1A1,COL1A2,COL3A1,COL5A1,COL6A3,COL7A1,CRIP2,CXCL8,DAAM1,ELK3,ESPL1,FAP,FAS,FBN1,FN1,FOS,FSCN1,GLI2,HEY1,HMOX1,IGFBP3,IRS1,ITGA5,ITGA6,ITGAV,LAMC2,MAPK13,MET,MFAP2,MKI67,MMP1,MMP10,MMP12,MMP13,MMP2,MMP3,MMP9,MYBL1,MYBL2,MYO10…		-46.301			EGF	0.037	growth factor	Activated	3.439	2.25e-33	ALCAM,ALOX12,AQP3,AURKA,AURKB,BIRC5,CCNB1,CDH11,CDK1,CEACAM7,CKS2,CLDN7,COL1A1,COL1A2,COL3A1,CXCL14,CXCL8,DIO2,DUSP1,DUSP5,E2F3,ELF3,ENAH,EREG,FN1,FOSB,FST,FUT2,FUT3,HPGD,IGFBP3,INHBA,IRS1,JAG2,KRT15,LCN2,MAD2L1,MMP1,MMP10,MMP12,MMP13,MMP3,MMP9,MUC1,MUC5B,ODC1,PBK,PCNA,PDCD4,PLAGL1,PLAU,PRKDC,PTHLH,RRM2,S100A9,SERPINE1,SNAI2,SOX4,SPARC,SPP1,STAT1,TGM1,TIMP1,TJP1,TNC,TP63,VCAN		-32.6478		IFNL1		cytokine	Activated	3.583	7.63e-14	BST2,CD40,CHAC1,CXCL10,CXCL11,CXCL8,DDX60,GBP1,HERC5,IFI35,IFI44,IFI44L,IFI6,IFIT1,IFITM1,ISG15,ISG20,PSMB9,RSAD2,SAMD9,SP100,SP110,TLR2,USP18		-13.1175		IFNG	2.2	cytokine	Activated	5.926	1.69e-15	ABCA1,AHR,AIM2,APOBEC3G,APOL6,APP,ARPP19,BACH1,BAX,BID,BRCA2,BST2,C1QA,C1QB,C3,CALB1,CCL18,CCL4,CCNA2,CCND1,CD14,CD163,CD200,CD44,CD86,CHST3,CLIC4,COL1A1,COL1A2,COL5A2,CREM,CSE1L,CTSB,CX3CR1,CXCL10,CXCL11,CYBA,CYP24A1,EGR2,EIF2AK2,ELAVL1,EPOR,F2RL1,FBLN1,FN1,FTL,FZD1,FZD2,GATA3,GJA1,GLS,GPR19,HAS2,HCP5,HIF1A,HLA-C,HLA-DQA1,HLA-DRA,HLA-F,HLA-G,HSP90AA1,HSP90AB1,HSPA1L,HSPD1,IFI16,IFI44,IFI44L,IFNG…
SRF	-0.266	transcription regulator	Activated	3.069	2.09e-06	ACTG2,AKAP12,ASB5,CNN1,CPA3,DES,DMD,FAM63B,FHL1,FOSB,GDA,GSN,IGF1,ITGA6,ITGA9,LCN2,LDB3,LMOD1,MEIS1,MGST1,MMP9,MYH11,MYL9,MYLK,MYO1B,MYOCD,PTGR1,RAI2,SERPINB2,TAGLN,TMEM40,TMOD3,VCL		-5.67985			EIF2AK2	1.18	kinase	Activated	3.023	4.07e-07	BHLHE40,CXCL8,EIF2AK2,IFI35,IFI6,IFIT1,IFITM1,ISG15,NEDD9,NNMT,OAS1,PARP12,SOD2,STAT1,TNFAIP3,ZNF532		-6.39041			PRL	-0.203	cytokine	Activated	3.437	2.13e-15	ANXA3,BST2,CAMK2N1,CCNB1,CNN3,COL1A1,COL1A2,COL3A1,COL5A1,DES,ECM1,ERBB3,FN1,GPNMB,HSPD1,IFI44,IFI44L,IFI6,IGFBP3,ISG15,KRT14,KRT15,LAMP3,ODC1,PARP12,PCNA,PIM1,SAMD9,SPARC,SPP1,STAT1,TIMP1,TP63		-14.6716		IFNA2	-2.168	cytokine	Activated	3.511	8.45e-11	ANXA1,BIRC5,BST2,C1S,CEACAM1,CXCL10,CXCL11,CXCL13,DDX60,EPB41L3,GBP1,HERC5,IFI16,IFI35,IFI44,IFI44L,IFI6,IFIT1,IFITM1,IFNA2,ISG15,ISG20,LAPTM4B,LILRB2,MAL,MET,MMP9,PARP12,RBL1,RSAD2,SAMD9,SOCS1,SP100,SP110,USP18,XAF1,ZBP1		-10.0731		IL1B	2.084	cytokine	Activated	5.813	3.68e-09	APOE,APOL6,APP,BAMBI,BAX,C3,CALB1,CCL4,CD14,CD44,CD86,COL10A1,COL1A1,CREM,CTSB,CX3CR1,CXCL10,CXCL11,CXCL5,CYBA,DAB2,DPY19L4,DR1,ELAVL1,F2RL1,FMR1,FN1,FOSL1,GATA3,GJA1,GSK3B,HAS2,HIF1A,HLA-DRA,HPRT1,HSPA1L,IFI16,IFNGR1,IGFBP3,IL1RAP,INHBA,IRS1,ITGAM,ITGAV,KIF15,LAMA3,LAMB3,LAMC2,LOX,MARCKSL1,MEF2C,MFAP2,MMP1,MMP12,MMP13,MMP7,MTDH,MYC,NFAT5,NFKB1,NFYB,NRP1,ODC1,PDE4B,PLD3,PLSCR1,POSTN,PRKCD,PTP4A1,…
let-7	-0.704	microrna	Activated	3.051	6.64e-10	ACVR1C,AR,AURKA,BUB1,CCNA2,CCNE2,CCNF,CDC20,CDC25A,CDC6,CDCA2,CDCA3,CDCA5,CDCA7,CDK1,CHEK1,COL1A1,CPED1,DMD,GPX7,HMGA2,MCM10,MCM2,NUF2,PPP1R12B		-9.17783			CBX5		transcription regulator	Activated	3.02	7.36e-09	ALDH3A1,BIRC5,CD24,CDC6,CEACAM1,CYP1B1,CYP2J2,FGFBP1,GCHFR,GCNT3,GDPD3,HDGFRP3,HIST1H1C,LAMB3,LCN2,OAS1,PCP4,PPFIBP2,PRSS23,PTK6,RNF39,RORA,S100P,TACSTD2,TGFBI,TM4SF1		-8.13312			APP		other	Activated	3.416	6.93e-11	APOE,ATP1A2,ATP1B1,BASP1,CALB1,CAST,CCNG2,CDH3,CDK1,CITED2,CRABP2,CXCL1,CXCL12,CXCL8,CXCR2,FAP,FN1,FOSB,HEY1,HSP90AA1,HSPD1,HSPE1,IFI16,IGF2BP2,IL18,INHBA,ITGA6,ITPR3,MAFF,MMP1,MMP10,MMP12,MMP13,MMP3,MMP9,NEFL,PCP4,PDCD4,PKP3,PLAU,PRKDC,PTDSS1,RFC4,SERPINE1,SLC7A11,THY1,TJP1,TNFSF10,TOP2A,TP63,UCHL1,VCAN		-10.1593		RET	1.917	kinase	Activated	3.382	2.99e-11	ANXA1,CALB1,COL1A1,COL1A2,CXCL1,CXCL10,CXCL8,CXCR4,DUSP6,FOS,GRP,HSPH1,INSM1,ITGA6,LOX,MET,MMP1,MMP7,MMP9,PLAU,PLAUR,PTN,S100A9,STC1,TACC3,TIMP3		-10.5243		F2	1.263	peptidase	Activated	5.721	1.45e-07	ANGPT2,BAX,CAD,CALD1,CCNA2,CCND1,CD44,COL1A1,COL4A1,DOCK10,DST,F2RL1,FN1,FOSL1,GREM1,HIF1A,HOXD10,HSP90AA1,IGF1R,LAMP2,MFHAS1,MMP1,MYC,NUP62,PDGFA,PMAIP1,SAMD4A,TAGLN2,TFPI2,TGFB2,THBD,THBS1,TNFRSF12A,TNFSF10,TRIO,UBE2S,UCK2,VCAM1
IL10		cytokine	Activated	3.026	0.0021	ABCA6,ABLIM3,BCL2A1,C10orf10,CCL20,CEACAM1,COL1A1,CXCL10,CXCL12,CXCL5,CXCL6,CXCL8,DEFB4A/DEFB4B,HDAC9,HPGD,IL18,IL1B,IL1R2,IL1RN,MMP1,MMP9,PLA2G2A,SERPINB2,TFRC,TLR3,TREM1,XCL1		-2.67778			E2f		group	Activated	3	5.35e-08	CDC45,CDC6,CDK1,DDX11,GINS2,GMNN,MCM10,MCM2,MYBL2,NASP,NUSAP1,OIP5,POLA2,RAD51,RPA3,RRM2,TPX2,TTK,TYMS,UBE2C		-7.27165			TGFB1		growth factor	Activated	3.313	8.08e-57	ABLIM3,ACPP,ACTG2,AHNAK,AKR1C1/AKR1C2,ALOX12,ANXA11,APOE,AQP1,ASPM,ASPN,BGN,BIRC5,BUB1,BUB1B,CAMK2N1,CCNB1,CCNG2,CCT6A,CDC20,CDH11,CDK1,CDKN3,CEACAM1,CEACAM5,CENPA,CENPF,CITED2,CKS1B,CKS2,CNN1,CNN3,COL11A1,COL1A1,COL1A2,COL3A1,COL4A1,COL5A1,COL6A3,COL7A1,CRIP2,CTSC,CXCL1,CXCL12,CXCL8,CXCR2,DES,DFNA5,DNMT1,DSG2,DUSP1,ECM1,ELF3,EPCAM,EREG,ESPL1,FAM107A,FAP,FHL1,FN1,FNDC3B,FOSB,FSCN1,GREM1,HAT1,HEY1…		-56.0926		MYB		transcription regulator	Activated	3.371	0.000101	BIRC5,BRCA1,CCNB1,CDK1,COL1A2,CXCR4,DHRS2,FUT8,MMP1,NMU,PCNA,RBL1,SNAI2,SPP1		-3.99568		MITF	3.328	transcription regulator	Activated	5.69	2.63e-09	ACO2,ALCAM,APOE,ATP6V1C1,ATRX,BRCA1,C8orf44-SGK3/SGK3,CCNB1,CD44,CDCA3,CENPF,CEP55,COL1A1,CREM,DSN1,ECT2,FN1,GPNMB,GPR137B,GREB1,HIF1A,ITGA4,KIF20A,KIF4A,LIG1,MCM4,MCM5,MCM6,MET,MGP,POLE2,RHOQ,RMI1,SERPINF1,SPAG5,SPC25,ST3GAL6,TACC3,TPX2,UBE2C
PRDM1	1.635	transcription regulator	Activated	3.011	0.0259	ADAM8,AIM2,BCL2A1,CA9,CCL20,CHI3L1,CXCL6,ECM1,FZD2,IL1B,JCHAIN,MALL,SCARA5,SERPINB3,SERPINB4,TNFAIP6		-1.5867			TLR9		transmembrane receptor	Activated	2.95	0.00378	CXCL10,CXCL8,IFI35,IFI44L,IFIT1,IFIT3,IFITM1,ISG15,STAT1		-2.42251			Tgf beta		group	Activated	3.264	1.95e-18	BGN,CDH11,COL10A1,COL1A1,COL1A2,COL7A1,CXCL8,FN1,FSCN1,FST,GREM1,HEY1,IGFBP3,LAMA3,LOX,MET,MMP1,MMP10,MMP11,MMP13,MMP3,MMP9,MUC1,MXD1,PLAU,PMEPA1,POSTN,PTHLH,RORA,SERPINE1,SPARC,SPP1,TGFBI,TIMP1		-17.71		TLR7	0.169	transmembrane receptor	Activated	3.36	1.4e-06	CCL3,CCNB1,CD40,CD44,CXCL1,CXCL10,CXCL13,CXCL8,IFI35,IFI44L,IFIT1,IFITM1,IFNA2,IL12A,IL1R1,ISG15,ISG20,PLAU,PTX3,RSAD2,SOCS1,SOD2		-5.85387		beta-estradiol		chemical - endogenous mammalian	Activated	5.505	5.62e-41	ABCA1,ACKR3,ACTL6A,AHR,ALCAM,ALDH1A2,ANXA4,APEX1,APOE,APP,ARMT1,ATAD2,ATM,ATP2B1,AURKA,BAX,BAZ1A,BCL6,BICD1,BID,BMPR1A,BNIP2,BRCA1,BRCA2,BUB1,BUB3,C3,C8orf44-SGK3/SGK3,CAD,CALB1,CAV2,CCL4,CCNA2,CCNB1,CCNB2,CCND1,CCNE2,CCNT2,CCT2,CD14,CD44,CD86,CDC42BPA,CDC45,CDC73,CDH2,CDK1,CDK5,CFHR4,CHEK1,CHRM3,CKS1B,COA1,COCH,COL1A1,COL1A2,COL3A1,COL4A5,CREB1,CREM,CRNKL1,CSE1L,CTSB,CTSL,CTTN,CXCL10,CXCL11,CXCL…
HAND2		transcription regulator	Activated	2.97	3.57e-05	CASQ2,COL1A1,COL1A2,COL3A1,DES,FAP,HOXD11,PDLIM3,PLA2G2A,TPM1		-4.44733			CTNNB1	0.001	transcription regulator	Activated	2.883	1.36e-10	AIM1,ALDH3A2,BIRC5,CDH11,CDKN2A,CEACAM1,CRAT,CXCL8,DIO2,ECM1,EDN3,ENO2,EPCAM,EPHB4,FN1,HTRA1,IFITM1,ILF3,INHBB,IRS1,KIF23,LBH,LGALS3,LMO2,MMP1,MMP2,MMP9,NRCAM,PLAU,SEMA3C,SLC26A2,TMSB15A,UGCG,VCAN		-9.86646			CTNNB1	0.148	transcription regulator	Activated	3.247	8.41e-15	AGRN,AIM1,ALCAM,ANXA1,BGN,BIRC5,CDH11,CEACAM1,CFD,COL1A1,COL4A1,CRABP2,CXCL12,CXCL8,CYP2E1,DES,DIO2,ECM1,EPCAM,ERBB3,FEN1,FN1,FST,GREM1,HSPE1,ID4,IRS1,ITGA6,LAMB1,LAMC2,MMP1,MMP3,MMP9,NDRG2,PCNA,PKP3,PLAU,RAI14,SERPINE1,SFRP4,SIM2,SNAI2,SOX4,SPP1,SYNM,TGM1,TIMP1,TJP1,TNC,TNFSF10,TP63,VCAN		-14.0752		MITF	-0.324	transcription regulator	Activated	3.343	1.01e-17	AIM1,ALCAM,APOE,BRCA1,CCNB1,CCNF,CCNG2,CD44,CDC25B,CDCA3,CDCA8,CDT1,CENPF,CENPM,CEP55,CHKA,COL1A1,CXCL8,ECT2,ESPL1,FANCA,FOS,GPNMB,HPGD,KIF20A,KIF4A,KIFC1,MCM2,MCM5,MCM6,MDC1,MET,NCAPD2,ORC6,PPM1H,RECQL4,RFC5,RRAGD,SERPINE1,SORT1,SOX10,SPAG5,TACC3,TPH1,TPX2,UBE2C,UBL3,UPP1,VAT1		-16.9957		AGT	1.597	growth factor	Activated	5.445	3.62e-13	ADAM12,ADAM17,ADAM23,ADD3,ADGRE1,ANGPT2,ATP2B1,BACH1,BAX,BRCA1,CCL4,CCND1,CCNE2,CD44,CD86,CDK1,COL1A1,COL1A2,COL3A1,COL4A1,CREB1,CREM,CXCL10,CYBA,DAB2,DHFR,EGFR,ETV1,FN1,GAP43,GJA1,GSK3B,HAS2,HEY1,HIF1A,HOXA9,IGF1R,IGFBP3,INHBB,ITGAV,ITPR2,LAMB1,MAD2L1,MSR1,MYC,MYH10,NREP,PDGFA,PGF,POSTN,PPFIBP1,PURA,SELL,SLC6A2,SMAD7,SOCS1,SOX4,SPP1,SPTSSA,STC1,TFRC,TGFB2,THBD,TIMP1,TLN2,TNFRSF12A,VCAM1,ZEB2
SP600125		chemical - kinase inhibitor	Activated	2.947	1.44e-08	APOBEC3B,APOE,AQP1,BBOX1,COL1A1,COL7A1,CXCL1,CXCL10,CXCL8,CYP27B1,DEFB4A/DEFB4B,FOSB,IL1B,ITGA6,ITGB4,MMP1,MMP12,MMP13,MMP3,MMP9,MUC5B,POSTN,PTGDS,PTGES,SERPINE1,SPP1,SSBP2,TNFRSF10B,TPM1		-7.84164			IFNA2	-0.032	cytokine	Activated	2.858	4.15e-10	BIRC5,BST2,CXCL10,DDX60,EIF2AK2,FAS,HERC5,HERC6,IFI35,IFI44,IFI44L,IFI6,IFIT1,IFIT3,IFITM1,ISG15,LY6E,MMP9,OAS1,PARP12,RSAD2,SOCS1,STAT1,TNFRSF10B		-9.38195			Ap1		complex	Activated	3.225	3.87e-08	ADH7,CXCL12,CXCL8,FN1,HPGD,IGFBP3,MET,MMP1,MMP12,MMP13,MMP3,MMP9,PLAU,SERPINE1,SPARC,SPP1,TIMP1		-7.41229		WNT3A		cytokine	Activated	3.312	7.95e-06	AHR,ALDH1A3,BGN,CCND2,CD44,CFD,COL1A1,DKK1,ERBB3,GPNMB,IKZF2,IRS1,LCN2,MMD,MMP13,NRG1,PDGFA,PMEPA1,SERPINB1,SLPI,TCF3,TCF4,TGFB2,TIMP3,TMEM158,TNC,TWIST1,ZIC1		-5.09963		IL4	1.232	cytokine	Activated	5.443	2.79e-10	ACOT9,ADGRE1,AHR,ALDH1A2,ALG3,APOE,ASCC3,B4GALT7,BAX,BBX,BCL6,C3,CBFB,CBX3,CCL18,CCL4,CD14,CD163,CD200,CD44,CD86,CDK1,CELF2,CHST3,CLEC7A,CLIP1,COL1A1,COL1A2,COL6A3,CXCL10,CXCL11,EEA1,EGR2,EVI5,F2RL1,FN1,GATA3,GJA1,IFI16,IGF1R,IGHG1,IL13RA2,IL17RB,ITGA4,ITGAV,KCNAB2,KRR1,LAMP2,LGALS1,MAL,MCM5,MMP1,MMP12,MPHOSPH9,MRE11A,MSR1,MTDH,MYC,NAP1L1,NFKB1,NRP1,PAWR,PDE4B,PLOD2,PLSCR1,POLE2,POSTN,PRNP,PRR3,S…
RBL1	-1.884	transcription regulator	Activated	2.926	0.000205	CCNA2,CCNE1,CDC25A,CDC6,CDK1,IVL,MCM10,MCM2,MYBL2,NEK2,SFRP1		-3.68825			SATB1	-0.92	transcription regulator	Activated	2.813	0.253	ADCY3,CDK19,CEACAM1,HBB,HSP90AA1,ILF3,MAL,VPS37B		-0.596879			Collagen type I		complex	Activated	3.222	1.71e-08	APOE,COL1A1,FN1,MMP1,MMP10,MMP12,MMP13,MMP3,MMP9,PLAU,PLOD2,TNC		-7.767		NTRK2	2.054	kinase	Activated	3.257	9.21e-06	BID,CCNA2,CCNE2,CDCA3,CDCA8,CDK1,CDK4,E2F1,FOS,MCM5,PCNA,SPP1		-5.03574		poly rI:rC-RNA		biologic drug	Activated	5.372	1.85e-07	ABCA1,ADAR,AFAP1,APOBEC3G,BAX,BST2,BTN3A3,C3,CCL4,CD14,CD200,CD44,CD86,CHN1,CLEC7A,CXCL10,CXCL11,EIF2AK2,FN1,HLA-C,HLA-F,HLA-G,IFI16,IFNGR1,IL13RA2,IRF2,ITGAM,LIMK1,LPL,MMP1,MSR1,MYC,NFKB1,PMAIP1,PRKCD,PSIP1,PSMA3,PTPN2,RGS1,RNF114,SOCS1,STAB1,STAT1,TANK,TFPI2,THBS1,TLR2,TNFAIP6,TNFSF10,TNFSF4,TNPO3,VCAM1,WASF1
SMARCB1	-0.861	transcription regulator	Activated	2.918	4.38e-10	AURKA,CCNA2,CCNE1,CDC6,CDK1,CEACAM1,CENPA,CENPE,COL14A1,COL1A1,COL1A2,COL5A2,CTTN,CYP2E1,DSC2,GSN,KIF23,MCM10,MCM2,MMP1,MYBL2,PCK1,POSTN,PPP1R3C,PTN,RAD54B,TCF21,TMOD1		-9.35853			SMAD3		transcription regulator	Activated	2.779	2.81e-06	ASPN,CCNG2,COL1A1,COL1A2,COL3A1,DEPTOR,FN1,GLI2,HEY1,LPAR1,MMP13,SERPINE1,SNAI2,TIMP3		-5.55129			ERK1/2		group	Activated	3.144	7.3e-10	CDK1,COL1A1,COL3A1,CXCL1,CXCL8,DUSP1,FOSB,HPGD,IGFBP3,KRT17,MMP1,MMP12,MMP13,MMP3,MMP9,MUC5B,PCNA,PLAU,POSTN,PSMB9,PTN,SERPINE1,SNAI2,SPP1,TIMP1,VCAN		-9.13668		IRF7	0.022	transcription regulator	Activated	3.249	2.53e-11	CD40,CXCL10,DHX58,GBP1,HERC5,IFI16,IFI35,IFI44,IFI44L,IFI6,IFIT1,IFITM1,IFNA2,IL12A,ISG15,ISG20,ITGAX,MICB,NAMPT,PARP12,PELI1,PLAC8,PSMB9,RIPK2,RSAD2,RTP4,S100A8,SOCS1,TLR8,USP18,XAF1,ZBP1		-10.5969		E2F1	2.432	transcription regulator	Activated	5.329	3.48e-23	ACTR3,ANGPT2,ATAD2,ATM,AURKA,BAX,BID,BMI1,BRCA1,BUB3,CALD1,CCNA2,CCNB1,CCNB2,CCND1,CCNE2,CCT2,CCT4,CD2AP,CD44,CDC45,CDK1,CDKN2C,CHEK1,CHEK2,COL10A1,COPS8,CSE1L,CTSB,DBF4,DHFR,ECT2,EED,EGR2,EIF2AK2,ENO2,FBXO5,GINS1,GMNN,HLTF,HNRNPR,HOXA9,HSP90B1,HSPD1,IRS1,KIAA0101,KIF23,MAD2L1,MCM10,MCM4,MCM5,MCM6,MCM7,MMP1,MYC,NDC80,NRIP1,NRP1,NUSAP1,PAWR,PCNA,PRIM2,RACGAP1,RAD52,RAD54L,RAN,RANBP1,RFC3,RFC4,RHOQ…
IL10RA	-0.453	transmembrane receptor	Activated	2.905	6.85e-06	ANO1,BOC,CBS/CBSL,COL14A1,CYP2C18,DDHD1,DPT,ECM1,F13A1,FHL1,FOXF1,GBP5,GBP6,GDA,HPGD,IL1RN,INHBA,LCN2,MAOB,NDRG2,OCLN,OGN,PCK1,PDGFRA,POSTN,SAMHD1,SCIN,SLC7A11,SORBS2,TGM3,TREM1		-5.16431			ESR1		ligand-dependent nuclear receptor	Activated	2.698	3.38e-24	ABCC5,ABLIM1,ACKR3,AHNAK,ALOX5,ANO10,ASPM,BIRC5,C18orf25,CCL20,CCNA2,CCNG2,CD55,CDK1,CDKN2A,CDKN3,CEACAM5,CEACAM6,CEBPB,CENPA,CENPF,CENPM,CENPN,CLIC3,COBL,CRABP2,CXCL12,CXCL8,CYP1B1,ENAH,ENY2,ERBB2,EREG,FAM64A,FAS,FOS,FOSL2,FST,IFI44,IFI44L,IGF1R,IL1A,ITGA6,KIF23,KRT13,KRT19,LGALS1,MAD2L1,MALL,METTL7A,MKI67,MMD,MMP1,NCAPG,NCAPH,NRCAM,PBK,PCP4,PDCD4,PLXNA2,PRSS23,RSAD2,S100P,SAMD9,SCARB1,SERPINE1,…		-23.4711			FGF2		growth factor	Activated	3.118	1.81e-17	AQP3,BGN,BIRC5,CALB1,CDH11,COL1A1,COL1A2,COL3A1,CRYAB,CXCL12,EPCAM,EREG,FN1,FUT2,FUT3,GPNMB,GREM1,IGFBP3,INHBA,IRS1,LOX,MET,MMP1,MMP13,MMP3,MMP9,ODC1,PCNA,PLAU,PRKDC,SERPINE1,SLC20A1,SLC2A1,SNAI2,SPARC,SPP1,TGFBR3,TIMP1,TNFSF10,TOP2A		-16.7423		FGF2		growth factor	Activated	3.24	1.19e-11	ANGPT2,AREG,BGN,BIRC5,CALB1,CCND2,CDC25A,COL1A1,COL1A2,COL3A1,CRYAB,CTSL,CXCR4,EPCAM,EPOR,EREG,FOS,FUT2,FUT3,GBP1,GPNMB,HPSE,IGFBP4,INHBA,IRS1,LOX,MET,MKI67,MMP1,MMP13,MMP9,NF1,ODC1,PCNA,PDGFA,PLAU,PLAUR,PRKDC,S100A8,SERPINE1,SNAI2,SPP1,ST3GAL4,TEAD4,TGFB2,TIMP1,TIMP3,TNFRSF12A,TOP2A,TWIST1		-10.9245		FOXM1	3.432	transcription regulator	Activated	5.255	6.53e-15	ADAM17,ATF2,CCNA2,CCNB1,CCNB2,CCND1,CCNE2,CDH2,CDK1,CDKN3,CENPA,CENPF,CKS1B,FZD1,GTSE1,IPO7,KIF20A,LOX,MYC,NBN,NEK2,PDGFA,PLK4,PRC1,RMI1,SNAI2,STAT3,TOP2A,TWIST1,VCAN,VIM,ZEB2
GATA4		transcription regulator	Activated	2.897	8.81e-10	ACTG2,AGTR1,CASQ2,CNFN,COL1A1,COL1A2,COL3A1,CRABP2,CTHRC1,DES,DIO2,DLX3,EVPL,FAP,KCNA5,KRT17,PDLIM3,PLA2G2A,POSTN,PPL,RYR2,SPP1,SPRR3,TAGLN,TGFBI,TPM1,ZIC2		-9.05502			NAMPT	-1.13	cytokine	Activated	2.455	6.63e-07	CCL20,CXCL10,CXCL8,MMP1,MMP3,MMP9,NAMPT,NELL2,TMSB15A		-6.17849			E2F1		transcription regulator	Activated	3.066	5.08e-24	ATAD2,AURKA,AURKB,BIRC5,CCNB1,CDC20,CDC25B,CDK1,CITED2,COL10A1,CRABP2,CRIP2,CRYAB,CSE1L,DNMT1,DUSP1,E2F3,ECT2,FEN1,FHL1,FOXM1,GINS1,GMNN,HLTF,HOXA9,HSPD1,HSPE1,IRS1,JAG2,KIAA0101,KRT14,MAD2L1,MCM2,MCM4,MCM5,MCM6,MCM7,MMP1,MMP3,NUSAP1,PCNA,PRKDC,PSMB9,RACGAP1,RANBP1,RFC4,RRM2,SERPINE1,TGM1,TOP2A,TOPBP1,TYMS,VRK1		-23.2941		POU5F1	1.302	transcription regulator	Activated	3.229	8.62e-12	AHR,BID,BIRC5,BRCA1,CCNF,CD40,CHST15,CLDN7,CRABP2,CST6,CXCL10,DUSP1,DUSP4,DUSP5,ECSIT,EPCAM,EPHA2,EVPL,FADD,FARP1,HOPX,INHBA,IRS1,KRT17,LHX2,LOXL1,MAX,MYBL2,NAIP,NRP1,OVOL1,PMEPA1,POU4F1,PPL,RIPK2,SERPINA1,SH3GLB1,SPP1,SPRR1A,SPRR3,TEAD1,TGFB2,TGM1,TRAF3,TWSG1,USP18		-11.0645		PRL	2.92	cytokine	Activated	5.237	1.18e-08	ACTR3,ADAR,ANXA5,APP,BCL6,BST2,C19orf66,CCNB1,CCND1,COL1A1,COL1A2,COL3A1,COL5A1,CTSB,CXCL10,CXCL11,EGFR,EIF2AK2,FN1,GPNMB,HSPD1,IFI44,IFI44L,IGFBP3,LAMC1,LAMP3,MGP,MSN,MYC,NFKB1,ODC1,PCNA,PDIA5,PDLIM4,PLSCR1,SOCS1,SP100,SPP1,STAT1,TIMP1,TP63,VIM
PPARGC1A	1.925	transcription regulator	Activated	2.829	0.0385	ACACB,CPT1A,CYP2C9,CYP3A5,DIO2,IL1RN,LIFR,LPIN1,MAL,MAOB,PCK1,PDK4,PRKAA2,TNFRSF12A,UGT1A1		-1.41454			AURKB	1.54	kinase	Activated	2.449	0.00106	BLM,CCNA2,CYP4F3,MCM3,RFC3,TP53I3		-2.97469			ANGPT2		growth factor	Activated	3.064	6.09e-08	COL1A1,COL1A2,COL3A1,CRYAB,FEN1,FN1,HSP90AA1,HSPD1,KPNA2,MMP1,MMP9,PDCD4,PHLDA1,PLAU,POSTN,PTHLH,RFC4,SERPINE1,THBS2		-7.21538		EP400		other	Activated	3.208	3.48e-10	CCNA2,CCNF,CDC20,CDC25A,CDCA3,CENPF,E2F1,FBXO5,FOXM1,H2AFZ,MYBL2,NCAPG2,NEK2,PCNA,RBL1		-9.45842		RAF1	2.2	kinase	Activated	5.228	1.43e-06	AKAP12,AP2B1,BCL6,CCND1,CD44,CHN1,CLK1,CSTF1,CTSL,DUSP6,HIF1A,HMGA2,IGF1R,IGFBP3,ITGAM,LAMA3,LPGAT1,MET,MMP1,MMP13,MYC,NFKB1,NINJ1,PPP1R10,RAN,RGS1,RRM2,SNRPD1,SPRY2,TCOF1,TFPI2,TIMP1
IKBKG	-0.104	kinase	Activated	2.806	6.64e-05	CH25H,CLDN8,CLU,CP,CXCL12,CXCL6,CXCL8,EREG,IL1B,IL1RN,LCN2,LIFR,OGN,RYR2,SERPINB2,SFRP1		-4.17783			CSF1		cytokine	Activated	2.425	0.000278	CD163,FAS,FN1,ITGA5,MMP12,NFATC1,STAT1		-3.55596			RAC1		enzyme	Activated	2.961	0.000103	COL1A2,DUSP1,FN1,ITGA6,KRT14,MMP1,MMP13,MMP9,SNAI2,STAT1		-3.98716		IGF2BP1		translation regulator	Activated	3.162	1.1e-08	CD44,COL1A1,COL1A2,COL5A1,COL6A2,COL6A3,LGALS1,LUM,SERPINH1,TNC		-7.95861		IL6	2.396	cytokine	Activated	5.153	1.57e-16	ABCA1,ACVR1,ADGRE1,AHR,APOE,APP,BAX,BCL6,BMI1,BST2,BUB1,BUB3,C3,CAPRIN1,CCL4,CCNA2,CCNB1,CCNB2,CCND1,CD14,CD163,CD44,CD86,CDC45,CDK1,CDKN3,CENPA,CHEK1,COL1A1,COL3A1,CX3CR1,CXCL10,CXCL13,CXCL5,DHFR,DUSP6,EGFR,EGR2,ENO2,FN1,FSCN1,GINS1,GREM1,HIF1A,HLA-DQA1,HOMER3,IFI16,IGFBP3,IRS1,ITGAM,ITGAV,ITPR1,KIAA0101,KIF22,LGALS1,LIG1,LPL,MAD2L1,MET,MMP1,MMP12,MMP13,MMP7,MSR1,MYC,NFKB1,OIP5,PCNA,PDGFA,PGF,PL…
herbimycin		chemical - kinase inhibitor	Activated	2.8	0.00058	CXCL8,CXCR2,IL1B,MMP1,MMP13,MMP9,PLAU,SERPINE1		-3.23657			NFKB1	-0.253	transcription regulator	Activated	2.4	9.87e-05	BAMBI,CCL20,CD59,COL1A1,CXCL10,CXCL11,CXCL8,EHF,ELF3,FSCN1,IL1RN,MMP9,PI3,PLAU,PLK3		-4.00568			MTPN		transcription regulator	Activated	2.905	2.98e-07	ANXA1,CCNB1,CDK1,COL1A1,COL1A2,FADD,FN1,MMP3,SERPINE1,SPARC,SPP1,TNFSF10		-6.52578		E2F2	0.458	transcription regulator	Activated	3.16	1.47e-13	BIRC5,CCNA2,CCNB1,CDC25A,CDC45,CDK1,DHFR,E2F1,E2F3,ECE1,MCM10,MCM2,MCM5,MCM6,MCM7,MYBL2,PCNA,RAD51,RBL1,RRM2,SERPINE1,TOPBP1		-12.8327		CD40LG	2.047	cytokine	Activated	5.146	6.02e-15	ADAM17,ADAM28,AHR,ALCAM,ALG3,APOBEC3G,ASCC3,BAX,BCL6,BTG3,CBX3,CCL18,CCL4,CD44,CD86,CELF2,CLIP1,CXCL10,CXCL5,EGFR,EIF2AK2,FSCN1,HIF1A,HLA-DQA1,HLA-DRB4,HSP90AA1,IFI44,IGHG1,IL1RAP,INHBA,IRF2,ITGA4,ITGAM,KIF2A,LAMP3,MARCKSL1,MPHOSPH9,MRE11A,MYC,NAP1L1,NET1,NFKB1,NINJ1,PAWR,PMAIP1,PRR3,PTPRG,RAD21,RASA1,RGS1,SAMSN1,SELL,SNX4,STAT1,STAT3,TANK,TFRC,TNFAIP6,TNFSF10,TNFSF4,TRAF5,TUBB,VCAM1,ZNF195,ZNF23…
CDKN1A	0.306	kinase	Activated	2.781	3.18e-18	ATAD2,AURKA,BIRC5,BUB1,CCNA2,CCNE1,CDC20,CDC25A,CDC25B,CDC6,CDK1,CDKN3,CENPF,CEP55,CHEK1,CPA3,DLGAP5,DTL,EXO1,FANCI,FOXM1,IL1B,IL32,INHBA,KIF20A,KIF2C,MCM2,MMP1,MMP3,MMP9,MYBL2,PBK,PELO,SERPINE1,SPAG5,TGM1,TNFAIP6,TOP2A,TP53I3,TPX2,UBE2C,UBE2T,UHRF1,WDHD1		-17.4976			FOSL1	0.402	transcription regulator	Activated	2.338	7.61e-13	CDKN2A,CXCL8,HPGD,MMP1,MMP10,MMP13,MMP2,MMP3,MMP9,PLAUR,SERPINB2,SERPINE1,SNAI2,SPARC		-12.1186			IL6R		transmembrane receptor	Activated	2.905	2.38e-05	COL1A1,COL1A2,CXCL8,FN1,GREM1,MMP13,MMP3,MMP9,TIMP1		-4.62342		D-glucose		chemical - endogenous mammalian	Activated	3.04	6.41e-11	ACAA1,ACADM,ACLY,ACOX1,ADA,ANGPT2,ANO1,ANXA1,ARF4,BCAT1,CALB1,CCNB1,CCND2,CD55,CD59,CDK1,CDT1,COL1A1,COL3A1,COL4A1,CXCL8,CXCR4,CYP2E1,DFNA5,DUOX1,ELF3,ELOVL6,FOS,GLUL,GPLD1,GRN,HIST1H4J,HMOX1,LAMB1,LAMC1,MMP1,MMP13,MMP9,MSR1,NAMPT,NUAK1,OCLN,ODC1,PBK,PCNA,PDCD4,PLAUR,PLK3,PNPLA3,PYCR1,RRM2,SCN9A,SERPINB2,SERPINE1,SIRT5,SLC39A8,SLC5A1,SOD2,SPP1,TIMP1,TK1,TLR2,UCP2		-10.1931		PI3K (complex)		complex	Activated	5.063	1.97e-06	ABCA1,ABCC4,ADAM12,ADAM28,CCL4,CCNB1,CCND1,CCNT1,CD86,CDH2,COL1A1,CREB1,CXCL10,FN1,FOSL1,GAP43,GATA3,GJA1,HIF1A,IGF1R,IRF2,ITGAM,MEF2C,MMP1,MMP12,MMP13,MTHFD2,MYC,POSTN,PRKAR2B,SELL,SKIL,SPP1,THBS1,TNFSF10,TP63,TREM1,VCAM1
heparin		chemical - endogenous mammalian	Activated	2.776	0.00641	APOE,CNN1,COL1A1,EPHB2,MMP1,MMP9,TFPI,TNFAIP6		-2.19314			CD24	-3.25	other	Activated	2.333	1.61e-06	ADRB2,APOBEC3B,ASPM,CTTN,CXCL8,DUSP5,ECM1,FOXD1,FXR1,HMMR,HOMER3,HSPB8,KIF18A,KNTC1,NAGK,PLAU,RARRES1,THBS1,TMEM135,TOP2A,USO1		-5.79317			SPP1	3.187	cytokine	Activated	2.903	2.04e-06	AURKA,CDC20,COL1A1,CXCL1,CXCL8,FN1,LOX,MMP1,MMP13,MMP9,NDRG2,PLAU,SERPINE1,SNAI2,SPP1,TIMP1		-5.69037		PRL	-0.599	cytokine	Activated	3.028	2.23e-15	ANXA3,BST2,CAMK2N1,CCNB1,CD40,CDK4,CNN3,COL1A1,COL1A2,COL3A1,COL5A1,CXCL10,CXCL11,DHX58,ECM1,ERBB3,FOS,GNRHR,GPNMB,HERC5,IFI35,IFI44,IFI44L,IFI6,IFIT1,IFITM1,ISG15,KRT19,LAMC1,LAMP3,MME,OCLN,ODC1,PARP12,PCNA,PCOLCE,PDIA5,PDPN,PIM1,RSAD2,SAMD9,SOCS1,SP100,SP110,SPP1,TIMP1,TIMP2,USP18,XAF1		-14.6517		CD24	1.607	other	Activated	5	3.05e-13	ADD3,APOBEC3B,ASPM,BCLAF1,CDC27,CTTN,DLG1,DNAJC13,EDEM3,FXR1,HMMR,HOMER3,HS2ST1,KIF18A,KNTC1,MBNL1,NRIP1,PTP4A1,RANBP2,RARRES1,RASA1,SFPQ,SMC4,TFPI2,THBS1,TMEM135,TOP2A,TTC3,VPS13C,ZNF302
U0126		chemical - kinase inhibitor	Activated	2.757	7.75e-10	AQP1,BHLHE40,BIRC5,CA9,CCNE1,CCNE2,CCNG2,COL1A1,CXCL1,CXCL10,CXCL5,CXCL8,CYP2E1,CYP4F3,DDAH1,DES,DHRS2,EEF1A1,EMP1,EREG,FOSB,FUT6,GSN,HMGB3,HPGD,IL1B,IL1R2,INHBA,ITGA6,LIFR,MMP1,MMP12,MMP13,MMP3,MMP9,MUC5B,OCLN,PLAU,PLAUR,POSTN,PRELP,RORC,SCNN1A,SERPINB2,SERPINE1,SOX2,SPP1,TF,TPM1,TYMP,WISP1,ZIC2		-9.1107			NFkB (complex)		complex	Activated	2.308	9.9e-09	BAMBI,CCL20,CCNB1,CCNB2,CDC25B,CEBPB,CFLAR,CXCL1,CXCL10,CXCL11,CXCL12,CXCL8,EHF,ELF3,ERBB2,FABP6,FAS,GLI2,HMOX1,ITGAV,KRT17,LCN2,MCL1,MMP1,MMP2,MMP3,MMP9,NAMPT,NCF2,PLAU,PSMB9,SERPINB2,SOAT1,SOCS1,SOD2,TNFAIP3,TNFRSF10B,TWIST1,VCAM1		-8.00436			TNF	-0.05	cytokine	Activated	2.842	4.06e-39	ACADM,ACKR3,ACOX1,AGFG2,ALCAM,ALDH3A1,ANXA1,ANXA11,APOBEC3B,APOE,AQP1,AQP3,BGN,BIRC5,BST2,BUB1B,CDH11,CFD,CITED2,CLDN7,CNN1,COL1A1,COL1A2,COL3A1,CRYAB,CTSC,CXCL1,CXCL12,CXCL8,CXCR2,CYP2E1,DNMT1,DUSP1,DUSP5,EFNA1,EHF,ELF3,EMP1,EREG,FADD,FADS1,FN1,FOSB,FSCN1,FST,FUT3,GCLM,HOXA9,HPGD,HPRT1,HSPD1,IFI16,IFI6,IGFBP3,IL18,IL1RN,IL36A,INHBA,IRS1,ISG15,ITGA6,JAG2,KIF20A,KLF4,KRT15,LAMA3,LAMB3,LAMC2,LAMP3,…		-38.3915		EGF	1.07	growth factor	Activated	3.025	4.26e-29	ADA,ALCAM,ALOX12,AREG,ARF6,AURKA,BIRC5,BRCA1,CCNB1,CCND2,CD44,CDK1,CEACAM7,CKS2,CLDN7,CLDN8,COL1A1,COL1A2,COL3A1,CXCL13,CXCL14,CXCL5,CXCL8,CXCR4,CYP1A1,DIO2,DUSP1,DUSP4,DUSP5,DUSP6,E2F1,E2F3,ELF3,ENAH,EPHA2,EREG,FOS,FOSB,FUT2,FUT3,HMOX1,HPGD,IDS,IGFBP4,IL1R1,INHBA,IRS1,ITGB3,JAG2,KRT19,LCN2,MAD2L1,MAPK3,MMP1,MMP12,MMP13,MMP9,MUC1,MUC4,NRP1,OCLN,ODC1,PBK,PCNA,PDCD4,PDPN,PLAGL1,PLAU,PLAUR,PRKDC,PTH…		-28.3706		RABL6	1.511	other	Activated	4.95	3.68e-22	BUB1,CCNA2,CCNB1,CCNE2,CENPF,CHEK1,CHEK2,CKS1B,ELF4,FERMT2,HMMR,KIF23,MAD2L1,MCM10,MCM5,MCM7,MYC,NCAPG,NDC80,NEK2,PARP2,PMAIP1,POLE2,PRC1,PRIM1,RFC3,SERPINH1,TMEM97,TOP2A,TPX2,TTK,UBE2C
PPARG	-0.395	ligand-dependent nuclear receptor	Activated	2.757	3.43e-06	ALOX15B,APOE,BIRC5,CEACAM5,CFD,COL1A1,COL1A2,CPT1A,CRABP2,CXCL1,CXCL5,CXCL6,CXCL8,CYP4B1,GSTA1,IGF1,IL1B,IL36G,KLF4,KLK11,KLK6,LAMB3,MGLL,MGST1,MMP9,OCLN,PCK1,PDK4,PID1,PLA2G2A,PTGES,SCARB1,SCNN1G,SDPR,SERPINE1,SORBS1,SPP1,TJP1,TKT,UGT1A7 (includes others),VLDLR		-5.46471			RAC1		enzyme	Activated	2.236	0.00215	DUSP1,MMP1,MMP13,SNAI2,SOD2		-2.66756			TGFB3	0.153	growth factor	Activated	2.839	1.03e-14	ACTG2,ASPN,COL11A1,COL1A1,COL1A2,COL3A1,COL5A1,FN1,FOSB,MMP1,MMP10,MMP3,MMP9,MYO10,PLOD2,SERPINE1,SNAI2,TGFBR3,TJP1,TNC,TNS1		-13.9872		IL6	0.083	cytokine	Activated	3.004	9.45e-35	ACOX1,ADGRE5,AHNAK,AHR,ANXA1,APOE,AREG,ARG1,BGN,BIRC5,BST2,BUB1,BUB1B,CCL24,CCNA2,CCNB1,CCNB2,CD163,CD40,CD44,CDC20,CDC45,CDK1,CDKN3,CEACAM1,CENPA,CES1,CES2,CHEK1,COL1A1,COL3A1,CRLF1,CXCL1,CXCL10,CXCL13,CXCL5,CXCL8,CXCR4,CYP1A1,CYP2C9,CYP2E1,CYP3A4,CYP3A5,DHFR,DUSP1,DUSP6,E2F1,EREG,F12,FOS,FOXM1,FSCN1,GADD45B,GALE,GINS1,HMOX1,HOMER3,HPGD,ICOS,IFI16,IFIT1,IGFBP4,IL11,IL12A,IL1R1,IL1RN,IRS1,ITGB3,K…		-34.0246		FOXO1	3.64	transcription regulator	Activated	4.861	2.55e-05	ANGPT2,ASPM,BAX,BID,CCL4,CCNA2,CCNB1,CCNB2,CCND1,CDC42EP3,CDK1,CDKN2C,CENPF,CXCL10,CYCS,DLGAP5,EGR2,ELOVL5,HUS1,IGF1R,IRS1,ITGAV,KIF18A,LAMP2,LPL,MCM5,MMP1,MRPS12,MYC,NCAPG,NEK2,NUSAP1,PLSCR1,PRC1,SELL,SIRT1,SPC25,THBS1,TNFSF10,VCAM1
PTHLH	-3.932	other	Activated	2.75	2.36e-08	ADAMTS1,AR,CDC25B,CDK1,COL10A1,CST4,CXCL8,IGF1,ITGA6,IVL,MMP13,MMP9,PLAU,SERPINE1,TGM1		-7.62709			MAVS	-0.191	other	Activated	2.236	0.000414	CXCL10,IFIT1,ISG15,RSAD2,SOCS1		-3.383			CCND1		transcription regulator	Activated	2.839	1.73e-21	AQP3,ASPM,ATAD2,AURKA,AZGP1,BIRC5,C7,CENPF,CEP55,COL1A1,COL5A2,DNMT1,DTL,EREG,FOXM1,HSPB8,KIAA0101,KIF11,KIF20A,KIF4A,KRT14,KRT4,MAFF,MCM4,MCM7,MELK,MMP3,PCNA,PDCD4,PMEPA1,RACGAP1,RRM2,SELENBP1,SOX4,SPP1,TIAM1,TMPRSS2,TPX2,TRIP13,TYMS		-20.762		SPP1	4.189	cytokine	Activated	2.984	2.33e-13	ARG1,AURKA,BRCA1,CCL18,CCL3,CD44,CDC20,CDC25A,COL1A1,CXCL1,CXCL5,CXCL8,E2F1,FOS,HMOX1,IL1A,ITGB3,LOX,MMP1,MMP13,MMP7,MMP9,MTA2,NRCAM,OCLN,PDGFA,PGD,PLAU,PLOD1,SERPINE1,SNAI2,SPP1,SSB,TIMP1,TM7SF2,VAT1		-12.6326		STAT4	1.825	transcription regulator	Activated	4.856	0.000726	ADSS,AKAP8L,C3,CXCL10,ENO2,EPOR,FSCN1,FZD7,GATA3,GJA1,LRP1,MYC,PFN2,PKP2,PLOD2,RNF130,RNF138,SCG5,SH3BP4,STAT1,STC2,SUPT3H,TIMP1,TPD52,TUBB2B,TWIST1
let-7a-5p (and other miRNAs w/seed GAGGUAG)		mature microrna	Activated	2.748	0.112	BIRC5,CCNE1,COL1A1,COL1A2,HMGA2,IGF2BP2,MMP9,UHRF1		-0.950782			PKM		kinase	Activated	2.229	0.00152	MMP2,MMP9,PTK2,SLC2A1,SNAI2		-2.81816			stallimycin		biologic drug	Activated	2.778	7.73e-06	CXCL8,IFI16,IFI44,IFI6,INHBA,ISG15,STAT1,TNFSF10		-5.11182		STAT2	-1.021	transcription regulator	Activated	2.97	2.38e-06	CXCL10,CXCL8,GBP1,IFI35,IFI6,IFIT1,IFITM1,IL12A,ISG15,RSAD2,SOCS1,USP18		-5.62342		FN1	5.713	enzyme	Activated	4.805	1.12e-09	APOE,APP,CCL4,CCND1,CCT4,CDH2,CLIC4,COL1A1,CSNK2A1,CXCL5,EGFR,EWSR1,FERMT2,FN1,G3BP1,G3BP2,IGF2BP3,IRS1,ITGA4,ITGAM,ITGAV,LGALS8,LIN7C,MAP3K7,MGP,MMP1,MMP13,MYC,NUP88,PCNA,PRKAR1A,RDX,SEC23B,SNAI2,SPP1,TCF4,THBS1
SPDEF	0.027	transcription regulator	Activated	2.646	0.0084	COL1A1,COL5A1,COL5A2,CXCL8,ITGA6,PLAU,PLAUR,SERPINE1		-2.07572			TRAF2	0.184	enzyme	Activated	2.224	0.00152	AURKA,AURKB,CCNB1,CDK1,CXCL8		-2.81816			E2f		group	Activated	2.742	4.67e-11	CCNB1,CDK1,GMNN,ITGA6,ITGB4,MAD2L1,MCM2,MCM4,MCM5,MCM6,NUSAP1,PCNA,RRM2,SERPINE1,TGM1,TPX2,TTK,TYMS,UBE2C		-10.3307		CTNNB1	-0.474	transcription regulator	Activated	2.956	3.24e-18	AHR,AIM1,ALCAM,ALDH1A3,ANXA1,BGN,BIRC5,CCNA2,CCND2,CCNE2,CD44,CEACAM1,CENPM,CFD,COL1A1,COL4A1,COL4A2,CRABP2,CRAT,CST4,CXCL8,CYP24A1,CYP2E1,CYP4F12,DIO2,DKK1,DKK4,ECM1,EHD1,EPCAM,EPHB2,EPHB4,ERBB3,EYA2,FOS,GADD45B,GLUL,HOXB7,ID4,IFITM1,IL1R1,ILF3,IRS1,ITGA6,KIF23,KIFC1,LAMB1,LAMC2,LHX2,LSP1,ME1,MME,MMP1,MMP7,MMP9,MPZL2,NRCAM,NRG1,PAX1,PCNA,PDE4B,PKP3,PLAU,PLAUR,PRKCSH,RASSF4,RCN1,S100A8,SDC2,SEMA5…		-17.4895		ERBB2	1.538	kinase	Activated	4.774	3.59e-34	ACSL4,ADAM12,ADAM17,ASPM,AURKA,BNIP2,BUB1,CCL4,CCNA2,CCNB1,CCNB2,CCND1,CCNE2,CDH2,CDK1,CDKN2C,CDKN3,CENPA,CENPF,CHEK1,CKS1B,CKS2,COL1A1,COL3A1,COL4A1,COL5A1,COL5A2,COL6A2,COL6A3,COL7A1,CTSB,CXCL10,CYP4B1,DERL1,DSG2,DUSP6,DZIP3,EGFR,EPHB2,ETV1,ETV4,FAM134B,FN1,FSCN1,FSTL1,G3BP1,GATA3,GINS1,GJA1,GLO1,GLS,GNAI1,GSK3B,GSPT2,GYG1,HAS2,HIF1A,HMGA2,HSD17B11,IGF1R,IGFBP3,ITGA6,ITPR2,LAMB1,LAMC2,LAMP2,LGA…
ABCB4		transporter	Activated	2.631	0.000108	CCL20,COL1A1,COL1A2,CXCL10,MMP13,SERPINE1,SPP1		-3.96658			ITGAV	1.17	ion channel	Activated	2.219	0.000542	CDK1,COL1A1,COL1A2,MMP1,MMP2,PTHLH		-3.266			CEBPB	0.861	transcription regulator	Activated	2.733	1.68e-15	ADH7,ATR,BLNK,CDC25B,CDH3,CFD,COL10A1,COL1A1,COL1A2,COL5A2,CTSC,CXCL8,CYP2E1,DHRS1,E2F3,FHL1,HSP90AA1,HSPD1,HSPE1,IGFBP3,IL1RN,IRS1,IVL,KRT15,LCN2,MMP1,MMP10,MMP11,MMP13,MMP3,ODC1,PCNA,RORA,SERPINB2,SERPINE1,SIM2,SPP1,SPRR1A,TNFAIP6,VCAN		-14.7747		EZH2	1.74	transcription regulator	Activated	2.936	5.81e-08	AMACR,BRCA1,CCND2,CCNE2,CDK4,CLDN10,CLEC3B,COL4A1,CXCL1,CXCL10,CXCL11,CXCL8,DKK1,E2F1,HOXA10,HOXA9,HOXC13,HOXD10,HOXD11,HOXD13,HOXD3,IL11,KRT6B,LCN2,MMP7,MMP9,MPZL2,PARP12,PLEKHA6,PTN,SAA2,SERPINA1,SGPL1,SH3BP4,SOCS1,TIMP3		-7.23582		IL5	2.061	cytokine	Activated	4.763	0.000409	BCL6,CX3CR1,DUSP6,EGR2,EPOR,HIF1A,HMMR,HSP90B1,HSPH1,IGHG1,ITGAM,ITGAV,KCNAB2,LMNB1,LUM,MMD,MTDH,MYC,NEK2,PDE4B,PSMB4,RRAS2,SFPQ,SLC39A8,SOCS1,TMEM97,TMF1,TUBB2B,UCK2,VIM,YES1,ZNF443
Rb		group	Activated	2.621	0.000205	BIRC5,CCNA2,CCNE1,CCNE2,CDC6,CDK1,ECT2,FOXM1,MMP3,MYBL2,TOP2A		-3.68825			MBD2		transcription regulator	Activated	2.219	0.00561	APOE,CDKN2A,CKS2,MMP2,MMP9,ORC6,PAK2,PLAU		-2.25104			PTGER2	-0.032	g-protein coupled receptor	Activated	2.682	1.69e-21	ASPM,AURKA,BUB1B,CDKN3,CENPF,CEP55,CKS2,CXCL8,CXCR2,ECM1,ECT2,KIF11,KIF20A,MELK,MMP9,NEK2,NUSAP1,PBK,PIM1,PRC1,RACGAP1,SERPINE1,SPP1,TIMP1,TNFAIP6,TPX2,TTK		-20.7721		IFN Beta		group	Activated	2.934	1.78e-11	BST2,CCL3,CD40,CXCL1,CXCL10,CXCL11,CXCL8,CYP2E1,CYP3A4,DUSP1,HERC5,IFI16,IFI35,IFI44,IFI6,IFIT1,IFITM1,IL12A,IL1RN,ISG15,MMP9,PRKCA,RSAD2,SLC16A6,SNAPC1,SOCS1,USP18,XAF1,ZBP1		-10.7496		SP1	0.59	transcription regulator	Activated	4.744	5.21e-12	ABCA1,ADA,ADD3,ADH5,AKAP12,APOE,ATM,BAX,CAD,CBS/CBSL,CCNA2,CCND1,CDH2,CDK1,CDKN2C,COL1A1,COL1A2,COL7A1,CREM,CSNK2A1,CXCL10,CXCL5,CYBRD1,DBF4,DHFR,DMD,DNM1,EDA,EGFR,EIF2AK2,EPOR,FN1,FOSL1,GJA1,HAS2,HIF1A,IFNGR1,IGF1R,IGFBP3,ITGAM,ITGAV,KRT4,LPL,MET,MMP1,MSH6,MYC,NF1,PDGFA,PMAIP1,PRKAR2B,PRKCA,PRKCD,PSIP1,PTTG1,RANBP1,SELL,SLC39A8,SLC6A2,SMAD7,SOAT1,SOCS1,SPP1,SRC,STAT1,TFPI2,TGFB2,THBD,TIMP1,TLR2,…
CR1L		other	Activated	2.621	0.000341	BGN,COL1A1,COL1A2,COL3A1,COL5A1,IL1B,SERPINE1		-3.46725			SMAD4		transcription regulator	Activated	2.2	5.52e-05	AIM2,CCL20,CCNG2,CDC42EP3,CITED2,FAP,FSCN1,ITGA6,JAG2,KLK11,LPAR1,NAMPT,PGRMC2,SERPINE1,SNAI2,THBS1,TIMP3		-4.25806			SMAD3		transcription regulator	Activated	2.68	1.12e-13	ASPN,BGN,CCNG2,COL10A1,COL1A1,COL1A2,COL3A1,COL6A3,COL7A1,DES,EREG,FN1,FST,HEY1,LUM,MMP1,MMP12,MMP13,MMP9,MXD1,PCNA,PMEPA1,PTHLH,SERPINE1,SNAI2,SPP1,TIMP1,TNC		-12.9508		E2F3	2.608	transcription regulator	Activated	2.93	3.25e-12	BIRC5,CCNA2,CCNB1,CDC25A,CDC45,CDK1,DHFR,E2F1,E2F3,FBXO5,MCM10,MCM2,MCM5,MCM6,MCM7,MYBL2,PCNA,RAD51,RBL1,SERPINE1,TK1,TOPBP1		-11.4881		XBP1	2.885	transcription regulator	Activated	4.684	8.38e-10	APBB2,APP,BET1,COPB2,COPE,DDOST,DERL1,DNAJB9,DNAJC10,EDEM2,ERO1B,FN1,GOLPH3L,HLA-DRA,HSP90B1,HSPA13,KDELR3,MGAT2,MYC,PDIA3,PRNP,RAB33B,RPN2,SEC23A,SEC23B,SEC24D,SEC61A1,SEC63,SERP1,SMC3,SRP9,SSR1,SSR3,TOP1,TRAM1,VAMP7,VCAM1
PXR ligand-PXR-Retinoic acid-RXRÎ±		complex	Activated	2.606	0.00163	ALDH1A1,CES2,CYP2C9,CYP3A5,GSTA1,UGT1A1,UGT1A7 (includes others)		-2.78781			IL18	-3.29	cytokine	Activated	2.196	5.67e-05	CFLAR,CXCL10,CXCL11,CXCL12,CXCL8,FAS,IL1A,MMP1,MMP13,MMP3,MMP9,TIMP1,VCAM1		-4.24642			CD40LG	-0.071	cytokine	Activated	2.669	7.49e-10	ALCAM,CAST,CBX3,CCNG2,CDC25B,CTSC,CXCL1,CXCL8,DUSP1,DUSP5,FOSB,FSCN1,HSP90AA1,IFI44,IFI6,IGHG1,INHBA,ISG15,LAMP3,MARCKSL1,MMP10,MMP11,PIM1,PLAU,PRKDC,PSMB9,SERPINE1,STAT1,TFRC,TNFAIP6,TNFSF10		-9.12552		CTGF	-0.857	growth factor	Activated	2.885	4.55e-05	BIRC5,CD44,COL10A1,COL1A1,COL4A2,EMILIN1,FZD2,LOX,MMP1,MMP13,MMP9,SERPINE1,SOX4,TIMP1,TIMP3,TMOD3		-4.34199		NFE2L2	2.747	transcription regulator	Activated	4.661	1.39e-05	ABCC4,AHR,APBA3,BRCA1,CALB1,CD86,CDKN2C,CHORDC1,CLPP,COL1A1,COL3A1,COL4A2,CREG1,CXCL10,DHCR7,ESD,FN1,FTL,HACD3,HPRT1,HSP90AA1,HSP90AB1,HSP90B1,LGALS8,LPL,MEF2C,NFE2L3,PDIA3,PFN2,PSMA1,PSMB1,PSMB2,PSMB3,PSMB4,PSMC3,PSMD14,PSMD3,RAN,RUVBL1,SEC23A,SEC61A1,SLC7A11,SLCO1B3,USP14,VCAM1,VCP
MEF2C	1.094	transcription regulator	Activated	2.583	3.58e-05	CASQ2,COL1A1,COL1A2,COL3A1,DES,FAP,KCNA5,MMP10,MMP13,PDLIM3,PLA2G2A,POSTN,RYR2,TPM1		-4.44612			IL21	-0.01	cytokine	Activated	2.182	0.0468	BCL6,CXCL10,CXCL13,MKI67,MMP2,MMP9,PCNA,SOCS1		-1.32975			EGFR		kinase	Activated	2.664	1.79e-20	ANXA1,BIRC5,CCNG2,CDK1,COL1A1,COL3A1,COL5A2,CRYAB,CXCL12,CXCL8,DSG2,DUSP1,E2F3,ERBB3,EREG,FAP,HMGB3,IGF2BP3,IGFBP3,IL36A,ITGA6,KRT17,LCN2,MET,MMP1,MMP13,MMP3,MMP9,MT1M,MUC1,PCNA,PLAU,POSTN,SERPINE1,SLC2A1,SLPI,SNAI2,TNC,TNFAIP6,TNXB,VCAN		-19.7471		Interferon alpha		group	Activated	2.88	4.42e-11	AIM2,APOBEC3B,APOL1,APOL2,BST2,CCL3,CCND2,CD40,CDC25A,CEACAM1,CXCL1,CXCL10,CXCL11,CXCL5,CXCL8,CYP2E1,CYP3A4,DHX58,E2F1,FCER1A,GBP1,IFI16,IFI35,IFI6,IFIT1,IFITM1,IGFBP4,IL11,IL1R1,IL1RN,ISG15,ISG20,PIM1,PSMB9,PTHLH,RSAD2,S100A9,SLC5A1,SOCS1,SP100,TGM1,TLR2,TLR8,TOPBP1,TYMP,TYMS,USP18,USP6NL,ZBP1		-10.3546		FGF2	3.626	growth factor	Activated	4.651	3.55e-11	ANGPT2,BAX,BCL6,CALB1,CBFB,CCND1,CHRM3,COL1A1,COL1A2,COL3A1,CTSL,EGFR,EPCAM,EPOR,ETV1,FBN1,FN1,FOSL1,GAP43,GJA1,GPNMB,GREM1,HAS2,HIF1A,IGF1R,IGFBP3,INHBA,IRS1,LOX,MET,MGP,MMP1,MMP13,MYC,NF1,ODC1,PCNA,PDGFA,PPP1R12A,PRKCD,PTTG1,SLC20A1,SNAI2,SPP1,SPRY2,TGFB2,THBS1,TIMP1,TIMP3,TNFRSF12A,TNFSF10,TOP2A,TWIST1,VCAM1,VIM
wortmannin		chemical - kinase inhibitor	Activated	2.533	1.4e-07	AGTR1,AR,BIRC5,COL1A1,COL1A2,COL3A1,CXCL10,CXCL8,CYP2E1,DSG1,E2F3,FAM3B,IGF1,IL1B,MMP13,MMP9,MYH11,PLAU,POSTN,RAP1A,SCARB1,SERPINE1,SOCS2,TFRC,TPM1,TYMP		-6.85387			SRC		kinase	Activated	2.156	0.0105	CXCL8,IGF1R,MMP2,PLAU,VCAM1		-1.97881			Tnf (family)		group	Activated	2.646	4.19e-06	BIRC5,CXCL1,CXCL12,CXCL8,CYP3A5,DUOX1,FST,INHBA,JAG2,LCN2,MMP13,MMP9,PCNA,SERPINE1		-5.37779		IL1A	-3.079	cytokine	Activated	2.877	1.05e-19	ALDH1A3,BTN3A3,CCL3,CD40,CD44,CXCL1,CXCL10,CXCL5,CXCL8,CYP1A1,CYP2E1,CYP3A4,CYP3A5,F2RL1,FOS,GBP1,GNRHR,HMOX1,HSPG2,IL11,IL18,IL1A,IL1RN,INHBA,ITGB3,LCN2,LOX,MMP1,MMP12,MMP13,MMP9,PDGFA,PDZK1IP1,PI3,PLAU,PTX3,RHCG,S100A12,S100A8,S100A9,SAA2,SERPINA1,SERPINB4,SERPINE1,SOD2,SPP1,SPRR2B,TK1,TLR2		-18.9788		NFkB (complex)		complex	Activated	4.648	7.87e-06	ADGRE1,APOE,APP,BAMBI,BAX,BID,BMI1,C3,CALB1,CCL4,CCNB1,CCNB2,CCND1,CD44,CD86,COL1A2,CREM,CSNK2A1,CXCL10,CXCL11,CXCL5,DVL3,EGFR,EPCAM,F2RL1,FN1,GATA3,HAS2,HIF1A,HLA-F,HSPA1L,IGKC,IL13RA2,ITGAM,ITGAV,ITPR1,KRT17,LAMP2,LITAF,MFHAS1,MMP1,MYC,NFKB1,NUP62,ODC1,PMAIP1,PRKCD,RRAS2,SMAD7,SOAT1,SOCS1,SPP1,TCF12,TFPI2,TFRC,TIMP1,TLR2,TNFAIP6,TNFSF10,TNFSF4,TWIST1,VCAM1,VIM
RASSF1	0.182	other	Activated	2.53	3.34e-07	ALDH1A1,APOE,BHLHE40,CCNA2,CLU,CRABP2,CRIP2,EMP1,EPB41L3,GSN,HIST1H2BC,KLF4,MYL9,SAMD5,SEPP1,SPP1		-6.47625			KRAS		enzyme	Activated	2.155	5.67e-06	CXCL8,DUSP5,EREG,ETV5,GSN,IGF1R,LAMB3,LAMP2,MET,PLCD1,PLD1,TNFRSF10B,UPP1		-5.24642			IGF2BP1		translation regulator	Activated	2.646	1.7e-07	COL1A1,COL1A2,COL5A1,COL6A3,LUM,SERPINH1,TNC		-6.76955		Tnf (family)		group	Activated	2.85	7.94e-11	BIRC5,CCL3,CD163,CD40,CD72,CDK4,CLDN4,CXCL1,CXCL10,CXCL11,CXCL8,CYP1A1,CYP3A4,CYP3A5,DKK1,DUOX1,IL12A,IL1A,IL1R1,INHBA,JAG2,LCN2,MMP13,MMP9,OCLN,PCNA,SERPINE1,TLR2,TYMP		-10.1002		CD44	4.383	enzyme	Activated	4.596	5.73e-12	ACKR3,ADGRE1,BMI1,CCL4,CCND1,CD44,CLEC7A,COL1A1,COL3A1,COL5A2,CX3CR1,FN1,HMMR,HSP90AB1,ITGA4,ITGAV,ITGBL1,KDM1A,LAMB1,LAMC1,LGALS1,LTBP1,MET,MMP12,MMP13,MMP7,PLPP3,PMEPA1,PRKRIP1,SELL,SMAD1,SPP1,SRC,THBS1,VCAM1,VCP,VIM,XCL1
HNF4A	-0.016	transcription regulator	Activated	2.497	0.000184	ABCA6,ADH1B,AHNAK,AKR1C1/AKR1C2,ALDH1A1,ALDH3A1,ANXA9,APOC1,APOE,AQP1,BPIFB2,C10orf10,C12orf49,CBS/CBSL,CCL14,CCNA2,CCNE1,CCNE2,CCNG2,CDC25A,CDC6,CDCA5,CDK1,CEACAM1,CENPO,CEP19,CES2,CHI3L1,CHP1,CLPB,CLYBL,CNFN,CPED1,CPT1A,CRABP2,CYP2C9,CYP2E1,CYP2J2,CYP3A5,CYP4F3,DLX3,DSC2,DTL,EHD3,EPB41L4B,EPPK1,EVPL,EXO1,FAM86C1,FBXL7,FGF13,FGF7,FHL1,FUT3,FUT6,GAB1,GIPC2,GPX7,GRHL1,GSN,GYS2,IGF1,INHBA,ITGA6,ITG…		-3.73518			CCNK	0.019	kinase	Activated	2.132	0.000564	DGKA,FANCI,MDC1,PLTP,POLA2,RFC4,RFC5,TIMELESS		-3.24872			SMAD4		transcription regulator	Activated	2.62	1.44e-11	BGN,CCNG2,CDH3,CITED2,CLDN7,COL10A1,COL1A2,COL7A1,EREG,FAP,FSCN1,FST,ITGA6,JAG2,KLK11,MET,MMP1,MMP13,PLAU,PTHLH,SERPINE1,SNAI2,TIMP1,TNC,TNFAIP6	275 (18)	-10.8416		RARA		ligand-dependent nuclear receptor	Activated	2.842	3.23e-18	ABLIM1,ASPM,BIRC5,C18orf25,CALB1,CCNA2,CDK1,CDKN3,CEACAM5,CEACAM6,CENPA,CENPF,CENPM,CENPN,CLMN,COBL,CRABP2,DUSP1,E2F1,EIF5A2,ELL2,ENAH,F12,FOS,FOSL2,HELLS,HOXD10,IFI44,IFI44L,IL1A,IL1R1,KIF23,KLF8,LAMB1,LGALS1,LYPD1,MAD2L1,MALL,MMP11,NCAPG,NCAPH,NRP1,PBK,PLK4,RARG,RSAD2,RTP4,SAMD9,SP100,SP110,TTC9,UBL3,WHSC1		-17.4908		dihydrotestosterone		chemical - endogenous mammalian	Activated	4.585	1.25e-08	ABCA1,ABCC4,ACO2,APOE,APP,ASAP2,ATAD2,BAX,CACYBP,CCNA2,CCNB1,CCND1,CDH2,COL3A1,COL4A1,COL5A2,CSNK2A1,CYP4B1,DTL,EGFR,ELAVL1,ETV1,FN1,FTL,FZD6,GAP43,GAPDH,HSP90AA1,IGF1R,IGFBP3,IL17RB,INHBB,KPNA1,LGALS1,LOX,LPL,LTBP1,MARK1,MCM10,MCM4,MCM5,MMP1,MMP13,MMP7,MYC,NID2,ODC1,PAM,PMAIP1,PMEPA1,POSTN,PRIM2,PRNP,RAD21,SLC25A37,SLC7A7,SNAI2,SPP1,TGFB2,THBS1,TWIST1,UAP1,VCAM1,VCAN,VIM,WIF1
TCF7L2	0.598	transcription regulator	Activated	2.463	0.0133	APOD,ASPA,CLDN11,CYP2E1,G2E3,GAB1,GSN,GYS2,ID4,KAT2B,LAMC2,MAL,MMP1,NFASC,PCK1,PLP1,RAP1A,RNASE4,SOX2,TMEM182,TNS1,ZNF536		-1.87615			EGFR		kinase	Activated	2.109	0.00216	CEBPB,CXCL8,E2F3,FOS,IGFBP3,ITGA6,KRT17,LCN2,MET,MMP1,MYBL2,PLAU,POSTN		-2.66555			TNFSF11		cytokine	Activated	2.612	4.68e-06	AURKA,CXCL8,DUSP1,ECT2,FOXM1,IL1RN,MARCKSL1,MMP1,MMP9,NEK2,PIM1,RACGAP1,SERPINE1,SLC20A1,SLC2A1,SPP1,STAT1,TTK,VRK1	201 (19)	-5.32975		KAT6A		enzyme	Activated	2.804	0.000217	HOXA10,HOXA9,HOXC10,HOXC13,HOXD10,HOXD11,HOXD13,HOXD3		-3.66354		EDN1	2.822	cytokine	Activated	4.576	5.21e-12	ADAM12,ANXA4,ANXA5,CCND1,CDH2,CDK1,COL1A2,COL4A1,COL5A1,COL7A1,EGFR,FN1,FOSL1,GJA1,HEY1,HIF1A,ITGAM,ITGAV,ITPR2,MARCKSL1,MMP1,MMP13,MMP7,MSN,MYC,ODC1,PDGFA,PLCB4,PLOD1,PRKCA,PRKCD,SELL,SOCS1,THBS1,TIMP1,TIMP3,TNC,VCAM1,VCAN,VIM
miR-31-5p (and other miRNAs w/seed GGCAAGA)		mature microrna	Activated	2.448	8.07e-06	CXCL1,CXCL5,CXCL8,DLX3,IL1B,KRT17		-5.09313			IRF3	0.441	transcription regulator	Activated	2.063	0.00138	CXCL10,CXCL8,IFI6,IFIT1,ISG15,MMP3,MMP9,TLR3		-2.86012			NOTCH3		transcription regulator	Activated	2.598	3.86e-08	BIRC5,CDH11,COL5A1,DLGAP5,FN1,HEY1,MYH11,SMTN,SNAI2,SPARC		-7.41341		MYD88	-1.09	other	Activated	2.797	7.44e-10	ACPP,APOBEC3B,ARG1,CD40,CD44,CXCL1,CXCL10,CXCL13,CXCL8,DUSP1,FOS,HMOX1,IFNA2,IGHG1,IL12A,IL18,IL1A,IL1RN,INHBA,ISG15,ITGAX,MAFF,MCM2,MET,MKI67,MMP7,MMP9,MSR1,PDE4B,RSAD2,S100A8,SERPINE1,SOCS1,SPP1,TIMP1,TLR2,USP18		-9.12843		IL2	1.886	cytokine	Activated	4.55	2.15e-06	AHR,APOBEC3G,ATM,BAX,BCL6,C3,CCL4,CCND1,CCNE2,CD44,CD86,CDKN2C,CREB1,CX3CR1,CXCL10,CYCS,DUSP6,ELF1,GAPDH,GATA3,HSP90B1,HSPD1,IFNGR1,IL17RB,ITGA4,LAPTM5,MMD,MYC,NETO2,NFKB1,PCNA,PDE3B,PDE4B,PDIA3,PIK3R3,PMAIP1,POLE2,PPAT,PSMB1,RRAS2,SELL,SOCS1,SPP1,SPRED2,STAT3,STK17A,STK17B,TFDP2,TIMP1,TLR2,TNFRSF12A,TNFSF10,TRAF5,UBE2W,UCK2,VIM,XCL1
TBX5	1.649	transcription regulator	Activated	2.444	1.3e-08	BIRC5,CASQ2,CCL20,CDC6,COL1A1,COL1A2,COL3A1,CXCL8,DES,FAP,KCNA5,PDLIM3,PLA2G2A,POSTN,RYR2,TPM1		-7.88606			SPP1	4.63	cytokine	Activated	2.054	9.06e-06	AURKA,CDC20,DHCR7,FN1,IL1A,MMP2,MMP9,OCLN,PGD,PLAU,PLOD1,SNAI2,SSB,TM7SF2,VAT1		-5.04287			advanced glycation end-products		chemical - endogenous mammalian	Activated	2.588	3.85e-05	CXCL12,CXCL8,FN1,MMP1,MMP9,SERPINE1,SPP1	177 (20)	-4.41454		deoxycholate		chemical - endogenous mammalian	Activated	2.792	0.00277	CXCL8,CYP2C19,CYP2E1,CYP3A4,GLUL,HPGD,PLAU,PLAUR		-2.55752		STAT3	4.429	transcription regulator	Activated	4.532	1.04e-12	AHR,ANGPT2,APEX1,BCL6,BST2,CCDC88A,CCL4,CCNB1,CCND1,CD86,CDH2,CDK1,CHEK1,COL1A1,COL1A2,COL3A1,COL5A1,CREB1,CTSB,CTSL,CTTN,CXCL10,CXCL13,DVL3,ECT2,EGR2,EIF2AK2,FERMT2,FN1,FSCN1,GJA1,GLIPR1,HAS2,HIF1A,HLA-DQA1,HOXA10,IFI16,IFI44,IGF1R,IL13RA2,ITGAM,ITGAV,KRT17,MMP12,MMP13,MMP7,MYC,NFKB1,NRP1,NRP2,PEX1,PLSCR1,PMAIP1,PSIP1,PTK2,PTPN2,SNAI2,SOCS1,STAT1,STAT3,STC2,TCF4,TFPI2,THBD,THBS1,TIMP1,TNFSF10,TW…
helenalin		chemical - endogenous non-mammalian	Activated	2.433	3.37e-05	CCL20,CXCL1,CXCL5,CXCL6,DEFB4A/DEFB4B,MMP9		-4.47237			EGR1		transcription regulator	Activated	2.029	9.45e-05	COL1A2,CXCL8,FN1,HPGD,HPSE,IGF2,PDGFA,SNAI2,THBS1		-4.02457			JUN		transcription regulator	Activated	2.581	2.26e-15	ADH7,ALOX12,ANXA1,APOE,CDC20,CDK1,COL1A1,COL1A2,CXCL1,CXCL8,DIO2,DNMT1,DUSP1,EREG,FN1,HPGD,IFI16,IGFBP3,ITGB4,IVL,KRT15,MET,MMP1,MMP10,MMP12,MMP13,MMP3,MMP9,PLAGL1,PLAU,PTHLH,PXDN,SERPINB2,SERPINE1,SNAI2,SPARC,SPP1,SPRR1A,STAT1,TIMP1,TNC	172 (14)	-14.6459		IFNB1	0.161	cytokine	Activated	2.779	1.77e-13	BST2,BTN3A3,CCL3,CD40,CDK10,CRYAB,CXCL10,CXCL11,CXCL8,CYP1A1,CYP2E1,DHX58,E2F1,FOS,HERC5,IFI16,IFI6,IFIT1,IFITM1,IL12A,IL1R1,ISG15,ISG20,ITGAX,ITGB3,LAMB1,MAGEA1,MCM10,MCM6,MMP9,NNMT,PARP12,RAD51,RIPK2,RSAD2,SERPINB2,SLC39A14,SOCS1,THBS2,TIMP1,TIMP2,TLR8,UCHL1,USP18,XAF1,ZBP1		-12.752		MYD88	2.276	other	Activated	4.527	0.000241	ALDH1A2,APOBEC3B,BAMBI,C3,CCL4,CD14,CD200,CD44,CD86,CLIC4,CXCL10,CXCL13,HIF1A,HSP90AB1,IGHG1,INHBA,ITGA4,ITPR2,MET,MMP7,MSR1,MYC,NFKB1,PDE4B,SOCS1,SPP1,TIMP1,TLR2,VCAM1
FBN1	1.562	other	Activated	2.425	1.78e-05	COL1A2,COL3A1,INHBA,MMP1,MMP3,MMP9,SERPINE1		-4.74958			CCND1		transcription regulator	Activated	2.01	1.4e-12	AQP3,AREG,AURKA,C7,CCNE2,CDC45,CDC6,CDK4,CENPF,CENPN,CEP55,CPNE3,DNMT1,DTL,FZD7,HJURP,ITGAV,KIAA0101,KIF20A,KIF2C,KIF4A,MCM7,MELK,MMP3,MYBL1,NCAPH,PDCD4,RAD51,RFC5,RUFY3,SPC25,TM7SF2,TMSB15A,TOR3A,TPX2,TRIP13,TYMS		-11.8539			ITGAV	0.946	ion channel	Activated	2.574	1.22e-10	CDK1,COL1A1,COL1A2,FN1,MMP1,MMP9,PCNA,PLAU,PTHLH,SERPINE1,TIMP1	249 (21)	-9.91364		FN1	1.456	enzyme	Activated	2.773	9.34e-07	APOE,BCAT1,BIRC5,CDK4,COL1A1,CXCL1,CXCL5,CXCL8,FOS,IL1R1,IRS1,ITGB3,MAPK8,MAX,MMP1,MMP13,MMP9,PCNA,PLAU,PLAUR,RRAGD,SERPINE1,SNAI2,SPP1,SURF1,TCF4,TIMP2,VAV2		-6.02965		hydrogen peroxide		chemical - endogenous mammalian	Activated	4.513	2.11e-09	ADAM17,APEX1,APP,ATF2,ATXN7L3B,AURKA,BAX,BRCA1,BUB1,CCL4,CCNA2,CCNB1,CCND1,CD86,CDK1,CDKN2C,CKS1B,COL1A1,COL1A2,CTSB,CYCS,DHCR7,EGFR,EID1,F2RL1,FN1,FOSL1,FZD2,GSTM3,HIF1A,HLA-DRA,IGF1R,IRS1,ITGA6,MMP1,MMP13,MPV17,MSR1,MYC,NDC80,ODC1,PDCD10,PDIA3,PGF,PRKCI,PRKCSH,PSMC4,PTMA,PTP4A2,RAN,RSL1D1,SERPINH1,SIRT1,SLC20A1,SLC7A11,SNAI2,SPP1,TFRC,VCAM1,VIM
glutathione		chemical - endogenous mammalian	Activated	2.408	0.0274	CA9,GPX3,IL1B,SERPINE1,SLC7A11,TNFRSF10B		-1.56225			PRKCD	-0.807	kinase	Activated	2.008	1.88e-06	BIRC5,COL1A1,COL1A2,CXCL12,CXCL8,KLF5,MMP13,MMP2,MMP9,PDCD4,SERPINE1,VCAM1		-5.72584			TLR7	-0.035	transmembrane receptor	Activated	2.57	0.037	CCNB1,CXCL1,CXCL8,IFI44L,ISG15,PLAU,STAT1		-1.4318		APP	1.789	other	Activated	2.77	1.85e-17	APOE,ARF4,ARF6,ARG1,C1S,CALB1,CALML3,CAST,CCL3,CCND2,CCNG2,CD40,CD44,CD59,CDH3,CDK1,CDK4,CITED2,COL18A1,CRABP2,CRLF1,CRYL1,CXCL1,CXCL10,CXCL5,CXCL8,CXCR2,CXCR4,DDAH1,DKK1,DNM1,EIF5A2,EPHB2,F2RL1,FAP,FOS,FOSB,H2AFV,HEY1,HIST1H2AD,HMOX1,HSPG2,IFI16,IFI35,IGF2BP2,IL18,IL1A,INHBA,ISG20,ITGA6,ITGB3,LCAT,LIMK1,MAFF,MBD4,MCM10,MME,MMP1,MMP12,MMP13,MMP9,MSR1,NAMPT,NCOA1,NENF,NF1,NRP1,PAX5,PCP4,PDCD4,PDE4…		-16.7328		WNT3A		cytokine	Activated	4.501	7.38e-08	AHR,APP,CCND1,CD44,CDH2,COL1A1,DNAJC6,EGR2,FHOD3,FN1,FZD1,GAP43,GAS1,GPNMB,GSK3B,HAS2,IRS1,KCTD12,LGR5,MEF2C,MMD,MMP13,MYC,PDGFA,PMEPA1,SGMS1,TCF4,TGFB2,THBS1,TIMP3,TMEM158,TNC,TWIST1,VCAM1,WIF1,ZIC1
mir-145		microrna	Activated	2.4	0.00672	CCNA2,COL5A1,FSCN1,MYH11,MYOCD,TAGLN		-2.17263			TICAM1	-1.1	other	Activated	2	0.00613	CXCL10,CXCL11,CXCL8,IFIT1		-2.21254			Pdgf (complex)		complex	Activated	2.542	2.81e-08	COL4A1,FN1,FOSB,HEY1,INHBA,MCM6,MCM7,MMP1,ODC1,PCNA,PLAU,SERPINE1,SPARC,TIMP1	259 (17)	-7.55129		CCNK	0.821	kinase	Activated	2.739	8.35e-05	ATR,BRCA1,FANCI,MDC1,PLTP,RFC4,RFC5,UCP2		-4.07831		Interferon alpha		group	Activated	4.484	0.00352	ADAR,AIM2,ANXA5,APOBEC3B,APOBEC3G,BST2,C3,CCND1,CD86,CXCL10,CXCL11,CXCL5,EGFR,EIF2AK2,GATA3,GLS,HLA-C,HLA-G,IFI16,ITGA4,ITGAM,MYC,NFE2L3,PMAIP1,SOCS1,SP100,SPRY2,STAT1,STAT3,TLR2,TNFSF10,TOPBP1,VCAM1,WARS
ADA	-1.917	enzyme	Activated	2.384	0.000832	COL1A2,MMP12,MMP9,PDE5A,SERPINE1,SPP1		-3.07988			F2	-0.02	peptidase	Activated	2	0.0182	CXCL8,FN1,MMP1,MMP9		-1.73993			RET		kinase	Activated	2.537	6.08e-14	ANXA1,CALB1,COL1A1,COL1A2,CXCL1,CXCL12,CXCL8,HSP90AA1,HSPD1,HSPH1,ITGA6,LOX,MET,MMP1,MMP10,MMP3,MMP9,PLAU,PLOD2,PTN,S100A9	263 (23)	-13.2161		RAC1		enzyme	Activated	2.724	0.000552	CDC25A,COL1A2,DUSP1,FOS,HMOX1,ITGA6,KRT6B,MAPK8,MMP1,MMP13,MMP9,PLAUR,SNAI2,SOD2		-3.25806		EIF4E	3.709	translation regulator	Activated	4.483	1.72e-07	ATR,BCLAF1,CCND1,CKS2,DGUOK,EGFR,FBXW2,FOSL1,GPS1,HIF1A,HOXC10,ILF2,LSM2,LSM5,LSM7,MPV17,MYC,NRP1,ODC1,PCNA,PDS5B,PGF,PTGES3,SIVA1,UBE2C,UBR5
ROCK2	0.398	kinase	Activated	2.383	3.66e-09	CXCL8,DES,DSC2,DSG1,IVL,PI3,PPL,SCEL,SERPINE1,SPINK5,SPP1,SPRR3		-8.43652			ETV5	1.44	transcription regulator	Activated	2	1.77e-08	ALCAM,CLDN4,CLDN7,FN1,ITGA5,KRT13,KRT19,MMP2,NRCAM,PKP3,SNAI2,TJP1,TJP2,TJP3		-7.75203			RARA		ligand-dependent nuclear receptor	Activated	2.486	7e-14	ABLIM1,ASPM,BIRC5,C18orf25,CALB1,CDK1,CDKN3,CEACAM5,CEACAM6,CENPA,CENPF,COBL,CRABP2,DUSP1,ENAH,IFI44,IFI44L,KRT15,LAMB1,MAD2L1,MALL,METTL7A,MMP11,PBK,RBP1,SAMD9,SLC7A11,STAT1,TP63,TTC9,UBL3	213 (12)	-13.1549		ERK1/2		group	Activated	2.672	1.27e-17	ANGPT2,AREG,BRCA1,CCL3,CCND2,CD40,CD44,CDC25A,CDK1,CDK4,COL1A1,COL3A1,CRHR1,CXCL1,CXCL10,CXCL5,CXCL8,CXCR4,DKK1,DUSP1,DUSP4,ECE1,FOS,FOSB,HPGD,IFIT1,IL11,IL12A,IL1A,ITGB3,KLF13,KRT17,MAPK3,MAPK8IP1,MMP1,MMP12,MMP13,MMP9,NAMPT,PCNA,PLAU,PLAUR,POSTN,PSMB9,PTN,RAD51,SERPINE1,SNAI2,SPP1,TIMP1,TIMP2,TYMP,VCAN		-16.8962		OSM	0.571	cytokine	Activated	4.47	4.65e-11	ABCA1,ABCC4,ADAM17,ADH5,AHR,ANGPT2,ARFGEF2,BAMBI,BMI1,C1S,CBX3,CCND1,CDH2,CDK17,CHD1,CLIP1,CLPP,COL3A1,CTSL,CXCL10,CXCL13,CXCL5,DNAH17,EPCAM,EPHB2,FN1,FOXN3,GPNMB,HIF1A,HLA-C,HLA-F,HMG20B,HMGN4,HOXA9,IFNGR1,IRS1,KRR1,KRT17,LDLRAD4,LITAF,MCM7,MLLT11,MMP1,MMP13,MYC,MYH10,NELL2,NUAK1,PCNA,PDGFA,PGF,PLCB4,PTOV1,PTP4A1,PTPN11,RYK,SEPT9,SLC16A1,SOCS1,SON,STAT1,STAT3,TDP2,TIMP1,TIMP3,TLR2,TNC,TOP2A,TPBG…
tyrphostin AG 1478		chemical - kinase inhibitor	Activated	2.369	0.000537	BTC,CXCL8,FAP,MME,MMP1,MMP13,MMP9,NCF2,PLAU,TNFAIP6		-3.27003			PRKAR1A		kinase	Inhibited	-2	0.00289	ERBB2,ERBB3,RAB25,TUSC3		-2.5391			HRAS	0.007	enzyme	Activated	2.463	1.98e-21	ANXA3,AURKA,AURKB,BIRC5,CCNB1,CD24,CDH3,CDK1,CNN1,COL1A1,COL1A2,COL3A1,COL4A1,COL5A2,CTSC,CXCL12,CXCL8,DNMT1,DUSP1,FAT1,FHL1,FN1,FOSB,GPX3,HEY1,HSP90AA1,ITGA6,ITGB4,IVL,MET,MMP1,MMP13,MMP3,MMP9,MYH11,MYL9,PCNA,PDLIM5,PLAU,PLOD2,PMEPA1,POSTN,PRSS23,PSMB9,PTHLH,RRM2,SASH1,SCNN1A,SERPINB2,SERPINE1,SIM2,SORBS1,SOX4,SPARC,SPP1,TOP2A,VCAN	271 (23)	-20.7033		EIF4G1		translation regulator	Activated	2.646	6.77e-05	BIRC5,BRCA1,BRCA2,CHEK1,RAD51,RFC4,RFC5		-4.16941		REL	3.312	transcription regulator	Activated	4.425	1.03e-06	ACSL4,AHR,APP,BRCA1,CCL4,CCND1,CD200,CD86,COPS4,CREM,CXCL10,DDX18,DHFR,EGR2,EPHB2,EVI5,FADS2,FBXL4,FN1,IFT74,IGHG1,KPNA3,MINPP1,MYC,NFKB1,PHIP,PIK3CA,PMAIP1,SNAI2,STAT3,TTK,UBXN2B,VIM
LY294002		chemical - kinase inhibitor	Activated	2.366	2.63e-10	ADAMTS1,AKR1C1/AKR1C2,APOE,AR,AURKA,BHLHE40,BIRC5,CA9,CCNA2,CCNE1,COL1A1,COL1A2,CP,CXCL1,CXCL10,CXCL5,CXCL6,CXCL8,CYP2E1,DEFB4A/DEFB4B,DHRS2,EREG,FGF7,FOSB,IGF1,IL1B,IL1R2,IL1RN,IL32,IVL,LAMB3,LAMC2,LCN2,MMP13,MMP9,MXD1,MYH11,PLA2G2A,PLAU,POSTN,PTN,RAB11A,RAP1A,RORC,SCARB1,SERPINE1,SOCS2,SPAG5,SPP1,TOP2A,TREM1,TYMP,UBE2C,ZBTB16		-9.58004			miR-296-5p (miRNAs w/seed GGGCCCC)		mature microrna	Inhibited	-2	0.0111	COL1A1,MMP1,PCNA,TNC		-1.95468			PI3K (complex)		complex	Activated	2.452	2.11e-08	BIRC5,CCNB1,CCNG2,CCT6A,COL1A1,CXCL8,DUSP1,FN1,GCLM,IL1RN,LCN2,MMP1,MMP10,MMP12,MMP13,MMP9,MTHFD2,PDCD4,PIM1,POSTN,SERPINE1,SPP1,TNFSF10,TP63	291 (24)	-7.67572		ANGPT2	2.54	growth factor	Activated	2.601	7.56e-05	ADA,ADAM12,COL1A1,COL1A2,COL3A1,CRYAB,EIF1,HMOX1,LMNB2,MMP1,MMP7,MMP9,PDCD4,PDIA5,PHLDA1,PLAU,POSTN,PTHLH,RFC4,SERPINE1,SOD2,THBS2,TNFRSF12A		-4.12148		ERK1/2		group	Activated	4.415	1.38e-06	ABCA1,ANGPT2,BAX,BRCA1,C3,CCL4,CCND1,CD44,CD86,CDK1,COL1A1,COL3A1,CTSB,CXCL10,CXCL5,FOSL1,FZD1,GJA1,HAS2,HIF1A,IGF1R,IGFBP3,KRT17,MMP1,MMP12,MMP13,MYC,PCNA,POSTN,PTPN11,RHOC,SKIL,SNAI2,SPP1,TIMP1,TREM1,VCAM1,VCAN
infliximab		biologic drug	Activated	2.309	6.23e-06	CCL20,CDC6,CXCL1,CXCL8,CYP27B1,IL17D,IL1B,INHBA,MMP12,MYO1B,PTGES,TGM3		-5.20551			NEUROG1	-0.024	transcription regulator	Inhibited	-2	1.14e-06	AMIGO2,C1S,COL3A1,CXCL1,FAP,FN1,GREM1,INHBA,MEST,MMP9,PPIC,PXDN,SPOCK1,SQRDL,SULF1,THBS1		-5.9431			YAP1	0.013	transcription regulator	Activated	2.449	2.1e-06	AURKB,BIRC5,CDK1,FN1,FOXM1,MCM6,MYL9,NEK2,SNAI2,TP63	50 (8)	-5.67778		MTPN		transcription regulator	Activated	2.601	5.16e-05	ANXA1,CCNA2,CCNB1,CCNB2,CCND2,CDK1,COL1A1,COL1A2,FADD,FOS,S100A8,SERPINE1,SPP1,TGFB2		-4.28735		GLI1	2.916	transcription regulator	Activated	4.385	0.00782	ASPM,BID,CCND1,COL10A1,COL1A1,EPB41L4B,IRS1,MEF2C,NR2F2,NREP,PAPSS2,PCOLCE2,PDGFA,PLOD1,PRKCI,SPP1,TIMP3,TNC,TTC13,VIM,WIF1
HNF1A		transcription regulator	Activated	2.288	3.3e-05	ADH1B,AKR1C1/AKR1C2,CBS/CBSL,CCNE1,CDO1,CENPO,CLYBL,COL27A1,COL3A1,CYP2E1,DTL,ENPEP,FUT3,FUT6,GATM,GCNT3,GSTA1,HNMT,HOPX,IGF1,IL36A,KIF20A,MAGEA9/MAGEA9B,MFI2,NUF2,PCK1,PCSK9,PIGR,RNASE4,SERPINE1,SLC7A2,TFRC,TMPRSS2,UGT1A1,UGT1A7 (includes others),VLDLR,WNK4,ZNF365		-4.48149			HNF1A		transcription regulator	Inhibited	-2	0.0193	AQP3,BCL6,C1S,CYP2E1,ELF3,FUT3,FUT6,FUT8,GCNT3,GMDS,HNMT,KIF20A,NAPA,TFRC,UGT1A7 (includes others)		-1.71444			ELK1		transcription regulator	Activated	2.449	0.000699	MMP13,MMP9,MTHFD2,SLC2A1,SLC7A11,SPP1	160 (12)	-3.15552		IL6R	1.585	transmembrane receptor	Activated	2.599	0.000592	CCL3,COL1A1,COL1A2,CXCL10,CXCL5,CXCL8,MMP13,MMP9,NAMPT,TIMP1,TNFRSF11A		-3.22768		P38 MAPK		group	Activated	4.347	4.29e-07	ABCA1,ADAM17,ANXA5,ATF2,BAX,CCND1,CD44,CD86,COL3A1,CXCL10,CXCL11,EGR2,FN1,GJA1,HIF1A,INHBA,ITGA4,ITGAM,ITGAV,KDELR3,LAMA3,MAL,MAP4,MEF2C,MMP1,MMP12,MMP13,MYC,NFKB1,PCNA,PMAIP1,POSTN,RASA1,SATB2,SDC2,SLC6A2,STAT1,THBS1,TIMP1,TIMP3,TLR2,TNFSF10,TOP2A,TREM1,TWIST1,VCAM1
CDH1	0.481	other	Activated	2.269	0.00322	BIRC5,CDH3,KRT13,LCN2,MMP1,MMP3,MMP9,OCLN,TSLP		-2.49214			AR		ligand-dependent nuclear receptor	Inhibited	-2.095	3.2e-30	ABCG1,ALOX15B,AQP3,BIRC5,BUB1,BUB1B,CALU,CAST,CCNA2,CDC25B,CDK14,CENPE,CFLAR,CIT,CUX1,CXCL12,DHCR24,DHCR7,ENO2,EPB41L4B,ERBB2,ERO1A,ESPL1,FEN1,GUCY1A3,HMGCR,HSPH1,IGF1R,IGFBP3,ITGA6,ITGB4,KIF15,KIF2C,KNTC1,KPNA2,MAD2L1,MAOA,MCM2,MCM4,MSMO1,MTHFD2,MUC1,MYO1B,NEK2,NUSAP1,P4HA1,PDIA5,PLOD2,PMEPA1,PROS1,PTHLH,SERPINE1,SLC7A11,SNAI2,STAT1,THBS1,TMPRSS2,TPD52L1,TPX2,UBE2C,VCAN,ZWINT		-29.4949			RETNLB		other	Activated	2.429	1.19e-06	COL1A1,COL1A2,FAP,FN1,FZD6,HEY1,IRS1,LMNB1,MMP12,TIMP1,UBE2C	153 (13)	-5.92445		NOTCH3	-1.129	transcription regulator	Activated	2.596	0.000276	BIRC5,COL5A1,DLGAP5,HEY1,MSR1,MYH11,PTX3,SDC2,SNAI2		-3.55909		ANGPT2	4.728	growth factor	Activated	4.329	3.46e-06	ADA,ADAM12,CDC27,COL1A1,COL1A2,COL3A1,CYBA,EGFR,FN1,GSK3B,HIF1A,HSP90AA1,HSPD1,LMNB2,MMP1,MMP7,PDIA3,PDIA5,POSTN,RAD21,RFC4,ST13,STK17A,THBS1,TNFRSF12A,TNIK,TOP1,VCAM1,VIM
ellagic acid		chemical - endogenous non-mammalian	Activated	2.236	0.000575	IL1B,MMP1,MMP3,RECK,SCARB1		-3.24033			Growth hormone		group	Inhibited	-2.138	0.0127	ADRB2,CDH3,CITED2,FOSL2,FZD7,NEDD9,SCARB1,SOCS1		-1.8962			INHBB	0.329	growth factor	Activated	2.425	1.56e-08	COL3A1,COL4A1,FST,MMP3,SERPINE1,TIMP1,TNC	134 (12)	-7.80688		CD14	1.446	transmembrane receptor	Activated	2.586	0.00132	CCL3,CXCL10,CXCL8,CXCR2,IFIT1,IL13RA1,IL1R1,SOCS1,TLR2		-2.87943		POU5F1	1.489	transcription regulator	Activated	4.298	6.69e-07	ACVR1,AHR,BAX,BID,BMI1,BMPR1A,BNIP2,BRCA1,CCND1,CXCL10,EPCAM,FARP1,FRZB,GREB1,IGF1R,INHBA,IRS1,KRT17,LHX2,LOXL1,MEF2A,MEF2C,NAIP,NRP1,PMAIP1,PMEPA1,REST,RIPK2,SIRT1,SMAD1,SMAD7,SPP1,SPRR1A,SPRR3,SRC,TBX3,TGFB2,TNFSF10,TWSG1,VIM,YES1
CTLA4	-0.885	transmembrane receptor	Activated	2.236	0.132	CCNA2,CXCL10,CXCL8,TOP2A,TPX2		-0.879426			IRF4		transcription regulator	Inhibited	-2.138	0.0223	BCL6,CCL20,CXCL10,CXCL11,JAK2,SPP1,STAT1,XCL1		-1.6517			SMAD1		transcription regulator	Activated	2.425	0.000254	COL10A1,COL1A1,COL1A2,COL4A1,HEY1,SPP1	186 (11)	-3.59517		EBF1		transcription regulator	Activated	2.585	0.0537	CBLB,COL1A1,CXCL10,IRS1,MAPK8,PAX5,POSTN,PPP1R3C,SOCS1,TCF3,TLR2		-1.27003		ARNT2	3.431	transcription regulator	Activated	4.264	0.00684	ADAM28,ANGPT2,APOE,CBFB,CD86,CELF2,COL11A1,CYBA,EGFR,ELK4,EYA1,IFI16,LAMB3,MCM7,OAZ1,PDLIM4,POSTN,SIRT1,SPRR1A,SRSF1,TERF1,TXNRD3
SMARCA2	1.219	transcription regulator	Activated	2.219	0.00463	CCNE1,COL11A1,DES,HOXA9,MMP10,MYLK,TAGLN		-2.33442			HMOX1	-1.18	enzyme	Inhibited	-2.156	0.00349	CXCL1,CXCL10,CXCL8,HMOX1,IL1RN,MMP9,THBS1,THBS2		-2.45717			WNT3A		cytokine	Activated	2.424	8.64e-07	ATP1B1,BGN,CFD,COL1A1,CXCL12,ERBB3,FN1,GPNMB,IRS1,LCN2,MMD,MMP13,PMEPA1,SERPINB1,SLPI,SPARC,THY1,TNC,TNXB	186 (18)	-6.06349		GLI2	1.184	transcription regulator	Activated	2.575	5.06e-06	CCL24,CCND2,CDC45,CDK1,COL10A1,CXCL10,CXCR2,E2F1,IVL,JAG2,KRT17,MMP13,MMP9,PAX1,PI3,PTHLH,SPP1		-5.29585		SIM1	1.361	transcription regulator	Activated	4.264	0.00851	ADAM28,ANGPT2,APOE,CBFB,CD86,CELF2,COL11A1,CYBA,EGFR,ELK4,EYA1,IFI16,LAMB3,MCM7,OAZ1,PDLIM4,POSTN,SIRT1,SPRR1A,SRSF1,TERF1,TXNRD3
APC	1.095	enzyme	Activated	2.216	1.77e-05	BIRC5,CLU,CXCL12,CXCR2,FABP6,IGF1,KLF4,MMP10,MMP3,MXD1,PDK4,PTGS1,SPP1,TFF3,TJP1		-4.75203			PTEN		phosphatase	Inhibited	-2.162	0.0258	BIRC5,CCNB1,CCNB2,CDK4,CXCL8		-1.58838			Mapk		group	Activated	2.414	8.01e-05	COL1A1,CXCL8,HPGD,IRS1,MMP10,MMP13,MMP9,SNAI2,SPP1,STAT1	199 (20)	-4.09637		IL17R		complex	Activated	2.562	2.86e-09	CXCL1,CXCL10,CXCL11,CXCL5,CXCL8,MMP1,MMP13,S100A8,S100A9,TIMP1		-8.54363		AR	2.341	ligand-dependent nuclear receptor	Activated	4.263	4.42e-10	ABCA1,ABCC4,ACTR3,ATAD2,BUB1,C3,CALU,CAV2,CCNA2,CCND1,CDH2,COL3A1,DHCR7,DNAJB9,EGFR,ELK4,ENO2,EPB41L4B,ETV1,GJA1,HSPH1,IGF1R,IGFBP3,ITGA6,KIF15,KIF22,KNTC1,MAD2L1,MCM4,MTHFD2,MYC,NAP1L1,NEK2,NUSAP1,ODC1,PDGFA,PDIA5,PLOD2,PMAIP1,PMEPA1,PRKCA,PRKCD,RARRES1,SERP1,SLC39A8,SLC7A11,SNAI2,STAT1,TGFB2,THBS1,TMEM158,TNFRSF12A,TP63,TPD52,TPX2,TWIST1,UBE2C,VCAN,VIM,WIPF1
DYRK1A	0.239	kinase	Activated	2.216	0.00164	CDC6,CDK1,MYBL2,SERPINE1,UBE2C		-2.78516			HNF4A		transcription regulator	Inhibited	-2.219	0.0998	CYP2C9,FUT3,FUT6,FUT8,GMDS,RORA,UGT1A7 (includes others)		-1.00087			NAMPT		cytokine	Activated	2.391	6.97e-06	CXCL1,CXCL8,MMP1,MMP3,MMP9,NELL2	264 (19)	-5.15677		PARP1	1.594	enzyme	Activated	2.55	0.0178	CXCL1,CXCL10,E2F1,ECE1,FOS,HMOX1,NELL2,SOCS1,TIMP2,TMPRSS2		-1.74958		IL1A	2.092	cytokine	Activated	4.26	0.00107	APP,BAX,BTN3A3,CCL4,CD44,CD86,CXCL10,CXCL5,F2RL1,HLA-DRB4,IFNGR1,INHBA,ITGAV,LOX,MMP1,MMP12,MMP13,MYC,NFKB1,NR2F2,PDGFA,RHCG,SPP1,TLR2,VCAM1
IRF4	-0.136	transcription regulator	Activated	2.207	0.042	CCL20,CDK1,CXCL10,IKZF2,IL1B,IL1RN,PLAUR,RORA,RORC,SPP1,XCL1		-1.37675			PDCD1	0.059	phosphatase	Inhibited	-2.236	0.0863	CCNA2,CXCL8,KPNA2,MKI67,TOP2A		-1.06399			IL1A		cytokine	Activated	2.381	1.59e-11	CXCL1,CXCL12,CXCL8,CYP2E1,CYP3A5,IL18,IL1RN,INHBA,LCN2,LOX,MMP1,MMP10,MMP12,MMP13,MMP3,MMP9,PDZK1IP1,PLAU,RHCG,S100A9,SERPINB4,SERPINE1,SPARC,SPP1,SPRR2B	163 (16)	-10.7986		FGF8	-0.305	growth factor	Activated	2.547	7.79e-06	COL18A1,CRYAB,DKK1,DLX2,ELL2,FOXG1,HOXD13,LAMB3,MAGEA2/MAGEA2B,MKI67,PAX5,SLC22A17,SLPI,SPP1,TM7SF2,ZIC1		-5.10846		CEBPB	2.966	transcription regulator	Activated	4.251	9.8e-12	ALDH1A2,ARPP19,ATM,ATR,C3,CCL4,CCNA2,CCNB2,CCND1,CD14,CDC42EP3,CDC45,CLPP,COL10A1,COL1A1,COL1A2,COL5A2,CXCL5,CYP24A1,DAB2,DHCR7,DHFR,FBLN1,FTL,FZD1,GAS1,GSK3B,HAS2,HSP90AA1,HSPD1,IGFBP3,IGKC,IRS1,LAMC1,MGP,MMP1,MMP13,MSR1,MYC,NRP1,ODC1,PCNA,PCTP,PLXND1,PRKAR2B,PRKCD,PSMA3,SERP1,SIRT1,SLC38A2,SPP1,SPRR1A,STAT3,TMEM176A,TNFAIP6,TOP1,UBA2,USP33,VCAN,VIM,ZKSCAN1
corticosterone		chemical - endogenous mammalian	Activated	2.2	0.112	ANXA1,DIO2,EDN3,MMP9,OCLN,PDK4,SCARB1,SFRP1		-0.950782			SMARCE1		transcription regulator	Inhibited	-2.236	0.00215	CCNB1,CDK1,CENPE,CENPF,FOS		-2.66756			CD44		enzyme	Activated	2.361	4.21e-15	ACKR3,ANXA11,BGN,BIRC5,COL1A1,COL3A1,COL5A2,CRABP2,DNMT1,ECM1,FN1,IL1RN,LAMB1,MET,MMP12,MMP13,MMP3,MMP9,MYO1B,PDCD4,PLAU,PMEPA1,PTHLH,SPP1,THBS2,THY1,TIAM1	211 (16)	-14.3757		IL18	-4.224	cytokine	Activated	2.537	0.00118	CCL3,CD40,CD44,CXCL10,CXCL11,CXCL8,GADD45B,IL12A,IL1A,MMP1,MMP13,MMP9,SET,SPP1,TIMP1,XCL1		-2.92812		IL1		group	Activated	4.219	1.21e-05	ADAM17,AHR,APOE,APP,BAX,C3,CCL4,CLEC7A,COL1A1,CTSB,CTSL,CXCL10,CXCL11,CXCL5,EGFR,FN1,GJA1,GLS,HIF1A,IGF1R,INHBA,ITGAM,LAMB1,LOX,LRP1,MMP1,MMP13,MMP7,MYC,NRP2,ODC1,PDGFA,SELL,THBD,TIMP1,TLR2,TNC,TNFAIP6,TNFSF10,VCAM1,VCAN
miR-503-5p (miRNAs w/seed AGCAGCG)		mature microrna	Activated	2.2	0.000207	CCNE1,CCNE2,CCNF,CDC25A,CHEK1		-3.68403			RPS6KB1		kinase	Inhibited	-2.425	2.86e-05	CFLAR,DHCR24,HMGCR,MCL1,MUC1,SERPINE1		-4.54363			ETS1	0.021	transcription regulator	Activated	2.352	2.57e-07	CITED2,COL1A2,CST1,FN1,HPGD,HSPB8,HSPE1,IGF2BP3,MET,MMP1,MMP13,MMP3,MMP9,PLAU,PTHLH,SERPINE1,SPP1,THY1,TYMS	270 (21)	-6.59007		HOXD10	5.045	transcription regulator	Activated	2.53	0.000946	CD44,CEACAM1,E2F1,HOXD10,PDZK1IP1,RSAD2,SERPINE1,TIMP1,TIMP2,TJP1		-3.02411		TCF7L2	4.564	transcription regulator	Activated	4.199	0.0066	ADO,ALDH1A2,ANKRD49,ARHGEF10,CCND1,DOCK10,EGFR,EPCAM,IL1RAP,IRS1,LAMC2,MAL,MAN1A1,MMP1,MTMR2,MYC,PARVB,PLEKHA1,PTPN11,RNF13,ROCK1,SDC2,SMAD7,SNAI2,SRSF1,SUZ12,TBC1D5,TMEM123,TP63,UGT8
BCL3	0.084	transcription regulator	Activated	2.186	0.0222	CXCL8,IL1B,PDK4,PLAUR,VLDLR		-1.65365			MYOCD		transcription regulator	Inhibited	-2.425	0.145	CNN1,COL1A1,COL1A2,COL3A1,FAP,MYH11		-0.838632			IFNL1		cytokine	Activated	2.33	4.2e-05	BST2,CXCL8,IFI44,IFI44L,IFI6,ISG15,PSMB9,SAMD9,STAT1	115 (12)	-4.37675		MYC	1.321	transcription regulator	Activated	2.525	3.92e-36	AK2,ALCAM,ANGPT2,APEX1,ARG1,B4GALT7,BCAT1,BIRC5,BRCA1,BUB1,BUB1B,CAD,CAST,CCNA2,CCNB1,CCNB2,CCND2,CCNE2,CCNG2,CD44,CDC20,CDC25A,CDC25B,CDK1,CDK4,CHEK1,CHKA,CHP1,CHST15,CKS2,CLDN7,CLEC3B,CLPB,CNTNAP2,COL1A1,COL1A2,COL3A1,COL4A1,COL4A2,COL5A1,COL5A2,COL6A3,CRABP2,CRYAB,CSPG4,CST6,CXCL10,CXCL8,CYP3A7-CYP3A51P,DHFR,DKC1,DKK1,DUSP1,DUSP4,DUSP5,DUSP6,E2F1,E2F3,ECM1,ECSIT,EIF2S2,EMP1,EPCAM,EPHA2,EVPL,FA…		-35.4067		IFNA2	1.897	cytokine	Activated	4.183	9.74e-06	ADGRE1,APOL6,BAX,BST2,C19orf66,C1S,CBFB,CCDC92,CD86,CXCL10,CXCL11,CXCL13,DDX60,EIF2AK2,HIF1A,HLA-C,IFI16,IFI44,IFI44L,LAPTM4B,MAL,MET,MYC,PLSCR1,PMAIP1,PTTG1,SAMSN1,SOCS1,SP100,STAT1,TNFSF10
PP2/AG1879 tyrosine kinase inhibitor		chemical - kinase inhibitor	Activated	2.183	0.00389	CXCL8,DEFB4A/DEFB4B,HOXD10,IL1B,MMP13,PLAU,SERPINE1,SPP1,TJP1		-2.41005			CTLA4	0.038	transmembrane receptor	Inhibited	-2.449	0.00492	CCNA2,CXCL8,KPNA2,MKI67,TOP2A,TPX2		-2.30803			PDGF BB		complex	Activated	2.314	1.76e-12	ACKR3,ANXA11,CDK1,CNN1,COL3A1,CRYAB,CXCL8,DUSP1,DUSP5,EREG,FHL1,FN1,FOSB,GREM1,INHBA,MMP1,MMP12,MMP3,MMP9,MYH11,ODC1,PCNA,PFN2,PHLDA1,PIM1,PLAU,POSTN,RBP1,SERPINE1,TIMP1,TNC,VCAN	277 (19)	-11.7545		ESR1		ligand-dependent nuclear receptor	Activated	2.521	3.45e-32	ABLIM1,ADA,AHNAK,ALCAM,ANXA3,APEX1,APOE,AREG,ARL4D,ASPM,AURKA,BCAT1,BCCIP,BIRC5,BRCA1,BRCA2,BUB1,BUB1B,C18orf25,CALB1,CASQ2,CCNA2,CCNB1,CCNG2,CD55,CD59,CDC42BPA,CDCA8,CDK1,CDK4,CDKN3,CEACAM5,CEACAM6,CENPA,CENPF,CENPM,CENPN,CHEK1,CHST2,CLDN4,CLDN8,CLIC3,COBL,COG7,COL16A1,COL5A2,CRABP2,CXCL1,CXCL8,CYP1A1,DCBLD2,DLG2,DUSP4,DUSP5,E2F1,EIF5A2,ENAH,EPOR,ERBB3,EREG,F12,F2RL1,FADD,FOS,FOSB,FOSL2,FOXM1,FZ…		-31.4622		VEGFA	3.696	growth factor	Activated	4.156	3.94e-05	ADH5,ANGPT2,BAX,CBFB,CCND1,CLIC4,COL1A1,CTSB,CXCL10,ETV4,FN1,GJA1,HIF1A,MEF2C,MMP1,MMP12,MMP13,MRPS12,PCNA,PLPP3,SCO2,SET,SHMT2,SNAI2,STC1,TFPI2,THBD,THBS1,TIMM23B,VCAM1,ZNF124
Bay 11-7082		chemical - kinase inhibitor	Activated	2.182	0.0858	BCL2A1,CHI3L1,CXCL1,CXCL8,MMP9		-1.06651			IL13	-0.075	cytokine	Inhibited	-2.612	9.3e-14	ACADVL,ACKR3,ADA,ADAMDEC1,ARNTL2,CCL20,CD163,CHST2,COL1A2,CXCL1,CXCL8,CXCR2,DHCR24,DMXL2,DYNLT3,FADS1,FEZ1,GAS7,GPNMB,GPX3,GSN,HOMER2,HPSE,HTRA1,IL13RA1,IL1R2,IL1RN,LTA4H,MAF,MAOA,MSMO1,NCAPH,NID1,PDLIM2,PHLDA1,SERPINB3,SERPINB4,SLC16A6,SOCS1,SORT1,SPINT1,THBS1,TRPS1		-13.0315			Ins1		other	Activated	2.314	8.41e-07	ACADM,ATP1A2,CFD,CNN1,COL1A1,CRYAB,CYP2E1,ELOVL6,FADS1,IGFBP3,IRS1,ITGA6,MMP1,MMP13,MMP3,ODC1,PCNA,RRM2,SERPINE1,SLC2A1,SPARC,THY1,TIMP1	267 (20)	-6.0752		Jnk		group	Activated	2.517	2.31e-11	BRCA1,CCL3,CD40,CD44,CD55,CDK4,COL1A1,COL3A1,CXCL8,CXCR4,DKK1,DUSP1,F2RL1,FOS,FOSB,HMOX1,IL11,IL1A,MMP1,MMP13,MMP9,OCLN,PLAU,PLAUR,POSTN,RAD51,S100A12,SERPINE1,SNAI2,SOD2,TIMP1,TNFRSF12A,TWIST1,VCAN,ZFP36		-10.6364		MAP2K1	1.808	kinase	Activated	4.152	5.47e-08	AHR,APOBEC3G,APOE,BRCA1,CCL4,CCND1,CD44,COL1A1,COL1A2,COL3A1,CTSB,DAB2,DUSP6,EGR2,ENO2,FOSL1,HIF1A,IGF1R,IL13RA2,IRS1,MMP1,MMP12,MYC,NET1,PCNA,SNAI2,TFPI2,THBS1,TNC,TWIST1
SCD	-1.468	enzyme	Activated	2.158	0.00283	ACACB,CPT1A,CXCL10,CXCL8,DIO2,IL1B,PCK1,SPTLC1		-2.54821			CEBPA	0.121	transcription regulator	Inhibited	-2.668	1.81e-06	AKR1B1,ANXA1,ASNS,CXCL8,DYNLT3,GAL,GGH,HCAR3,HMOX1,IFI6,IL1RN,ISG15,KLF5,KLK8,LGALS1,PFN2,PLOD2,S100A9,SERPINB1,SOD2,SPP1,TUBB2A,VLDLR		-5.74232			IgG		complex	Activated	2.313	6.32e-17	ALDH3B2,APOE,ATP1B1,ATP1B3,COL3A1,CRABP2,CTSC,CXCL8,DUSP1,EMP1,FN1,FOSB,FST,IL1RN,ISG15,IVL,KLK11,KLK7,KRT13,KRT15,LCN2,MMP12,MMP9,PIM1,PPL,SERPINE1,SPRR2C,TNC	226 (17)	-16.1993		STAT3		transcription regulator	Activated	2.516	6.5e-24	AHR,ANGPT2,APEX1,AREG,ARG1,BIRC5,BST2,CCDC88A,CCNB1,CCND2,CD40,CDC25A,CDK1,CEACAM1,CHEK1,CLN6,COL1A1,COL1A2,COL3A1,COL5A1,CTSL,CXCL10,CXCL13,CXCL8,CXCR2,DKK1,ECT2,FOS,FOXM1,FSCN1,GLIPR1,HERC5,HMOX1,HOXA10,ICOS,IFI16,IFI35,IFI44,IFI6,IFIT1,IFITM1,IKZF2,IL11,IL1R1,IL1RN,ISG15,ISG20,KAT2B,KRT17,LCAT,LILRB2,MMP12,MMP13,MMP7,MMP9,MUC1,NAMPT,NRP1,PHLDA1,PIM1,PLAU,PLAUR,PSIP1,PSMB9,PTN,RORA,SERPINA1,SER…		-23.1871		TBX2	2.916	transcription regulator	Activated	4.146	3.05e-10	AURKA,BUB1,CCNA2,CCNB1,CDCA3,CDK1,CDKN2C,CHEK1,CKAP2,CKS1B,HEY1,LIG1,MAD2L1,MCM4,MCM5,MCM6,MCM7,PRC1,PRIM2,SMC2,TGFB2,TIPIN
RB1	0.559	transcription regulator	Activated	2.157	2.26e-06	ATAD2,BIRC5,BLM,CCNA2,CCNE1,CCNE2,CDC25A,CDC6,CDCA5,CDK1,CHAF1A,CITED2,CYP27B1,DIO2,E2F3,EHD3,IGF1,IVL,KIT,KRT4,MCM10,MCM2,MEIS1,MYBL2,PMEPA1,PTGS1,RECQL4,SERPINE1,TMEM97		-5.64589			estrogen receptor		group	Inhibited	-2.699	3.67e-20	ABCG1,ANXA1,ANXA9,BMP7,CAPG,CCNA1,CCNE2,CD24,CD59,CD99,CDH11,CDH3,CLDN4,COL4A1,COL4A2,COL4A5,COL5A1,COL6A2,COL7A1,CXCL1,CXCL8,DSC2,ERBB2,ERBB3,EREG,FN1,FOS,HSP90AA1,IL1A,KRT15,KRT19,KRT8,LAMC2,LOXL2,LY6E,LYN,MMP1,MMP9,MUC1,NEDD9,OCLN,PDGFA,PLAU,PLAUR,SERPINE1,SPARC,TGFBR3,TIMP1,TIMP2,TIMP3,TJP3,TMEFF1,TNC,WNT5B		-19.4353			TNFRSF1A	0.134	transmembrane receptor	Activated	2.313	9.37e-05	CXCL1,CXCL8,CYP3A5,DIO2,EFNA1,GCLM,LCN2,MMP1,MMP13,MMP9,SERPINE1	135 (16)	-4.02826		CCND1	1.685	transcription regulator	Activated	2.5	2.08e-22	ALDH1A3,AREG,ASPM,ATAD2,AURKA,BIRC5,BRCA1,C7,CCNA2,CCND2,CCNE2,CD44,CDC45,CDCA8,CDK4,CENPF,CENPN,CEP55,CLPB,COL1A1,COL5A2,DTL,E2F1,EIF5A2,EPHA2,EREG,FOXM1,GPRC5A,HSPB8,ITGB3,KIAA0101,KIF20A,KIF2C,KIF4A,KRT4,MAFF,MCM10,MCM7,MELK,MYBL1,NCAPH,PCNA,PDCD4,PMEPA1,RAD51,RBL1,RFC5,RRM2,SCG5,SLC4A4,SOX4,SPP1,TM7SF2,TMPRSS2,TOR3A,TPX2,TRIP13,TYMP,TYMS		-21.6819		HIF1A	4.322	transcription regulator	Activated	4.088	1.47e-07	ADAM17,AKAP12,APOE,AURKA,BID,BRCA1,CCND1,CCNT1,CD164,CD44,CDH2,EGFR,ENO2,EPOR,FN1,FSCN1,FZD2,GAPDH,GJA1,HIF1A,IGFBP3,INHBB,ITGAV,ITPR1,KLHL20,LGALS1,LOX,MEF2C,MET,MMP1,MYC,NBN,NTRK2,PDGFA,PGF,PLOD2,PMAIP1,PRKCA,SLC25A37,SMAD7,STAT3,STC2,SUMO1,TCF4,TFRC,TGFB2,TLR2,VIM,ZNF267
LIPE	-1.15	enzyme	Activated	2.153	4.52e-06	ADH7,ALDH1A1,AQP1,CDO1,CITED2,COL1A1,COL1A2,CP,H3F3A/H3F3B,INMT,ITGA6,MAPT,PCK1,PDK4,POSTN,RRAD,SCARB1,TKT		-5.34486			FBN1	1.47	other	Inhibited	-2.789	3.41e-07	COL1A2,COL3A1,COL4A2,COL6A3,FBN1,MMP1,MMP3,TIMP3		-6.46725			IL6	-0.194	cytokine	Activated	2.289	3.73e-26	ACOX1,AHNAK,ANXA1,APOE,BGN,BIRC5,BST2,BUB1,BUB1B,CCNB1,CDC20,CDK1,CDKN3,CEACAM1,CENPA,CES2,COL1A1,COL3A1,CTSC,CXCL1,CXCL8,CYP2E1,CYP3A5,DNMT1,DUSP1,EREG,FN1,FOXM1,FSCN1,GINS1,GREM1,HOMER3,HPGD,IFI16,IGFBP3,IL1RN,IRS1,KIAA0101,KIF11,KRT14,LCN2,MAD2L1,MET,MMP1,MMP10,MMP12,MMP13,MMP3,MMP9,MUC1,NUCB2,PCNA,PIM1,PLAU,PSMB9,RORA,RRM2,S100A9,SCNN1A,SERPINE1,SLC39A14,SPP1,STAT1,TFRC,TIMP1,TNC,TNFSF10,TOP2…	218 (18)	-25.4283		TICAM1	-1.856	other	Activated	2.484	2.38e-09	APOBEC3B,CD40,CXCL10,CXCL11,CXCL13,CXCL8,DUSP1,IFI16,IFIT1,IFNA2,IL12A,IL18,IL1A,ISG15,ISG20,MAFF,MCM2,MET,MKI67,PDE4B,PELI1,RIPK2,RSAD2,SERPINE1,SOCS1,TLR2		-8.62342		Tgf beta		group	Activated	4.069	1.28e-12	ABCA1,ADAM12,BACH1,BAMBI,CCL4,CCND1,CDH2,COL10A1,COL1A1,COL1A2,COL7A1,CXCL10,DAB2,DLX2,EGR2,FN1,FSCN1,FSTL1,GATA3,GREM1,HEY1,IGFBP3,LAMA3,LOX,MET,MMP1,MMP13,MMP7,MN1,MYC,NFAT5,PDGFA,PLPP3,PMEPA1,POSTN,SKIL,SMAD7,SPP1,TGFBI,TIMP1,TIMP3,TLR2,TREM1,VCAM1,VIM
miR-1-3p (and other miRNAs w/seed GGAAUGU)		mature microrna	Activated	2.111	0.155	AGRN,C12orf49,CHST11,EPB41L4B,H3F3A/H3F3B,ITGB4,NETO2,PRSS21,PXYLP1,TPM1,UHRF1		-0.809668			E2F6	1.06	transcription regulator	Inhibited	-2.828	4.98e-05	CDC45,CDC6,DDX11,GINS2,GMNN,KIAA0101,MCM2,MCM3,POLA2,RAD51,RAD51AP1,RRM2		-4.30277			IRF7	0.281	transcription regulator	Activated	2.289	0.00121	IFI16,IFI44,IFI44L,IFI6,ISG15,PARP12,PELI1,PLAC8,PSMB9,STAT1,TNFSF10	136 (14)	-2.91721		PTGS2	0.014	enzyme	Activated	2.477	1.29e-07	ANGPT2,ANXA1,AREG,BRCA1,CD163,CD44,CXCL10,CXCL14,CXCL5,CXCL8,CXCR2,CXCR4,DUSP1,ERBB3,FOS,IL11,IL12A,ITGA6,MKI67,MMP1,MMP7,MMP9,MSR1,PCNA,STC1		-6.88941		Cg		complex	Activated	4.054	4.02e-10	BAX,BTG3,CCNE2,CDH2,CEP170,COL11A1,CREM,CXCL10,DHCR7,DMD,DTL,DUSP6,F2RL1,FJX1,FZD1,GAS1,GJA1,HAS2,HIF1A,HLA-DQA1,HMGA2,IGF1R,IGFBP3,IL13RA2,INHBA,INHBB,ITGA4,ITGAV,MCM10,MMP1,NRIP1,NRP1,PCNA,PLPP3,PLXND1,PMAIP1,RNF130,SLC20A1,SMARCA1,SMARCA5,SPP1,SPRR1A,SPRY2,STC1,SUMO1,TFPI2,TGFB2,TIMP1,TIPIN,TMEM158,TNFAIP6,TNFRSF12A,VCAN
RUNX1		transcription regulator	Activated	2.016	0.00617	CHI3L1,CPA3,MMP13,MYH10,MYL9,NCAM1,RORC,SOX6,SPP1,TPSAB1/TPSB2,ZBTB16		-2.20971			WISP2	-0.024	growth factor	Inhibited	-2.867	2.77e-09	CD24,ERBB2,FN1,IGFBP7,ITGA5,KRT8,LAMB3,LAMC2,MUC1,PROCR,SERPINE1,SNAI2,SPARC,TGFBR3,TWIST1		-8.55752			NFkB (complex)		complex	Activated	2.27	2.26e-09	APOE,BIRC5,CALB1,CCNB1,CDC25B,COL1A2,CXCL1,CXCL12,CXCL8,CYP3A5,DUSP5,EFNA1,EHF,ELF3,EPCAM,FN1,FST,IL18,IL1RN,ISG15,KRT17,LCN2,MFHAS1,MMP1,MMP3,MMP9,MUC5B,ODC1,PLAU,PSMB9,SERPINB2,SERPINE1,SLC2A1,SLPI,SPP1,TFRC,TIMP1,TNFAIP6,TNFSF10	283 (15)	-8.64589		Collagen type IV		complex	Activated	2.449	0.000439	ITGB3,MMP9,PLAU,PLAUR,SERPINE1,TIMP2		-3.35754		Jnk		group	Activated	4.049	4.66e-07	ABCA1,ALDH1A2,ANXA5,APP,ATF2,BAX,BRCA1,CCL4,CCND1,CD44,CD86,CDH2,COL1A1,COL3A1,F2RL1,FN1,GAP43,GJA1,ITGA4,MMP1,MMP13,MYC,PLSCR1,PON2,POSTN,SNAI2,TIMP1,TNFRSF12A,TWIST1,VCAM1,VCAN
KLF2	1.547	transcription regulator	Activated	2.016	0.0192	CXCL8,ECM1,IL1B,ITGB4,MYH10,PLPP3,PTGDS,PTGIS,PTHLH,SERPINE1,TFPI,TFRC		-1.7167			BTK	-0.04	kinase	Inhibited	-2.897	9.49e-06	CDK4,CXCL10,CXCL8,EMP1,IFI35,IFI44L,IFIT1,IFIT3,IFITM1,IL1A,ISG15,PIM1,STAT1		-5.02273			FOSL1	0.121	transcription regulator	Activated	2.258	3.7e-11	CXCL8,FOSB,HPGD,IVL,MET,MMP1,MMP10,MMP13,MMP3,MMP9,PLAU,SERPINB2,SERPINE1,SNAI2,SPARC	116 (10)	-10.4318		AGT	-0.369	growth factor	Activated	2.445	7.69e-13	ADAM12,ALOX12,ANGPT2,ANXA3,BGN,BRCA1,CCND2,CCNE2,CD44,CDC25A,CDK1,CDK4,COL1A1,COL1A2,COL3A1,COL4A1,CRABP2,CXCL10,CXCL8,CYP2E1,CYP2J2,DHFR,DUSP1,EREG,FOS,HEY1,HMOX1,HOXA9,HSPG2,IGFBP4,IL18,ITGB3,LAMB1,MAD2L1,MMP9,MSR1,NRG1,OCLN,PDGFA,PLAU,POSTN,PPP1R3C,PTHLH,RBL1,SCNN1A,SERPINB2,SERPINE1,SLC6A2,SOCS1,SOD2,SOX4,SPP1,STC1,TGFB2,TIMP1,TJP1,TNFRSF12A,UCP2,WASL,ZFP36		-12.1141		PDGF BB		complex	Activated	4.034	1.62e-11	ACKR3,ADD3,AKAP12,ATP2B1,BRCA1,C3,CALD1,CAV2,CCND1,CD44,CDK1,COL3A1,CREB1,CYCS,DAB2,DUSP6,EGFR,EGR2,ELAVL1,FN1,FOSL1,FRZB,FZD1,FZD2,GJA1,GREM1,IGF1R,INHBA,MMP1,MMP12,MYC,ODC1,PAWR,PCNA,PDGFA,PFN2,POSTN,PSMB4,RGS1,RPN2,SLC7A7,SLCO1A2,SRSF7,STAT3,THBD,THBS1,TIMP1,TNC,TNFRSF12A,TRA2B,VAPB,VCAM1,VCAN
NKX2-1		transcription regulator	Activated	2.01	4.68e-06	AQP1,BCL2A1,CLU,DIO2,FAM3D,HELLS,INMT,LCN2,MAPT,MYH11,PDGFRA,PLP1,RNASE4,ROR1,SCARA3,SCN7A,SCNN1G,SERPINE1,SOX2,TFF3,THY1,WNT5B		-5.32975			CLDN7	-1.56	other	Inhibited	-3.13	2.13e-07	ALDH3A1,ANXA3,C1S,CCL20,CEACAM5,CEACAM6,CXCL8,FADS3,GLS,LGALS3,LGR4,MMP2,MMP9,MUC1,NETO2,NMU,PRNP,SCEL,SERPINB1,SPRR3		-6.67162			STAT3		transcription regulator	Activated	2.237	2.51e-18	BIRC5,BST2,CCNB1,CDK1,CEACAM1,COL1A1,COL1A2,COL3A1,COL5A1,CXCL12,CXCL8,CXCR2,DNMT1,ECT2,FN1,FOXM1,FSCN1,FST,IFI16,IFI44,IFI6,IL1RN,ISG15,KAT2B,KLF4,KRT17,MMP12,MMP13,MMP3,MMP9,MUC1,PHLDA1,PIM1,PLAU,PSMB9,PTN,RORA,SERPINB1,SERPINB3,SERPINB4,SERPINE1,SLC2A1,SNAI2,STAT1,TFF3,TIMP1,TNFSF10,VCAN	211 (21)	-17.6003		SP1	-0.037	transcription regulator	Activated	2.436	2.98e-27	ADA,ADRA1D,AEBP1,ALOX12,ALOX15B,APOE,BIRC5,CAD,CBS/CBSL,CCNA2,CCND2,CCNG2,CD40,CD55,CD59,CDC25B,CDK1,CDK4,CEACAM1,CES1,CITED2,COL1A1,COL1A2,COL7A1,CRABP2,CRYAB,CXCL10,CXCL5,CXCL8,CYBRD1,DBF4,DHFR,DNM1,E2F1,EPOR,EREG,FABP6,FOS,FOXM1,HMOX1,HPSE,ID4,IGFBP4,IL12A,IL1A,ITGAX,KRT19,KRT4,LCAT,MAPK8IP1,MET,MMP1,MMP11,MMP9,MSH6,MUC4,MYBL1,MYBL2,MYH11,NAB2,NF1,PADI1,PDGFA,PIM1,PLAU,PLAUR,PRKCA,PROCR,PSIP1,…		-26.5258		TREM1	4.315	transmembrane receptor	Activated	4.025	2.65e-09	ACKR3,BRE,CCL18,CD14,CD86,CDK1,CKS2,CXCL10,CXCL5,DTL,EGR2,FERMT2,FNDC3A,FOSL1,GREM1,INHBA,LAMP3,LPL,MFN1,MMP1,NRIP3,PLPP3,RGS1,RIN2,SCG5,SNAPC1,SPP1,SPRY2,SYNJ2,TFPI2,THBD,THBS1,TLR2,TMEM158,TNIP3,WBP5
FUT8	-0.89	enzyme	Activated	2	0.0112	MMP12,MMP13,PROM1,TFRC		-1.95078			CDKN1A	-0.233	kinase	Inhibited	-3.271	3.18e-10	BIRC5,CCNA2,CCNB1,CDC25B,CDK1,CDKN2A,CHEK1,CTSK,DUSP1,EXO1,FOXM1,KIAA0101,MAD2L1,MMP1,MMP3,MMP9,STMN1,TOP2A,TP53I3		-9.49757			VGLL3	-0.04	other	Activated	2.236	3.96e-06	COL1A1,COL1A2,MMP3,SNAI2,SPP1		-5.4023		NOD2	-0.893	other	Activated	2.411	0.000126	AREG,CCL3,CD40,CXCL10,CXCL8,IL18,IL1A,MARCKSL1,PDE4B,SLC2A6,SOD2,TWIST1		-3.89963		IL17A	1.64	cytokine	Activated	4.009	0.000285	APBA3,C3,CCL4,CD14,CD163,COL1A1,CTTN,CXCL13,CXCL5,FOSL1,ITPR1,ITPR2,KRT17,LOX,MMP1,MMP13,MYC,NRP1,PGF,STAT3,THBD,TIMP1,TLR2,TNC,VCAM1
HCAR2		g-protein coupled receptor	Activated	2	0.0051	CCNE2,IL1B,KIF14,KIF20A		-2.29243			HSF1		transcription regulator	Inhibited	-3.281	1.82e-07	BMP7,BST2,CBX3,CDC6,CFLAR,CKS1B,CKS2,COBL,CRYAB,DHRS2,FXR1,HMOX1,HSP90AA1,HSPE1,HSPH1,KNTC1,MCL1,PDZD2,POLA2,RRAD,SERPINH1,TRA2B					SMOC2		other	Activated	2.236	1.15e-07	AURKB,CCNB1,CDK1,CENPF,MCM4		-6.9393		advanced glycation end-products		chemical - endogenous mammalian	Activated	2.39	0.0174	CXCL8,MKI67,MMP1,MMP9,SERPINE1,SPP1		-1.75945		MYC	4.011	transcription regulator	Activated	4.003	9.85e-23	ACSL4,ACTN1,ACVR1,AK2,AKAP12,ALCAM,ANGPT2,ANXA4,ANXA5,APEX1,APP,B4GALT7,BAX,BCL6,BMI1,BMPR1A,BRCA1,BUB1,CAD,CCNA2,CCNB1,CCNB2,CCND1,CCNE2,CD44,CD86,CDH2,CDK1,CHEK1,CKS2,CLIC4,COL1A1,COL1A2,COL3A1,COL4A1,COL4A2,COL5A1,COL5A2,COL6A3,CSPG4,CTBS,CTSB,CXCL10,CYCS,DDX18,DHFR,DUSP6,EED,EGR2,EIF2S2,ELAVL1,EPCAM,FADS2,FARP1,FBN1,FN1,FOSL1,FRZB,FSTL1,FUT8,GAPDH,GAS1,GGH,GJA1,GLS,GNPAT,GREB1,H2AFZ,HAS2,HIF1…
ACKR2		g-protein coupled receptor	Activated	2	0.0724	CXCL10,IFI44,IL1B,OASL		-1.14026			KDM5B		transcription regulator	Inhibited	-3.394	2.72e-13	ARL6IP5,AURKA,BUB1B,CCNB1,CDCA3,CDK1,DHCR24,DLGAP5,DPY19L1,ECT2,FBXO5,FHL1,GAL,HMMR,ISG15,JADE2,KIF2C,LIMCH1,MCM2,MCM3,MPC1,NCAPH,NDC80,NEDD9,OIP5,PBK,PRPS1,SCNN1A,TOP2A,TTK,TUBB2A					NfkB1-RelA		complex	Activated	2.229	0.000253	CXCL1,CXCL8,MMP1,MMP13,MMP3		-3.59688		IFNA4	-0.588	cytokine	Activated	2.386	0.000956	CXCL10,CXCL11,IFIT1,ISG15,USP18,ZBP1		-3.01954		PGR	0.946	ligand-dependent nuclear receptor	Activated	4.001	3.26e-15	BCL6,BUB1,CALD1,CCNB1,CCNB2,CCND1,CD44,CDC42BPA,CDH12,CDK1,COL6A2,CTBS,DPYSL2,DST,EGFR,EIF1AX,F2RL1,FN1,GLS,GREB1,GSTM3,HIF1A,HSPB11,IRS1,ITGA6,LDLRAD4,LIG1,MAD2L1,MYC,NET1,PAPSS2,PCNA,PDGFA,PFN2,PGRMC1,PISD,POSTN,PTP4A1,RAP2C,RHOC,SLC39A8,SNAPC1,SPRY2,SRSF7,STAT1,STAT3,STC1,TGFBI,TNC,TRAF5,UCK2,VCAN,ZNF354A
PRKG1	0.719	kinase	Activated	2	0.0339	COL1A1,COL3A1,SERPINE1,TAGLN		-1.4698			SPDEF		transcription regulator	Inhibited	-3.973	1.93e-09	CDH11,CLDN7,COL1A1,COL4A1,COL4A2,COL4A5,COL5A1,COL5A2,COL6A2,COL6A3,ITGA5,ITGA6,LAMC1,PLAU,PLAUR,SDC2,SERPINE1,SNAI2,TNC					TRAF2	0.127	enzyme	Activated	2.226	0.00044	AURKA,AURKB,CCNB1,CDK1,CXCL8,EFNA1,EPCAM,MMP9	148 (16)	-3.35655		EGFR	1.901	kinase	Activated	2.381	1.97e-16	ANXA1,AREG,BIRC5,CCNG2,CDK1,CDK4,CHKA,COL1A1,COL3A1,COL5A2,COL6A2,CRYAB,CXCL10,CXCL5,CXCL8,CXCR4,DSC2,DUSP1,DUSP4,E2F1,E2F3,ERBB3,EREG,F2RL1,FAP,FOS,FOSL2,GBP1,GRN,HMGB3,IGFBP4,IL36A,ITCH,ITGA6,KRT17,LCN2,MET,MME,MMP1,MMP13,MMP9,MUC1,MYBL2,NFIB,PCNA,PLAU,POSTN,SERPINE1,SLC2A3,SLPI,SNAI2,TNC,TWIST1,VCAN		-15.7055		KITLG	2.044	growth factor	Activated	4	0.00132	CCL4,CCNA2,CD14,CREG1,EPOR,GJA1,IGF1R,IGFBP3,IRF2,ITGAV,KPNB1,LAPTM5,MEF2C,PLCL2,PLSCR1,PRKCA,PTGES3,SAMSN1,SNAI2,SOCS1,STAT3,TAF12,TCF12,TNFSF4,UPF1,USF2
AIRE		transcription regulator	Activated	2	0.0664	CXCL10,KLK6,PCP4,TFF3,TLR3		-1.17783			NUPR1	0.388	transcription regulator	Inhibited	-4.427	3.24e-20	ABCC5,ADGRL3,ADRB2,AGRN,ANP32E,APOBEC3B,AREG,ASPM,AURKA,BLM,BUB1,BUB1B,C1orf112,CAMK2N1,CCNA2,CCNB2,CDCA3,CEBPB,CENPI,CITED2,COL1A2,COL3A1,CXCL8,DEPTOR,DHCR24,DNMT3B,DSN1,DUSP5,ELL2,ENO2,EREG,ESPL1,EXO1,FBXO3,FOXD1,GINS1,GNE,GTSE1,HJURP,HLTF,HSPA2,IGF1R,IGF2BP3,IL13RA1,ITPR3,JADE2,KIF18A,KIF20A,KIF23,KIF2C,KLF4,KLF6,LRP8,MCM10,MEGF9,MGLL,MKI67,MMD,MMP10,MMP12,MSH6,MXD1,MYH10,NAAA,NEMP1,PCYOX1,PEA…					FZD9	-0.029	g-protein coupled receptor	Activated	2.219	2.82e-05	CXCL14,IFI16,IFI44,ISG15,STAT1		-4.54975		MAVS	-0.464	other	Activated	2.368	0.000746	CXCL10,CXCL8,DHX58,IFIT1,ISG15,ISG20,PARP12,RSAD2,SOCS1		-3.12726		SYVN1		transporter	Activated	4	5.38e-05	ABCC4,AHR,APP,CCND1,CD44,CSPG4,DAB2,HLA-C,IFI44,IGF1R,ITGA6,ITGAV,MAGEA1,PLPP3,PSMC3,RPN2,SLC16A1,SLC20A1,TFRC,TMEM106B,VAMP7
TOB1	1.936	transcription regulator	Activated	2	0.133	CCNA2,CHEK1,UBE2T,WDHD1		-0.876148			TP53		transcription regulator	Inhibited	-5.289	1.79e-39	ACTL6A,ADA,ADRB2,AMOTL2,ANXA1,APOE,AQP3,AREG,ARPC1B,AURKA,AURKB,BHLHE40,BIRC5,BLZF1,BUB1,BUB1B,CASP4,CCNA2,CCNB1,CCNE2,CD59,CDC20,CDC25B,CDC6,CDK1,CDK4,CDK7,CDKN3,CENPF,CEP55,CES2,CHEK1,CITED2,CLCA2,CXCL1,CXCL8,DBF4,DGKA,DHCR7,DNMT1,DRAM1,DSN1,DUSP5,ENSA,FAS,FEN1,FGFBP1,FOS,HERC5,HMGCR,HMMR,HMOX1,HS3ST1,IGF1R,IGFBP3,IGFBP7,IL1A,IRS1,ISG15,ITGB4,KIAA0101,KIF23,KRT15,KRT8,LGALS3,LPIN1,MAD2L1,MCL1,M…					IL-1R		group	Activated	2.219	0.00017	COL3A1,MMP1,MMP13,MMP3,MMP9	145 (18)	-3.76955		FOSL1	0.279	transcription regulator	Activated	2.35	6.61e-09	CD44,CXCL8,CYP2J2,FOS,FOSB,HPGD,IVL,MET,MMP1,MMP13,MMP9,PLAU,PLAUR,SERPINB2,SERPINE1,SFTPD,SNAI2,SPRR1B		-8.1798		CD38	3.276	enzyme	Activated	3.96	0.000432	B4GALT7,BCL6,CD44,CD86,EVI5,HMMR,IGHG1,KCNAB2,MTDH,NEK2,PPP3CA,RRAS2,SELL,SLC39A8,SOCS1,TMEM97,TUBB2B,UCK2,VCAM1,VIM,ZNF443
oblimersen		biologic drug	Inhibited	-2	0.2	CXCL8,IFI44,OASL,SIX1		-0.69897														IRF5		transcription regulator	Activated	2.219	0.0186	IFI44,ISG15,PARP12,STAT1,TNFSF10		-1.73049		IRF3	1.276	transcription regulator	Activated	2.348	2.01e-07	AHNAK,APOBEC3B,CCL3,CXCL1,CXCL10,CXCL8,DHX58,FUT2,GBP1,IFI16,IFI44,IFI6,IFIT1,IFNA2,IL12A,ISG15,ISG20,MFAP2,MMP9,PARP12,PLAC8,PTMS,RSAD2,TIMP3,USP18,ZBP1		-6.6968		MTPN		transcription regulator	Activated	3.939	2.72e-05	BAX,CCNA2,CCNB1,CCNB2,CCND1,CDK1,COL1A1,COL1A2,FBLN1,FN1,MYC,NFKB1,SPP1,TGFB2,TNFSF10,VCAM1
Zn2+		chemical - endogenous mammalian	Inhibited	-2	0.0051	MMP12,MMP13,MMP3,MMP9		-2.29243														NTRK2	1.306	kinase	Activated	2.191	0.00672	CDK1,MCM5,PCNA,SPP1,TNFSF10	88 (11)	-2.17263		IL2	-1.955	cytokine	Activated	2.347	7.52e-11	AHR,BCCIP,CAMK2N1,CAPN5,CARD10,CCL3,CCND2,CCNE2,CCNG2,CD40,CD44,CD5,CD59,CDC25A,CDK4,CEACAM1,CXCL10,CXCL8,CXCR4,CXCR6,CYP1A1,CYP3A7-CYP3A51P,DKC1,DUSP4,DUSP5,DUSP6,EMP1,FOS,GADD45B,ICOS,IL18,IL1A,IL1R1,IL27RA,ISG20,KLF13,LRMP,MMD,MME,MMP9,NAB2,NETO2,PAX5,PCNA,PDCD4,PDE4B,PHLDA1,PIM1,PPAT,PTHLH,SLC2A3,SOCS1,SPP1,TIMP1,TLR2,TNFRSF11A,TNFRSF12A,UPP1,WT1,XCL1,ZBED2		-10.1238		salmonella minnesota R595 lipopolysaccharides		chemical - endogenous non-mammalian	Activated	3.923	0.00256	C8orf44-SGK3/SGK3,CCL4,CD86,CXCL10,CXCL13,CXCL5,FOSL1,HLA-DQA1,HLA-DRA,HLA-DRB4,ITPR2,MET,NFKB1,PDE4B,TLR2,VCAM1
lymphotoxin-alpha1-beta2		complex	Inhibited	-2	0.00238	CXCL8,IL1B,MMP1,MMP3		-2.62342														ADAM17		peptidase	Activated	2.177	0.00155	COL3A1,CXCL8,FN1,IL36A,MMP13	160 (17)	-2.80967		IL17F		cytokine	Activated	2.346	0.00226	CXCL1,CXCL10,CXCL5,CXCL8,MMP1,MMP13		-2.64589		IRF7	1.804	transcription regulator	Activated	3.876	0.038	ADAR,APOBEC3G,CXCL10,DNAJA1,FZD1,IFI16,IFI44,IFI44L,ITGAM,PLSCR1,PMAIP1,RIPK2,RTP4,SOCS1,STAT1,TNFSF10
CYBB	-1.369	enzyme	Inhibited	-2	0.0379	COL3A1,CXCL10,IL1B,KIT		-1.42136														CYR61		other	Activated	2.153	1.27e-07	COL1A1,COL1A2,CXCL8,MMP1,MMP3,PLAU,SERPINE1,TIMP1,TNFSF10	252 (21)	-6.8962		CD44	2.278	enzyme	Activated	2.338	4.81e-13	BGN,BIRC5,CCND2,CD44,COL18A1,COL1A1,COL3A1,COL5A2,CRABP2,ECM1,EMILIN1,HMMR,IL1A,IL1RN,ITGAX,LAMB1,LAMC1,LGALS1,LY6D,MAPK8,MET,MMP12,MMP13,MMP7,MMP9,PDCD4,PLAU,PMEPA1,PRKRIP1,PTHLH,SERPINA1,SPP1,THBS2,TLR8,TNFRSF11A,XCL1		-12.3179		CHUK	3.552	kinase	Activated	3.866	3.48e-05	ACKR3,C3,CCL4,CCNB1,CCND1,CTSB,CXCL10,CXCL13,CYBA,DUSP6,EN2,ENAH,HEY1,HSP90AA1,IFI16,MGP,MMP13,MYC,NID1,PCNA,PLD3,PLSCR1,SNX10,SPP1,SRC,TP63,TWIST1,VCAM1
AURKB	-1.686	kinase	Inhibited	-2	0.00775	BLM,CCNA2,CYP4F3,TP53I3		-2.1107														PLAT	0.715	peptidase	Activated	2.15	4.76e-05	FN1,INHBA,MMP1,MMP3,MMP9,SERPINE1	199 (18)	-4.32239		PTGER2	-0.123	g-protein coupled receptor	Activated	2.335	1.45e-25	AREG,ASPM,AURKA,BRCA1,BUB1B,CCNA2,CCNB2,CDKN3,CENPF,CEP55,CKS2,CXCL8,CXCR2,CXCR4,ECM1,ECT2,HIST1H2AD,IL1A,ITCH,KIF15,KIF18B,KIF20A,KIF2C,MELK,MKI67,MMP9,NEK2,NUSAP1,PBK,PIM1,PRC1,SERPINE1,SPAG5,SPP1,STIL,TIMP1,TIMP2,TIMP3,TPX2,TTK		-24.8386		Pdgf (complex)		complex	Activated	3.859	1.42e-09	BAX,CCND1,CD44,COL4A1,CYBA,EGFR,FN1,GJA1,HEY1,HIF1A,INHBA,MCM6,MCM7,MMP1,MYC,ODC1,PCNA,PIK3R3,SV2A,THBD,TIMP1,TIMP3,TWIST1,VCAM1
mir-137		microrna	Inhibited	-2	0.000355	CLDN11,NRXN1,SPTLC1,ZNF365		-3.44977														SNAI1	-0.117	transcription regulator	Activated	2.147	2.81e-08	CDC25B,CLDN7,COL1A1,CXCL8,FN1,HPGD,KRT17,MMP9,MUC1,RAB25,SNAI2,SPARC,TMOD3,TP63	227 (14)	-7.55129		MSC	-0.027	transcription regulator	Activated	2.333	0.00196	CSGALNACT2,DDX60,IFI44,IFI44L,IFIT1,PAX5,SCEL,SPP1,XAF1		-2.70774		TICAM1	0.824	other	Activated	3.833	0.007	APOBEC3B,CCL4,CD86,CXCL10,CXCL11,CXCL13,IFI16,ITPR2,MET,NFKB1,PDE4B,RIPK2,SOCS1,TLR2,TNFSF10,VCAM1
VGLL3	1.122	other	Inhibited	-2	0.00126	COL1A1,COL1A2,MMP3,SPP1		-2.89963														IL17F		cytokine	Activated	2.136	0.000364	CXCL1,CXCL8,MMP1,MMP13,MMP3	251 (19)	-3.4389		5-O-mycolyl-beta-araf-(1->2)-5-O-mycolyl-alpha-araf-(1->1')-glycerol		chemical - endogenous non-mammalian	Activated	2.324	1.73e-11	CD40,CD44,CHST2,CXCL1,CXCL10,CXCL11,CXCL8,CXCR2,DUSP1,IFIT1,IL1A,LRP12,MGLL,MMP1,MMP9,NAIP,NAMPT,PCSK5,PDE4B,PLA2G7,SERPINB2,SOD2,TNIP3		-10.762		TLR4	2.38	transmembrane receptor	Activated	3.724	0.000183	APOBEC3B,APP,ATM,BAMBI,BBX,C3,CCL4,CD14,CD163,CD200,CD44,CD86,CXCL10,DAB2,IFI16,INHBA,IRF2,ITGAM,LHX2,MET,MMP1,MYC,NFKB1,RGS1,RIPK2,SLC7A11,SOCS1,SPP1,STAT1,TCF4,TFRC,TLR2,TNFSF10,TREM1,VCAM1
ACTN4	0.394	transcription regulator	Inhibited	-2	0.000355	CXCL8,IL1B,MMP1,MMP3		-3.44977														MAP3K1	-0.106	kinase	Activated	2.118	2.19e-09	COL3A1,COL4A1,CXCL8,DUSP1,IVL,MMP13,MMP3,PLAU,SERPINE1,TIMP1,TNC,TOP2A	215 (18)	-8.65956		IgG		complex	Activated	2.268	3.29e-17	ALDH3B2,APOE,CCL3,CCND2,CD40,CLDN4,COL3A1,CRABP2,CXCL8,DEGS1,DSG3,DUSP1,EMP1,FOSB,GPRC5A,IFITM1,IL1RN,ISG15,IVL,KLK11,KLK7,KLK8,KRT13,LCN2,LGALS1,MMP12,MMP9,PDPN,PIM1,PLAUR,PPL,SERPINB7,SERPINE1,SLC2A3,SPINT1,SPRR2C,STK24,TNC,TRIM16,ZFP36		-16.4828		APP	4.594	other	Activated	3.713	4.48e-10	ABCA1,ACO2,APOE,APP,ATF1,ATM,BAX,C1S,C3,CALB1,CALML4,CCL4,CCND1,CD44,CD86,CDC27,CDC37,CDH2,CDK1,CDK5,CSNK2A1,CTSB,CTTN,CXCL10,CXCL5,CYCS,DNM1,DPYSL2,EGFR,EIF5A2,ENO2,EPHB2,F2RL1,FN1,FZD7,GAP43,GAPDH,GSK3B,GSTM3,H2AFV,HEY1,HSP90AA1,HSP90AB1,HSPD1,IFI16,IGF1R,IL13RA2,INHBA,ITGA4,ITGA6,ITGAM,KIF2A,KPNB1,LIMK1,LRP1,MAP3K7,MBD4,MCM10,MEF2C,MMP1,MMP12,MMP13,MSR1,MYC,NF1,NFKB1,NRP1,NRP2,PDE4B,PDGFA,PMAI…
Mek		group	Inhibited	-2.045	5.08e-06	APOE,CDCA7,CLU,COL1A2,CXCL10,CXCL8,DSCC1,EPHB2,EREG,GDA,IL1B,ITGA6,IVL,LRP8,MMP13,MMP9,PDGFRA,PPAT,SERPINE1,SLC16A6,TOP2A		-5.29414														PLG		peptidase	Activated	2.108	0.00529	COL1A1,MMP1,MMP12,MMP9,PLAU,SERPINE1	172 (21)	-2.27654		CEBPB	1.274	transcription regulator	Activated	2.266	3.14e-18	ANTXR1,ARG1,ATR,BLNK,CCL3,CCNA2,CCNB2,CCND2,CDC25A,CDC25B,CDC45,CDH3,CDT1,CFD,CFTR,COL10A1,COL1A1,COL1A2,COL5A2,CXCL5,CXCL8,CXCR4,CYP1A1,CYP24A1,CYP2E1,CYP3A4,DEGS1,DHFR,DHRS1,DHX9,E2F1,E2F3,FOS,HIST1H4J,IGFBP4,IL12A,IL1RN,IRS1,IVL,KRT6B,LAMC1,LCN2,MMP1,MMP11,MMP13,MSH5,MSR1,NRP1,ODC1,PCNA,PI3,PLAUR,PLXND1,RORA,SAA2,SERPINA1,SERPINB2,SERPINE1,SFTPD,SIM2,SPP1,SPRR1A,TLR8,TM4SF1,UPP1,VCAN		-17.5031		EGFR	5.764	kinase	Activated	3.702	1.85e-11	BAX,BCL6,CCND1,CDK1,CLK1,COL1A1,COL3A1,COL5A2,COL6A2,CXCL10,CXCL5,DSG2,EGFR,F2RL1,FBN1,FOSL1,HAS2,HIF1A,HMGA2,HSP90B1,IGF2BP3,IGFBP3,IL13RA2,ITGA6,KRT17,MET,MMP1,MMP13,MYC,NFIB,PARP2,PCNA,POSTN,PRKAR1A,PSMB1,PSMB2,PSMB3,PSMB4,SNAI2,SPRY2,SRSF1,STAT3,TCOF1,THBS1,TNC,TNFAIP6,TOP1,TWIST1,VCAN,VIM,ZEB2
E. coli lipopolysaccharide		chemical - endogenous non-mammalian	Inhibited	-2.06	0.00703	CXCL1,CXCL10,CXCL6,CXCL8,IL18,IL1B,MMP9,TREM1		-2.15304														AGT	-0.025	growth factor	Activated	2.103	4.21e-12	ALOX12,ANXA3,ATP1B1,BGN,CDK1,COL1A1,COL1A2,COL3A1,COL4A1,COX7A1,CRABP2,CXCL8,CYP2E1,DUSP1,EREG,FN1,HEY1,HOXA9,IGFBP3,IL18,LAMB1,MAD2L1,MMP9,NREP,PLAU,POSTN,PPP1R3C,PTHLH,SCNN1A,SERPINB2,SERPINE1,SLC2A1,SOX4,SPP1,TFRC,TIMP1,TJP1	265 (21)	-11.3757		ERBB2	-1.193	kinase	Activated	2.244	6.94e-48	ABHD5,ADAM12,AHNAK,AIM1,AREG,ASPM,AURKA,BIRC5,BUB1,BUB1B,CCNA2,CCNB1,CCNB2,CCND2,CCNE2,CD59,CDC20,CDC25A,CDH3,CDK1,CDKN3,CDT1,CENPA,CENPF,CES1,CHEK1,CHST2,CKS1B,CKS2,CLDN4,CLDN7,CLEC3B,COL18A1,COL1A1,COL3A1,COL4A1,COL5A1,COL5A2,COL6A2,COL6A3,COL7A1,CXCL10,CXCL8,CYP2J2,CYP4B1,DPT,DUSP6,EHF,ELF3,ELL2,EMP1,EPHB2,ERBB3,EREG,ESPL1,FOS,FSCN1,GDPD3,GINS1,GPX3,HSPB8,IGFBP4,IL1A,ITGA6,ITGB3,JAG2,LAMB1,LAM…		-47.1586		IGF1	3.139	growth factor	Activated	3.676	2.81e-07	ADA,ANGPT2,APP,BAX,BRCA1,C1QA,CCL4,CCNA2,CCNB1,CCND1,CD44,CDK1,COL1A1,COL3A1,CREB1,CYBA,DMD,EGR2,EIF1AX,EIF2AK2,FN1,GAP43,GAPDH,HIF1A,IGF1R,IGFBP3,IRS1,ITGAV,LPL,MMP1,MMP13,MYC,NTRK2,ODC1,PCNA,PPP3CA,PRNP,REST,SEC23A,SIRT1,SLC20A1,SLC23A2,SNAI2,SPP1,SRSF3,TGFBI,THBS1,TNFRSF12A,TWIST1,VCAM1,VIM
E. coli serotype 0127B8 lipopolysaccharide		chemical - endogenous non-mammalian	Inhibited	-2.061	1.29e-09	ANXA1,AQP1,CHST11,CXCL10,CXCL12,DIO2,FAM107A,FZD2,GNG7,GPR158,GSTA1,IGF1,IL17D,IL1B,LAMC2,LCN2,LIFR,LOX,MMP3,NTRK2,P2RY14,PCK1,PTGES,SLC52A2,SLC6A1,SLC7A11,SYNM,TGFBR3,TLR3		-8.88941														TNFRSF1B	0.044	transmembrane receptor	Activated	2.091	4.74e-06	CXCL12,CXCL8,CYP3A5,EFNA1,MMP1,MMP13,MMP3,MMP9,SERPINE1,TIMP1	145 (16)	-5.32422		TRADD	-1.424	other	Activated	2.236	0.0117	CXCL1,CXCL11,CXCL8,MMP9,RIPK2		-1.93181		PTGER2	1.528	g-protein coupled receptor	Activated	3.672	6.46e-16	ADGRE1,APP,ASPM,AURKA,BRCA1,CCNA2,CCNB2,CDKN3,CENPF,CEP55,CKS2,ECT2,ESD,KIF15,KIF20A,KIF22,NEK2,NUSAP1,PABPN1,PRC1,RACGAP1,RRN3,SPAG5,SPP1,STIL,THBS1,TIMP1,TIMP3,TNFAIP6,TPX2,TREM1,TROAP,TTK
KLF5	0.576	transcription regulator	Inhibited	-2.063	0.00717	BIRC5,CDK1,E2F3,MMP9,PTGES,SOX2,TAGLN		-2.14448														nitric oxide		chemical - endogenous mammalian	Activated	2.088	2.16e-08	BIRC5,CXCL12,CXCL8,DUSP1,GCLM,HEY1,HPRT1,HSP90AA1,IL18,KRT14,MMP13,MMP9,ODC1,PRKDC,SPP1,TFRC,TP53I3,UBE2C	142 (14)	-7.66555		ETV5	1.386	transcription regulator	Activated	2.236	1.03e-07	ALCAM,CLDN4,CLDN7,FOXM1,KRT13,KRT19,NRCAM,PKP3,SNAI2,SPP1,TJP1,TJP3,TWIST1		-6.98716		CSF1	3.184	cytokine	Activated	3.668	0.000185	APOE,BAX,CCNB1,CCND1,CD163,CREB1,F2RL1,FN1,HSP90B1,IFNGR1,IGF1R,ITGA4,ITGAM,ITGAV,MMP12,MSR1,MYC,PCNA,STAB1,STAT1,THBS1,TLR2,VCAM1
IgG		complex	Inhibited	-2.074	3.48e-08	APOE,COL3A1,CRABP2,CXCL8,DHCR7,EMP1,FOSB,IL1B,IL1RN,IVL,KLK11,KLK6,KLK7,KLK8,KRT13,KRT31,LCN2,MMP12,MMP9,PLAUR,PPL,SERPINE1,SPRR2C,TRIM16,TSLP		-7.45842														poly rI:rC-RNA		biologic drug	Activated	2.063	8.91e-07	AGRN,ANXA1,BST2,CEACAM1,CXCL1,CXCL8,DIO2,DUOX1,DUSP1,DUSP5,ELF3,FN1,IFI16,ISG15,KLF4,MMP1,MMP3,MMP9,PHLDA1,PIM1,PLAU,PSMB9,SLPI,STAT1,TNFAIP6,TNFSF10,TP53I3	217 (17)	-6.05012		MBD2	-2.348	transcription regulator	Activated	2.233	0.0251	APOE,BRCA1,CKS2,MMP9,ORC6,PLAU,PRSS2		-1.60033		STAT1	4.309	transcription regulator	Activated	3.642	8.25e-05	ABCA1,ANGPT2,APOBEC3B,APOBEC3G,APOE,APOL6,BAX,BCL6,C3,CCL4,CCND1,CD14,CD86,CREM,CXCL10,CXCL11,EIF2AK2,GATA3,GREB1,HIF1A,IFI16,IGF1R,KCTD12,MYC,PDGFA,PMAIP1,SMAD7,SOAT1,SOCS1,SPRR1A,STAT1,TNFSF10,WARS
RET		kinase	Inhibited	-2.079	4.76e-08	ANXA1,CCL20,CLU,COL1A1,COL1A2,CXCL1,CXCL10,CXCL12,CXCL8,IL1B,ITGA6,LOX,MMP1,MMP10,MMP3,MMP9,PLAU,PLAUR,PTN,SCARA3		-7.32239														LDL		complex	Activated	2.053	3.95e-07	APOBEC3B,APOE,CDK1,CXCL8,DNMT1,DUSP1,FOSB,GCLM,IGFBP3,IL1RN,LAMB3,MMP1,MMP12,MMP3,MMP9,PLAU,RANBP1,SERPINE1,TGFBR3,TNFAIP6	162 (19)	-6.4034		TFDP1	1.426	transcription regulator	Activated	2.224	0.00126	CDK1,DHFR,E2F1,MYBL2,RBL1,STMN1,TCF3		-2.89963		CCND1	4.998	transcription regulator	Activated	3.626	3.31e-11	ABCC4,ASAP2,ASPM,ATAD2,AURKA,BRCA1,CCNA2,CCND1,CCNE2,CD44,CDC45,CDKN2C,CENPF,CENPN,CEP55,COL1A1,COL5A2,DONSON,DTL,EGFR,EIF5A2,ELAVL1,FZD7,HJURP,ITGAV,KIAA0101,KIF20A,KIF4A,KRT4,MARK1,MCM10,MCM4,MCM7,MYC,PCNA,PMEPA1,PRIM2,RACGAP1,RRM2,RUFY3,SCG5,SOX4,SPC25,SPP1,TPX2,UAP1,USE1
AKT1	-0.948	kinase	Inhibited	-2.093	7.84e-05	AKR1C1/AKR1C2,AR,BCL2A1,BIRC5,CCNE1,CXCL10,DHCR7,DLX3,FOSB,KLF15,LCN2,MMP9,MYH11,MYOCD,NEXN,PCK1,PDGFRA,PLP1,RAB11A,SERPINE1,SORT1,SPP1,TGFBR3,UBE2C		-4.10568														MIF	0.259	cytokine	Activated	2.011	2.68e-05	COL1A1,CXCL8,DUSP1,MET,MMP1,MMP13,MMP3,MMP9,TIMP1	141 (17)	-4.57187		NAMPT	-2.243	cytokine	Activated	2.222	6.53e-06	CXCL1,CXCL10,CXCL8,MMP1,MMP9,NAMPT,NELL2,TGFB2		-5.18509		TGFB3	3.077	growth factor	Activated	3.607	1.47e-07	ADAM12,ASPN,CDH2,COL11A1,COL1A1,COL1A2,COL3A1,COL5A1,F2RL1,FN1,GJA1,ITGAV,MGP,MMP1,PLOD2,SKIL,SMAD7,SNAI2,THBS1,TIMP3,TNC,ZEB2
MAP3K7	-0.289	kinase	Inhibited	-2.105	9.06e-05	CCL20,CH25H,CXCL10,CXCL6,CXCL8,DEFB4A/DEFB4B,IL1B,MMP1,MMP13,MMP3,SERPINE1		-4.04287														SMAD2		transcription regulator	Activated	2.007	0.00044	BGN,CCNG2,MET,MMP13,MMP9,PTHLH,SERPINE1,SNAI2	280 (19)	-3.35655		FZD9	0.997	g-protein coupled receptor	Activated	2.219	0.00116	CXCL10,CXCL14,IFI16,IFI44,ISG15		-2.93554		SMAD3	2.266	transcription regulator	Activated	3.591	9.5e-10	ASPN,C3,CBLB,CCL4,CCND1,CDH2,COL10A1,COL1A1,COL1A2,COL3A1,COL6A3,COL7A1,CXCL10,FN1,GATA3,HAS2,HEY1,LUM,MMP1,MMP12,MMP13,MYC,NET1,PCNA,PMEPA1,SKIL,SMAD1,SMAD7,SNAI2,SPP1,STAT3,TBX3,TGFB2,THBS1,TIMP1,TIMP3,TNC,VIM,ZEB2
FOSL1	-0.861	transcription regulator	Inhibited	-2.116	3.21e-08	CXCL6,CXCL8,CYP2J2,FOSB,HPGD,IL1B,IVL,MMP1,MMP10,MMP13,MMP3,MMP9,PLAU,PLAUR,SERPINB2,SERPINE1		-7.49349														D-fructose		chemical - endogenous mammalian	Activated	2	0.0145	COL1A1,COL3A1,FN1,TIMP1		-1.83863		AXL		kinase	Activated	2.219	0.0135	EPOR,IL12A,IL18,MMP1,MMP9		-1.86967		NFKB1	4.215	transcription regulator	Activated	3.588	1.24e-06	APOE,APP,BAMBI,BAX,BRCA2,CCL4,CCND1,CD86,COL1A1,COL1A2,CTSB,CXCL10,CXCL11,DICER1,EGFR,FSCN1,GATA3,GJA1,HAS2,IGFBP3,IGHG1,IGKC,ITPR1,MMP13,MMP7,MSR1,MYC,NFKB1,PDGFA,STAT1,TANK,TLR2,TNFSF10,VCAM1
LIF	0.171	cytokine	Inhibited	-2.117	0.0178	AHNAK,CCNA2,CCNE1,CXCL10,CXCL8,EREG,IGF1,IL1B,JAM2,LIFR,MMP1,MMP13,SOCS2,SOX2,SPP1		-1.74958														STAT1/3/5 dimer		complex	Activated	2	0.000109	MMP1,MMP13,MMP3,PLAU		-3.96257		CKS1B	2.869	kinase	Activated	2.215	5.99e-06	CCNA2,CCNB1,CDK1,CKS1B,CXCL8		-5.22257		IFNL1		cytokine	Activated	3.582	0.000121	APOL6,BST2,C19orf66,CXCL10,CXCL11,DDX60,EIF2AK2,HLA-C,IFI44,IFI44L,PLSCR1,SP100,STAT1,TLR2
KRT17	-3.954	other	Inhibited	-2.121	2.78e-05	CXCL10,CXCL6,CXCR2,IL1B,MMP13,MMP3,MMP9,SPP1		-4.55596														IL19	-0.183	cytokine	Activated	2	0.00048	CCNB1,FN1,MMP1,MMP9	227 (15)	-3.31876		IFNA10	-0.683	cytokine	Activated	2.214	0.000425	CXCL10,CXCL11,IFIT1,ISG15,ZBP1		-3.37161		E. coli B5 lipopolysaccharide		chemical - endogenous non-mammalian	Activated	3.577	0.00283	ACKR3,ADH5,BCL6,CCL18,CCL4,CCND1,CD44,CD86,CX3CR1,CXCL10,CXCL13,EGFR,IL13RA2,IL1RAP,INHBB,MMP13,PDE4B,PTPN2,RDX,SLCO1B3,SPP1,STAT3,TGFB2,THBS1,TLR2,TREM1,XCL1
N-acetylmuramyl-L-alanyl-D-isoglutamine		chemical - endogenous non-mammalian	Inhibited	-2.144	0.0213	AOX1,CXCL8,DEFB4A/DEFB4B,IL1B,MMP9,TREM1		-1.67162														TRADD		other	Activated	2	0.00339	CXCL1,CXCL8,DNMT1,MMP9	156 (19)	-2.4698		IFNA5	-0.354	cytokine	Activated	2.214	0.000425	CXCL10,CXCL11,IFIT1,ISG15,ZBP1		-3.37161		inosine		chemical - endogenous mammalian	Activated	3.568	7.42e-06	ALCAM,ANXA5,C1QA,C1QB,C1S,C3,CXCL13,FTL,GAP43,RHOC,RNASET2,TIMP1,VIM
MAVS	-1.398	other	Inhibited	-2.152	0.062	CXCL10,CXCL8,IL1B,MB21D1,OASL		-1.20761														E2F2	-0.125	transcription regulator	Activated	2	1.24e-09	BIRC5,CCNB1,CDK1,E2F3,MCM2,MCM4,MCM5,MCM6,MCM7,PCNA,RRM2,SERPINE1,TOPBP1	167 (7)	-8.90658		IFNA7	-0.343	cytokine	Activated	2.214	0.000425	CXCL10,CXCL11,IFIT1,ISG15,ZBP1		-3.37161		FGF7	3.03	growth factor	Activated	3.563	4.59e-05	ADSL,ADSS,CAD,CCND1,CD44,EGFR,HAS2,HPRT1,IRF2,LPCAT1,MMP13,NFE2L3,SPRY2,STAT1
CYR61	1.025	other	Inhibited	-2.153	0.000172	COL1A1,COL1A2,CXCL8,IL1B,MMP1,MMP3,PLAU,SERPINE1		-3.76447														HOXD3		transcription regulator	Activated	2	0.000926	COL1A1,IGFBP3,SERPINE1,TGFBI		-3.03339		IFNA14	-0.185	cytokine	Activated	2.214	0.000425	CXCL10,CXCL11,IFIT1,ISG15,ZBP1		-3.37161		TNFSF11	3.565	cytokine	Activated	3.562	0.000286	ADGRE1,AURKA,CCL4,CCND1,CD14,CD44,DAB2,ECT2,EGR2,FOSL1,ILF3,ITGAM,ITGAV,LIMK1,MARCKSL1,MMP1,MYC,NEK2,NFKB1,PDGFA,RACGAP1,SLC20A1,SLC7A7,SOCS1,SPP1,SRC,STAT1,TLR2,TTK,VCAM1
peptidoglycan		chemical - endogenous non-mammalian	Inhibited	-2.156	5.97e-06	AQP1,BCL2A1,CCL13,CCL20,CXCL1,CXCL10,CXCL5,CXCL6,CXCL8,DEFB4A/DEFB4B,IL18,IL1B,IL1RN,MMP1,MMP13,MMP3		-5.22403														F3	0.656	transmembrane receptor	Activated	2	0.0486	CXCL8,LAMB1,MMP9,SERPINE1		-1.31336		IFNA6	-0.665	cytokine	Activated	2.214	0.000425	CXCL10,CXCL11,IFIT1,ISG15,ZBP1		-3.37161		Ins1		other	Activated	3.541	0.000732	AP2M1,CCND1,COL1A1,CREB1,DHFR,EGR2,ERCC1,FADS1,FADS2,GAPDH,GATA3,GNPAT,GREB1,IGF1R,IGFBP3,IRS1,ITGA6,LPL,LRP1,MMP1,MMP13,MYC,ODC1,PCNA,PRKCA,RRM2,SIRT1,SLC6A2,SP3,STAT3,TIMP1,TIMP3,UGT8,VIM
PI3K (complex)		complex	Inhibited	-2.172	0.000162	ABCC4,ADAM12,BIRC5,CCNE1,CCNG2,COL1A1,CXCL10,CXCL8,GSTA1,HAS3,IGF1,IL1B,IL1RN,LCN2,MMP1,MMP10,MMP12,MMP13,MMP9,POSTN,PRKAR2B,SAMHD1,SERPINE1,SPP1,TREM1,TYMP		-3.79048														bicuculline		chemical - endogenous non-mammalian	Inhibited	-2	0.0112	DUSP1,FOSB,KLF4,MAFF		-1.95078		IFNA8	0.397	cytokine	Activated	2.214	0.000612	CXCL10,CXCL11,IFIT1,ISG15,ZBP1		-3.21325		TLR3	2.586	transmembrane receptor	Activated	3.539	0.00305	ABCA1,AIM2,AKT3,C3,CCL4,CD86,CXCL10,CXCL11,EIF2AK2,IFI16,IFI44,IFI44L,LMNB1,MAP3K7,MMP1,NFE2L3,NFKB1,PIK3R3,PMAIP1,RGS1,STAT1,TIMP1,TNC,TNFSF10,TP63,TREM1
IRF7	0.649	transcription regulator	Inhibited	-2.177	1	CXCL10,GBP5,IFI44,MICB,OASL		0														GC-GCR dimer		complex	Inhibited	-2	0.000374	ANXA1,DUSP1,IL1RN,SLPI		-3.42713		IFNA16	-0.199	cytokine	Activated	2.214	0.000612	CXCL10,CXCL11,IFIT1,ISG15,ZBP1		-3.21325		RETNLB		other	Activated	3.538	5.55e-07	CD86,COL1A1,COL1A2,FN1,FRZB,FZD1,FZD6,HEY1,IRS1,LMNB1,MMP12,MSN,MYC,SMAD1,STK17B,TIMP1,TLR2,UBE2C
PTGS2	-1.208	enzyme	Inhibited	-2.179	7.36e-06	ANXA1,AQP1,CCNE1,CLU,CXCL10,CXCL12,CXCL5,CXCL8,CXCR2,DLX5,IGF1,IL1B,ITGA6,ITGB4,MMP1,MMP9,NEB,PTGS1,TNFAIP6,TNFRSF10B		-5.13312														FUT8	0.47	enzyme	Inhibited	-2	0.00112	FZD6,MMP12,MMP13,TFRC	87 (5)	-2.95078		INHBB	1.417	growth factor	Activated	2.213	0.000612	COL3A1,COL4A1,SERPINE1,TIMP1,TNC		-3.21325		ETS1	2.118	transcription regulator	Activated	3.532	7.67e-06	BAX,BRCA1,CCND1,CD14,CD44,COL1A2,CST4,CYP24A1,FN1,GABRE,HS2ST1,HSPA1L,IGF2BP3,MET,MMP1,MMP13,MMP7,MSR1,MYC,PRIM2,SELL,SP100,SPP1,SZRD1,TDP2,TGFB2,TWIST1,UBAP2L,ZEB2,ZNF302
IHH		enzyme	Inhibited	-2.19	0.00308	COL10A1,EN1,MMP13,PTHLH,SPP1		-2.51145														ALDH2	-0.665	enzyme	Inhibited	-2	0.00112	GCLM,MTHFD2,SLC1A4,SLC7A11		-2.95078		IFNA21	-0.278	cytokine	Activated	2.211	0.000425	CXCL10,CXCL11,IFIT1,ISG15,ZBP1		-3.37161		RAC1	2.338	enzyme	Activated	3.516	0.000397	BCL6,CCND1,CD86,CDH2,COL1A2,DPYSL2,FN1,HIF1A,ITGA6,MMP1,MMP13,MYC,SNAI2,STAT1,STAT3,VCAM1
PLAUR	-2.568	transmembrane receptor	Inhibited	-2.19	0.016	ITGA6,MMP3,MMP9,PLAU,PLAUR		-1.79588														ALOX5		enzyme	Inhibited	-2	0.00387	ACOX1,HSP90AA1,MMP12,MMP9	88 (5)	-2.41229		Collagen type I		complex	Activated	2.207	0.00439	APOE,COL1A1,MMP1,MMP12,MMP13,MMP9,PLAU,TIMP2,TNC		-2.35754		NTRK2	4.61	kinase	Activated	3.511	2.1e-06	APP,BID,CCNA2,CCND1,CCNE2,CDCA3,CDK1,CDKN2C,MCM5,MYC,PCNA,SPP1,TNFSF10,VIM
ORMDL3	0.245	other	Inhibited	-2.191	0.000138	ADAM8,CCL20,CXCL10,CXCL8,MMP9		-3.86012														ACKR2	0.029	g-protein coupled receptor	Inhibited	-2	0.00934	IFI16,IFI44,ISG15,STAT1		-2.02965		PAX8	-1.321	transcription regulator	Activated	2.2	0.00999	CCNA2,DHFR,DIO2,E2F1,WT1		-2.00043		cyclic AMP		chemical - endogenous mammalian	Activated	3.482	1.35e-05	ABCA1,APP,CCND1,CD86,CDC37,CDH2,CDK5,CREB1,CREM,CYCS,EGR2,ENO2,EPCAM,FMR1,FN1,GAP43,GATA3,GJA1,HIF1A,HSD17B11,IGFBP3,INHBA,KIF23,MMP1,MYC,ODC1,PDE4B,PRKAR1A,PRKAR2B,PRNP,STAT3,THBD,TIMP1,TNFSF10
ELF3	1.374	transcription regulator	Inhibited	-2.193	0.00721	CCL20,KRT4,MMP10,MMP13,MMP3		-2.14206														PRKG1		kinase	Inhibited	-2	0.00387	COL1A1,COL3A1,FN1,SERPINE1	253 (20)	-2.41229		RELB	0.53	transcription regulator	Activated	2.2	0.1	CD40,CXCL13,CXCL8,IGHG1,SOD2,TRAF3		-1		norepinephrine		chemical - endogenous mammalian	Activated	3.475	0.0362	ABCA1,APP,CREM,FN1,GMNN,IGF1R,LAMB3,PCNA,PDE10A,PDE4B,RIBC2,SLC6A2,SMAD7,SUMO1,TFRC,USP33
CTNNB1	1.137	transcription regulator	Inhibited	-2.193	1.99e-12	AGRN,ALDH1A1,ANXA1,AOC3,APOD,AR,BGN,BHLHE40,BIRC5,BMP1,CCNA2,CCNE1,CCNE2,CEACAM1,CFD,CLU,COL1A1,COL27A1,CRABP2,CST4,CTHRC1,CXCL12,CXCL8,CYP2E1,CYP4F12,DES,DIO2,DIXDC1,ECM1,EDN3,EPHB2,F13A1,HOXB7,ID4,IL1B,ITGA6,JCHAIN,KIF23,LAMC2,MME,MMP1,MMP3,MMP9,MYLK,NCAM1,NDRG2,NRG1,OGN,PEG3,PITX2,PLAU,PLAUR,SCGB2A2,SERPINE1,SFRP1,SFRP4,SIM2,SIX1,SLC6A1,SOX2,SOX4,SPP1,SYNM,TGM1,TJP1,TMSB15A,TSPAN8,WIF1,WISP1,W…		-11.7011														miR-296-5p (miRNAs w/seed GGGCCCC)		mature microrna	Inhibited	-2	0.000213	COL1A1,MMP1,PCNA,TNC		-3.67162		IL1		group	Activated	2.198	3.51e-12	AHR,AKR1C1/AKR1C2,ALDH3A1,APOE,AREG,CCL3,CD40,CD55,CD59,CEACAM1,CEACAM6,COL1A1,CTSL,CXCL1,CXCL10,CXCL11,CXCL5,CXCL8,CYP1A1,DUSP1,ELF3,FOS,GNRHR,HMOX1,IL11,IL1R1,IL1RN,INHBA,LAMB1,LOX,MMP1,MMP13,MMP7,MMP9,NCOA1,NRG1,ODC1,PDGFA,RORA,S100A9,SAA2,SERPINB2,SERPINE1,SLC2A3,SOD2,TIMP1,TLR2,TNC,TYMP,VCAN		-11.4547		FLT1	2.464	kinase	Activated	3.464	0.00119	CLIC4,CSNK2A1,EWSR1,G3BP1,G3BP2,IGF2BP3,LIN7C,MAP3K7,PRKAR1A,RDX,TCF4,THBS1
IL32	-2.485	cytokine	Inhibited	-2.195	0.00248	CXCL1,CXCL8,IL1B,IL32,MMP13,MMP3,MMP9		-2.60555														miR-30c-5p (and other miRNAs w/seed GUAAACA)		mature microrna	Inhibited	-2	0.189	MET,MYO10,PTPRK,SLC7A11		-0.723538		XIAP	-1.107	enzyme	Activated	2.183	0.000749	BIRC5,CDK4,CXCL1,CXCL8,SERPINE1,SOD2		-3.12552		MKNK1	2.695	kinase	Activated	3.464	0.0161	ANXA5,ARIH1,GAP43,GNAI1,GPC4,GPS1,LAMC1,MYC,NELL2,SERPINH1,TTC3,VIM
TNFSF13B	-0.412	cytokine	Inhibited	-2.2	0.062	BCL2A1,CXCL6,CXCL8,MMP9,SPP1		-1.20761														Ptprd		phosphatase	Inhibited	-2	0.000213	BIRC5,CDK1,CXCL14,PSMB9	88 (7)	-3.67162		LDL		complex	Activated	2.182	1.89e-09	APOBEC3B,APOE,CBS/CBSL,CCL3,CD40,CDK1,CXCL10,CXCL11,CXCL13,CXCL8,CYP2C9,CYP2J2,DUSP1,ECE1,FOS,FOSB,HMOX1,IFITM1,IGFBP4,IL1A,IL1RN,ITGB3,LAMB3,MKI67,MMP1,MMP12,MMP9,MSR1,NAMPT,NR0B2,PLAU,S100A8,SERPINE1,SIGLEC1,SOCS1,SOD2		-8.72354		IL12 (complex)		complex	Activated	3.453	0.0341	ADGRE1,AHR,CCL4,CD44,CD86,CXCL10,CXCL11,GATA3,GJA1,IFNGR1,ITGA4,ITGA6,MYC,SELL,SET,SOCS1,TIMP1,TLR2,XCL1
KAT6A	-0.166	enzyme	Inhibited	-2.213	0.0142	HOXA10,HOXA9,HOXC10,HOXD10,HOXD11		-1.84771														GLIS2		transcription regulator	Inhibited	-2	0.000606	COL1A1,SERPINE1,SNAI2,SPARC	117 (7)	-3.21753		ABL1	0.99	kinase	Activated	2.177	0.0259	CCNA2,CCND2,DHFR,MMP1,TGFB2		-1.5867		INHBA	6.303	growth factor	Activated	3.437	0.00313	ACTN1,ACVR1,ARIH2,BAMBI,BAX,CALB1,CLASP2,FN1,HLA-G,ILF3,INHBA,INHBB,LOX,MGP,PCNA,PLOD2,SMAD7,SOCS1,SOX4,TIMP1,ZBTB10
5-hydroxytryptamine		chemical - endogenous mammalian	Inhibited	-2.215	0.00915	CXCL8,IGF1,IL1B,MMP13,NCF2,NUCB2,SERPINB2,SERPINE1		-2.03858														GLIS1		transcription regulator	Inhibited	-2	1.25e-06	IVL,KLK7,S100A9,TGM1		-5.90309		ADAM17		peptidase	Activated	2.177	0.0397	ADAM12,COL3A1,CXCL8,IL36A,MMP13		-1.40121		Mek		group	Activated	3.425	0.000259	APOE,CCND1,CD200,COL1A2,CXCL10,CXCL11,DSCC1,DUSP6,EGR2,EPHB2,ETV4,GAP43,ITGA6,MMP13,MYC,PPAT,ROCK1,SPRY2,THBS1,TOP2A,TWIST1,VIM
TRADD	-0.196	other	Inhibited	-2.219	0.00618	AR,BCL2A1,CXCL1,CXCL8,MMP9		-2.20901														PPARGC1A	-0.361	transcription regulator	Inhibited	-2.006	0.106	ACADM,ACOX1,CYP3A5,DIO2,IL1RN,LPIN1,MAL,SLC39A14		-0.974694		Fc gamma receptor		group	Activated	2.176	0.000703	CCL18,CCL3,CCNA2,CD40,CXCL8,IL12A,TNIP3		-3.15304		vancomycin		biologic drug	Activated	3.405	0.00495	C3,CD14,CD44,GPNMB,GSTM3,LAMC2,MYC,SPP1,TIMP1,TNFRSF12A,TUBB,VIM
S100A7	-0.945	other	Inhibited	-2.219	5.32e-05	CA9,CXCL1,CXCL8,MMP13,MMP9		-4.27409														hydrocortisone		chemical - endogenous mammalian	Inhibited	-2.008	3.62e-05	CDH11,CDK1,CFD,CXCL8,FN1,HSPD1,IGFBP3,INHBA,IVL,NTRK2,NUSAP1,SERPINE1	231 (21)	-4.44129		OSM	-0.59	cytokine	Activated	2.166	3.71e-41	ACAA1,AHR,AKR1C1/AKR1C2,AMACR,ANGPT2,ANXA1,ANXA3,ANXA9,ARF6,ARG1,ATP13A3,BAIAP2,BBOX1,C1S,CCL24,CCND2,CCNG2,CDA,CDH3,CLDN4,COL3A1,CRLF1,CST6,CTSL,CXCL1,CXCL10,CXCL13,CXCL5,CXCL8,CYP3A5,CYP4F3,DEGS1,DNAH17,DSC2,DSG3,ECM1,EPCAM,EPHB2,ERBB3,EVPL,FLG,FOS,GAS7,GBP1,GLUL,GPNMB,HMOX1,HOXA9,IFI35,IL13RA1,IL18,IRS1,ISG20,KLK13,KLK7,KRT17,KRT19,LCN2,LY6D,LY6G6C,MCM7,MGLL,MMP1,MMP13,MMP9,MPZL2,NAMPT,NELL2,N…		-40.4306		IL18	-2.047	cytokine	Activated	3.382	0.0165	CCL4,CD44,CD86,CXCL10,CXCL11,GJA1,ITGAM,MMP1,MMP13,SELL,SET,SPP1,TIMP1,VCAM1,XCL1
D-fructose		chemical - endogenous mammalian	Inhibited	-2.224	0.0328	COL1A1,COL3A1,CXCL10,IL1B,TKT		-1.48413														TCF3		transcription regulator	Inhibited	-2.01	4.34e-09	AURKA,AZGP1,BLNK,BUB1,CCNB1,COL1A1,ECT2,HS3ST1,KIF11,KIF4A,KLF4,MAD2L1,MAL,NTRK2,NUSAP1,PRSS3,RACGAP1,RORA,SULT2B1,TOP2A,TTK,TYMS		-8.36251		TRAF6	-0.539	enzyme	Activated	2.166	0.117	CXCL1,CXCL13,CXCL5,CXCL8,MMP13		-0.931814		Collagen type I		complex	Activated	3.368	2.23e-05	APOE,APP,BAX,CCND1,CDH2,COL1A1,FN1,MMP1,MMP12,MMP13,MYC,PLOD2,TNC,VIM
IKBKE	-0.614	kinase	Inhibited	-2.232	0.0577	CXCL10,CXCL8,MMP13,MMP3,MMP9		-1.23882														bee venom		chemical - endogenous non-mammalian	Inhibited	-2.049	0.000344	CCNB1,CXCL8,FOSB,KLF4,NUSAP1,PRC1,SERPINB2,SLC7A11,TOP2A		-3.46344		TNFSF12	-0.157	cytokine	Activated	2.15	1.05e-05	ADAM12,CCL24,CCL3,CXCL10,CXCL8,HEY1,JAG2,MMP1,MMP12,MMP13,MMP9,PTX3,S100A8,S100A9,TIMP1,TNFRSF12A		-4.97881		IFN Beta		group	Activated	3.365	0.007	BST2,CD86,CXCL10,CXCL11,EIF2AK2,FN1,HLA-G,IFI16,IFI44,MYC,PRKCA,SNAPC1,SOCS1,SPRY2,STAT1,TNFSF10
Collagen type IV		complex	Inhibited	-2.236	0.00164	MMP9,PLAU,PLAUR,SERPINE1,TAGLN		-2.78516														HDAC1	0.304	transcription regulator	Inhibited	-2.058	1.1e-07	CCNB1,CDK1,COL1A2,CXCL8,FAM107A,FOXM1,ITGB4,KRT15,LCN2,MCM5,MCM7,MMP9,PLAU,RRM2,S100A9,SERPINB2,SNAI2,SPP1,TNS1,TOP2A,TYMS	261 (22)	-6.95861		Ifn		group	Activated	2.15	3.64e-09	CD40,CD44,CXCL10,CXCL11,DHX58,FOS,IFI16,IFIT1,IFITM1,IL1R1,ISG15,ISG20,LCN2,MMP9,NTRK2,RSAD2,S100A8,SERPINE1,SOCS1,SP100,SPP1,TLR2,TYMP,ZBP1		-8.4389		E2f		group	Activated	3.358	1.02e-09	BRCA1,CCNA2,CCNB1,CDC45,CDK1,DBF4,DHFR,DHPS,GMNN,HIF1A,ITGA6,KNTC1,LIG1,MAD2L1,MCM10,MCM4,MCM5,MCM6,MYC,NASP,NUSAP1,OIP5,PCNA,PGRMC1,RRM2,TPX2,TTK,UBE2C
IL1B	-3.183	cytokine	Inhibited	-2.236	6.67e-19	ACPP,ADAM8,ADAMTS1,ADAMTS5,AGTR1,ANXA1,ANXA9,APOE,ATF5,BCL2A1,BGN,CCL13,CCL20,CHI3L1,COL10A1,COL1A1,CP,CXCL1,CXCL10,CXCL12,CXCL5,CXCL6,CXCL8,CYP2C9,CYP2E1,CYP3A5,DDIAS,DEFB4A/DEFB4B,F13A1,FGF7,FOSB,GBP6,GSTA1,IGF1,IL18,IL1B,IL1R2,IL1RN,IL32,IL36A,INHBA,KIF15,LAMB3,LAMC2,LCN2,LIFR,LOX,MAPT,MARCKSL1,MFAP2,MMP1,MMP10,MMP11,MMP12,MMP13,MMP3,MMP9,MUC5B,MYH11,MYLK,OCLN,PDGFRA,PI3,PIGR,PLA2G2A,PLAU,PLXD…		-18.1759														CD28		transmembrane receptor	Inhibited	-2.059	0.474	ANXA1,CENPF,CXCL8,HAT1,ODC1,RORA,TFRC,TNFSF10		-0.324222		TGFBR2		kinase	Activated	2.143	3.09e-09	ALOX12,BGN,BIRC5,CD44,COL1A1,COL1A2,CRYAB,GADD45B,HPGD,IL1A,MMP12,MMP13,MMP9,MPHOSPH9,NFIB,NRP1,OSTF1,PAX1,PDPN,PLAGL1,POU4F1,PTHLH,RFC5,SERPINE1,SLC2A3,SPP1,TGFB2,TIMP1,TNFRSF12A,TTC22,ZNF365		-8.51004		MYB	2.496	transcription regulator	Activated	3.353	1.78e-07	ATP2B1,BAX,BRCA1,CCNB1,CDK1,COL1A2,COPA,FN1,FUT8,GATA3,IGF1R,IGFBP3,ITPR1,MMP1,MYC,PCNA,PPP3CA,SNAI2,SPP1,VIM
LDL		complex	Inhibited	-2.244	3.05e-06	APOBEC3B,APOE,BCL2A1,CBS/CBSL,CCL20,CDK1,CXCL10,CXCL6,CXCL8,CYP2C9,CYP2J2,FOSB,HAS3,IGF1,IL1B,IL1RN,LAMB3,MMP1,MMP12,MMP3,MMP9,PLAU,RYR2,SCARB1,SERPINE1,TGFBR3,TNFAIP6		-5.5157														FOXO3		transcription regulator	Inhibited	-2.077	1.28e-06	ALDH3A1,BIRC5,CCNB1,CCNG2,CXCL8,FOSB,FOXM1,LCN2,MMP13,MMP9,MTHFD2,MXD1,PLAU,SLC1A4,TNFSF10,UBE2C	289 (23)	-5.89279		ITGAV	1.555	ion channel	Activated	2.135	4.57e-08	CDK1,COL1A1,COL1A2,FOS,ITGB3,MMP1,MMP9,PCNA,PLAU,PTHLH,SERPINE1,TIMP1		-7.34008		MED1	3.862	transcription regulator	Activated	3.333	6.27e-07	ANAPC5,AURKA,BAX,BCL6,CCNB1,CCND1,CDK1,CENPA,CYP24A1,GREB1,HAS2,HPRT1,IGFBP3,INSM1,LBR,MAD2L1,MET,MYC,NF1,ODC1,PTMA,STC2,TBX3,THBS1,TOP1,ZMYND11
IL6R	-0.885	transmembrane receptor	Inhibited	-2.249	0.000682	COL1A1,COL1A2,CXCL10,CXCL5,CXCL6,CXCL8,IGF1,MMP13,MMP3,MMP9		-3.16622														miR-155-5p (miRNAs w/seed UAAUGCU)		mature microrna	Inhibited	-2.102	1.04e-07	AMIGO2,ATP6V1C1,CXCL1,CXCL8,DSG2,FADS1,MET,METTL7A,MYO10,PDLIM5,PELI1,PPL,RAI14,SERPINE1,SH3BP4,TRIP13		-6.98297		MERTK		kinase	Activated	2.129	0.0323	EPOR,IL12A,IL18,INHBA,PLAGL1		-1.4908		SOX4	6.221	transcription regulator	Activated	3.321	0.0013	BAX,CDH2,DICER1,FN1,GGA2,IGKC,MARCKSL1,NREP,NUAK1,PLEKHA1,PTK2,RARRES1,SEL1L3,SELL,SMAD1,SNX10,TDRKH,TMEM255A,TUBB2B,UCHL1,VIM,VOPP1
FOXO1	0.143	transcription regulator	Inhibited	-2.276	4.03e-09	AFF3,AR,BCL2A1,BID,BIRC5,CCL20,CCNA2,CCNF,CCNG2,CDK1,CENPF,CITED2,CXCL10,CXCL8,DEFB4A/DEFB4B,DEPDC1,DLGAP5,FOSB,FOXM1,IGF1,IKZF2,IL18,IL1B,KIF18A,KLF4,MMP1,MMP3,MMP9,NEK2,PBK,PCK1,PDK4,SCARB1,SERPINB2,SERPINE1,SESN3,SOX2,SPC25,TDO2,TKT		-8.39469														HDAC2	0.446	transcription regulator	Inhibited	-2.111	7.45e-07	CCNG2,COL11A1,COL1A2,CXCL8,DPT,FAM107A,KRT15,MCM5,MCM7,MMP9,PLAU,S100A9,TNFSF10,TP63	267 (22)	-6.12784		GRB2	-0.215	other	Activated	2.121	0.00211	CRABP2,EVPL,KRT17,OVOL1,PLAU,PPL,SPRR1A,SPRR3		-2.67572		RELA	2.671	transcription regulator	Activated	3.318	0.000257	AHR,ALCAM,APOE,APP,BAX,BRCA2,C3,CBS/CBSL,CCND1,CD14,CD44,COL1A1,COL1A2,CTSB,CXCL10,CXCL11,CXCL5,EWSR1,FN1,FSCN1,HAS2,HIF1A,IGF1R,IGHG1,IGKC,LGR5,LUM,MMP1,MYC,NFKB1,SMAD7,TANK,TFPI2,THOC1,TLR2,TP63,TREM1,TWIST1,VCAM1,VIM
TRAF6	0.513	enzyme	Inhibited	-2.281	0.0232	CXCL1,CXCL5,CXCL8,DEFB4A/DEFB4B,IL1B,MMP13		-1.63451														NEUROG1	-0.134	transcription regulator	Inhibited	-2.111	2.04e-07	AMIGO2,COL3A1,CXCL1,FAP,FN1,GREM1,INHBA,MEST,MMP9,PXDN,SULF1	124 (7)	-6.69037		DDX58	0.545	enzyme	Activated	2.12	0.000302	AHNAK,CXCL10,CXCL8,IFI35,IFI44,IFIT1,ISG15,ISG20,RSAD2,SOCS1		-3.51999		SAMSN1	4.563	other	Activated	3.317	0.0168	ATM,BBX,CCL4,CXCL10,DAB2,INHBA,IRF2,LHX2,SOCS1,STAT1,TCF4
CXCL8	-4.445	cytokine	Inhibited	-2.284	0.00355	ANXA1,AR,CXCL8,CXCR2,DEFB4A/DEFB4B,IL1B,MMP9,TNFRSF10B,TPM1		-2.44977														infliximab		biologic drug	Inhibited	-2.121	5.08e-05	CXCL1,CXCL8,INHBA,MAD2L1,MMP12,MYO1B,TGM3,TTK		-4.29414		JUN		transcription regulator	Activated	2.12	8.64e-16	ALOX12,ANXA1,APEX1,APOE,BRCA1,CCNA2,CCND2,CD44,CDC20,CDK1,COL1A1,COL1A2,CTSL,CXCL1,CXCL10,CXCL5,CXCL8,CYP2J2,DIO2,DKK1,DUSP1,EREG,FOS,FUS,GNRHR,HMOX1,HPGD,IFI16,IGFBP4,IL1A,IVL,MAPK3,MET,MMP1,MMP12,MMP13,MMP7,MMP9,MSR1,NEFH,NR0B2,NRCAM,PLAGL1,PLAU,PLAUR,PTHLH,PTX3,PXDN,RARG,SERPINB2,SERPINE1,SFTPD,SLC19A1,SNAI2,SOD2,SPP1,SPRR1A,STMN1,TIMP1,TK1,TNC,TWIST1,XYLT1,ZFP36		-15.0635		IGF2BP1		translation regulator	Activated	3.317	3.81e-09	CD44,COL1A1,COL1A2,COL5A1,COL6A2,COL6A3,LGALS1,LUM,MYC,SERPINH1,TNC
AGT	-0.018	growth factor	Inhibited	-2.343	1.93e-11	ADAM12,ADAMTS5,AGTR1,ANXA3,BGN,CCNE1,CCNE2,CDC25A,CDK1,COL1A1,COL1A2,COL3A1,CP,CRABP2,CXCL10,CXCL8,CYP2E1,CYP2J2,EREG,FGF13,FGF7,HOXA9,IGF1,IL18,IL1B,ITGA7,MAPT,MGST1,MMP9,MYH10,NCF2,NPR3,NRG1,OCLN,PLAU,POSTN,PPP1R3C,PTGS1,PTHLH,SCARB1,SCNN1A,SERPINB2,SERPINE1,SGCD,SOX4,SOX6,SPP1,TFPI,TFRC,TJP1,TNFRSF12A,WNK4		-10.7144														miR-29b-3p (and other miRNAs w/seed AGCACCA)		mature microrna	Inhibited	-2.122	1.83e-06	COL1A1,COL1A2,COL3A1,COL4A1,COL5A2,KLF4,LOXL2,MLF1,SPARC		-5.73755		TGFB3	0.784	growth factor	Activated	2.1	5.14e-09	ADAM12,ASPN,CD59,COL11A1,COL1A1,COL1A2,COL3A1,COL5A1,F2RL1,FOS,FOSB,FOSL2,ITGB3,MMP1,MMP9,OCLN,PLAUR,SERPINE1,SNAI2,TIMP3,TJP1,TNC		-8.28904		ERG	3.495	transcription regulator	Activated	3.308	0.000115	ABCC4,ACTN1,APOC1,ARFGEF2,CCNA2,CD164,CLIP1,DNMBP,DOCK10,DYNC1I1,EVI5,HMMR,ITGA6,MET,MMP1,NRCAM,PCNP,PLPP3,PRKCI,PTPN11,RBMS1,RHOBTB1,SOX4,SPP1,THBS1,WIPF1
CEBPB	-0.989	transcription regulator	Inhibited	-2.364	7.82e-18	ADH7,ALDH1A1,BCL2A1,CCNA2,CCNE1,CDC25A,CDC25B,CDC6,CDH3,CDO1,CFD,COL10A1,COL1A1,COL1A2,COL5A2,CP,CPT1A,CXCL5,CXCL8,CYP27B1,CYP2E1,DHCR7,DHRS1,DLX3,E2F3,EMCN,FHL1,GSTA1,IGF1,IL1B,IL1RN,INMT,IVL,LCN2,MMP1,MMP10,MMP11,MMP13,MMP3,PCK1,PDGFRA,PDK4,PI3,PLAUR,PRKAR2B,PTGES,PTGS1,RORA,SAA2,SBSN,SCARB1,SERPINB2,SERPINE1,SIM2,SPP1,TF,TNFAIP6,TNFRSF19,UGT1A6,VLDLR		-17.1068														calphostin C		chemical - kinase inhibitor	Inhibited	-2.155	8.21e-05	BIRC5,CXCL8,DUSP1,FN1,MMP13,MMP9,PLAU,SLC2A1	178 (19)	-4.08566		Pdgf (complex)		complex	Activated	2.099	3.91e-08	CCND2,CD44,COL4A1,FOS,FOSB,HEY1,HMOX1,INHBA,ITGB3,MCM6,MCM7,MMP1,ODC1,PCNA,PLAU,PLAUR,SERPINE1,TIMP1,TIMP3,TWIST1		-7.40782		GDF2	1.781	growth factor	Activated	3.302	0.000612	BID,COL1A1,COL9A3,EGFR,HIF1A,MYC,NINJ1,NRCAM,NRP1,POSTN,SERPINF1,SMAD1,SMAD7,SPP1
Collagen type I		complex	Inhibited	-2.368	7.82e-05	APOE,COL1A1,F13A1,MMP1,MMP10,MMP12,MMP13,MMP3,MMP9,PLAU,RECK		-4.10679														COL18A1		other	Inhibited	-2.157	0.000899	CDC25B,EFNA1,FN1,IL18,MMP1,PLAU,SERPINE1,STAT1	241 (20)	-3.04624		MYBL2	3.36	transcription regulator	Activated	2.098	0.000156	BIRC5,CCNA2,CCNB1,CCNB2,CCNG2,CDC25B,CDK1,MYBL2,TOP2A		-3.80688		Mapk		group	Activated	3.273	0.00028	ADA,ADAM12,APP,CCND1,COL1A1,GJA1,IRS1,ITGA4,MMP13,MMP7,MYC,SLC6A2,SNAI2,SPP1,STAT1,VCAM1
SRC	-0.001	kinase	Inhibited	-2.388	0.00442	CCNE1,CDK1,COL1A2,CXCL10,CXCL8,MMP1,MMP9,PLAU,PLAUR,POSTN,SPP1,TJP1		-2.35458														heparin		chemical - endogenous mammalian	Inhibited	-2.166	2.04e-07	ACADM,APOE,CNN1,COL1A1,DUOX1,FN1,IGFBP3,MMP1,MMP9,SLC2A1,TNFAIP6	231 (18)	-6.69037		CXCL8	2.373	cytokine	Activated	2.087	0.00301	ANXA1,CD44,COL18A1,CXCL8,CXCR2,HSPG2,ITGAX,MMP9,SOCS1,ZFP36		-2.52143		IL3	1.307	cytokine	Activated	3.251	9.74e-06	ADA,ADGRE1,C1QA,CBFB,CCND1,CD14,CD86,COPS4,CREM,CTTN,DHPS,EGR2,EIF1AX,EIF2AK2,ELK4,HSP90B1,HUS1,IL17RB,ITGAM,ITGAV,KPNB1,LAMP3,MCM5,MYC,NRP1,ODC1,PSMB3,PSMC4,PTPN11,RAN,RANBP1,SELL,SOCS1,SOX4,SPEN,TLR2,TNFSF10,TNFSF4,TPD52,USF2,VCAM1
advanced glycation end-products		chemical - endogenous mammalian	Inhibited	-2.39	0.000356	CXCL12,CXCL8,MMP1,MMP9,PTGES,SERPINE1,SLIT2,SPP1		-3.44855														MXI1	-0.61	transcription regulator	Inhibited	-2.2	2.03e-05	CCNB1,FOXM1,MTHFD2,ODC1,SLC1A4		-4.6925		RETNLB		other	Activated	2.06	0.00042	COL1A1,COL1A2,FAP,FZD6,HEY1,IL13RA1,IRS1,LMNB1,MMP12,TIMP1,TLR2,UBE2C		-3.37675		JUN	1.98	transcription regulator	Activated	3.245	3.01e-10	AKAP12,AKT3,APEX1,APOE,APP,BAX,BRCA1,CCNA2,CCND1,CD14,CD164,CD44,CDK1,COL1A1,COL1A2,CTSL,CXCL10,CXCL5,CYCS,DARS,DICER1,EGFR,ERCC1,FN1,FOSL1,FRZB,GAP43,GJA1,GREB1,GSK3B,HLA-G,IFI16,IGF1R,IGFBP3,ITGAM,ITGAV,LAMP2,LTBP1,MET,MMP1,MMP12,MMP13,MMP7,MSR1,MYC,NRCAM,PXDN,SERP1,SLC38A2,SMAD7,SNAI2,SPP1,SPRR1A,STAT1,THBS1,TIMP1,TNC,TWIST1,VCAM1,VIM
HMGB1	0.535	transcription regulator	Inhibited	-2.411	0.00427	CCL20,CXCL5,CXCL8,IL1B,MMP1,MMP3,MMP9,PLA2G2A,PTGES		-2.36957														NKX2-1		transcription regulator	Inhibited	-2.208	0.000548	AQP1,CKS1B,DIO2,LCN2,MYH11,PFN2,RRM2,SERPINE1,SNAI2,TFF3,THY1,TP63	22 (2)	-3.26122		IRF5		transcription regulator	Activated	2.045	5.56e-06	CCL3,CXCL10,CXCL11,CXCR4,DHX58,IFI44,IFIT1,IL12A,ISG15,ISG20,NAMPT,PARP12,RSAD2,SP110		-5.25493		ATF4	2.847	transcription regulator	Activated	3.244	0.0014	APBA3,APEX1,EIF2S2,HSP90B1,MTHFD2,NID2,PMAIP1,PSPH,SERPINF1,SHMT2,SLC38A2,SNAI2,STAT3,STC2,TNFRSF12A,WARS,XPOT
IL3		cytokine	Inhibited	-2.412	1	ATF5,CITED2,CPT1A,CTTN,CXCL8,EEF1A1,FCER1A,IL1B,JCHAIN,LCN2,PLA2G7,SERPINB2,SOX4,TPSAB1/TPSB2		0														bisindolylmaleimide I		chemical - kinase inhibitor	Inhibited	-2.209	2.35e-06	AQP3,CXCL8,E2F3,FN1,MMP1,MMP13,MMP9,PCNA,PDCD4,SERPINE1,TJP1,TNFSF10	199 (22)	-5.62893		PIK3R1		kinase	Activated	2.038	1.4e-05	CCL3,CCND2,COL1A2,CXCL10,CXCL8,FOS,HMOX1,IL12A,ISG15,MKI67,PLAU,SERPINE1,SOD2		-4.85387		IRF1	3.2	transcription regulator	Activated	3.24	0.00178	BAX,CCNB1,CCND1,CXCL10,CXCL11,DST,EIF2AK2,HLA-G,IFI44L,IRF2,MYC,ODC1,PCNA,SELL,SOCS1,STAT1,STAT3,TNFSF10,VCAM1
E2F3	-2.04	transcription regulator	Inhibited	-2.412	5.12e-05	BIRC5,CCNA2,CCNE1,CDC25A,CDC6,CDK1,E2F3,JAM2,MCM10,MCM2,MYBL2,SERPINE1		-4.29073														BTK	-0.024	kinase	Inhibited	-2.213	0.000401	CCT6A,CXCL8,EMP1,IFI44L,IL18,ISG15,MTHFD2,PIM1,STAT1	147 (16)	-3.39686		Ifnar		group	Activated	2.033	1.62e-05	APOBEC3B,CD40,CXCL10,FCER1A,IFI16,IFI35,ISG20,MMP9,PSMB9,RSAD2,SPP1,TLR2,USP18,XAF1,ZBP1		-4.79048		aldosterone		chemical - endogenous mammalian	Activated	3.237	0.00137	COL1A1,COL1A2,COL3A1,CYBA,EGFR,FN1,HAS2,IGF1R,KCNMA1,LOX,LPL,PDGFA,PGF,SIRT1,SPP1,VCAM1
deoxycholate		chemical - endogenous mammalian	Inhibited	-2.42	0.0177	CXCL8,CYP2E1,HPGD,PLAU,PLAUR,TNFRSF10B		-1.75203														HAND2	-0.121	transcription regulator	Inhibited	-2.213	0.000781	COL1A1,COL1A2,COL3A1,DES,FAP,GREM1		-3.10735		VEGFA		growth factor	Activated	2.011	2.86e-08	ACADM,ANGPT2,BIRC5,CD55,CEACAM1,COL1A1,CXCL10,CXCL8,CXCR4,DUSP4,DUSP5,E2F1,E2F3,EPHB4,FOS,GBP1,HMOX1,IGFBP4,LAG3,MMP1,MMP12,MMP13,MMP9,MRPS12,OCLN,PCNA,PIM1,PLAU,SERPINE1,SET,SNAI2,SOD2,STC1,TFPI2		-7.54363		IKBKB	3.037	kinase	Activated	3.224	1.27e-06	ABCA1,BAX,BRCA1,BRCA2,C3,CBLB,CCL4,CCNA2,CCND1,CCNE2,CD44,CKS1B,CTSB,CXCL10,CXCL5,CYBA,DUSP6,ECT2,HIF1A,IFI16,KIF20A,KIF23,LMNB1,MGP,MMP1,MMP13,MYC,NFKB1,NID1,PLD3,SOCS1,STAT3,TIMP3,TWIST1,VCAM1,VCAN
NfkB1-RelA		complex	Inhibited	-2.429	0.000671	CXCL1,CXCL8,DEFB4A/DEFB4B,MMP1,MMP13,MMP3		-3.17328														KLF2	-0.675	transcription regulator	Inhibited	-2.214	9.26e-05	COL4A1,CXCL8,ECM1,EFNA1,ITGB4,PLOD2,PTHLH,SERPINE1,SLC2A1,STAT1,TFRC,TIMP1	228 (12)	-4.03339		ETS1	-0.557	transcription regulator	Activated	2.003	1.61e-07	BRCA1,CD44,CITED2,COL1A2,CST4,CYP24A1,HMOX1,HPGD,HPSE,HSPB8,IKZF2,IL12A,ITGB3,MET,MMP1,MMP13,MMP7,MMP9,MSR1,MUC4,NCLN,PLAU,PTHLH,SERPINB6,SERPINE1,SP100,SPP1,TGFB2,TWIST1,TYMS		-6.79317		TGFBR1	1.905	kinase	Activated	3.208	3.21e-06	AHR,CCND1,CD86,COL1A1,COL1A2,EGR2,FN1,GAS1,HAS2,HEY1,LTBP1,MMP13,SMAD7,SNAI2,TGFBI,VIM
stallimycin		biologic drug	Inhibited	-2.433	0.0132	CXCL10,CXCL8,IFI44,IL1B,IL36G,INHBA		-1.87943														DYRK1A		kinase	Inhibited	-2.216	8.59e-05	CCNB1,CDK1,MCM4,SERPINE1,UBE2C	235 (13)	-4.06601		niacinamide		chemical - endogenous mammalian	Activated	2	0.177	CD40,H2AFZ,MMP9,NNMT		-0.752027		BMP2	2.034	growth factor	Activated	3.206	1.61e-06	ALDH1A2,BMPR1A,BTG3,CALB1,CCND1,CLIC4,COL10A1,COL1A1,COL1A2,DLX2,FN1,FZD1,GREM1,HAS2,HEY1,IFI16,MEF2C,MMP13,MRE11A,MYC,NFAT5,NFYB,POSTN,SMAD1,SMAD7,SPP1,TIMP1,TIMP3,TWSG1,VCAN
IL-1R		group	Inhibited	-2.434	0.000422	COL3A1,IL1B,MMP1,MMP13,MMP3,MMP9		-3.37469														CHADL		other	Inhibited	-2.236	0.000432	COL10A1,CRYAB,FAM107A,IGFBP3,MET		-3.36452		STAT1/3/5 dimer		complex	Activated	2	0.00223	MMP1,MMP13,PLAU,TIMP3		-2.6517		Ifnar		group	Activated	3.194	0.000479	APOBEC3B,C3,CD86,CXCL10,EIF2AK2,HLA-G,IFI16,IFNGR1,ITGA4,SPP1,STAT1,TLR2,TNFSF10,VCAM1
FOXF2	0.33	transcription regulator	Inhibited	-2.447	4.51e-06	ACTG2,FOXF1,MYH11,MYOCD,PDGFRA,TAGLN		-5.34582														CTLA4	0.007	transmembrane receptor	Inhibited	-2.236	0.0137	CXCL8,KPNA2,LAMP3,TOP2A,TPX2		-1.86328		PARP9		enzyme	Activated	2	0.0132	IFI44,IFIT1,ISG15,SP110		-1.87943		DOCK8		other	Activated	3.162	0.00742	ATM,BBX,CCL4,CXCL10,DAB2,INHBA,RGS1,SOCS1,STAT1,TCF4
E2F2	-0.365	transcription regulator	Inhibited	-2.449	6.74e-05	BIRC5,CCNA2,CCNE1,CDC25A,CDC6,CDK1,E2F3,MCM10,MCM2,MYBL2,SERPINE1		-4.17134														PTEN		phosphatase	Inhibited	-2.244	1.25e-12	ACOX1,ANXA1,AURKA,AURKB,BIRC5,CCNB1,CDC20,CFD,CITED2,CKS1B,CKS2,CNN3,CXCL8,DUSP1,ERBB3,FOXM1,GMDS,GPX3,ID4,IGFBP3,ISG15,ITPR3,MAD2L1,MET,MMP3,MMP9,PDCD4,PIM1,PLAU,PSCA,PTN,PTPRK,SERPINE1,SLC20A1,SOX4,SPP1,TNFSF10,ZBTB16	283 (24)	-11.9031		CHD4		enzyme	Activated	2	0.0175	CDA,DUOX2,HMOX1,HOXA9,ID4,RRAD,TIMP2		-1.75696		SPIB	2.641	transcription regulator	Activated	3.162	0.0093	APOE,CD200,CD86,EGR2,EPCAM,LGR5,MARCH1,MEF2C,NET1,NFKB1,ZC3H13
Vegf		group	Inhibited	-2.526	1.57e-19	ADAMTS1,AGFG2,AKAP12,AURKA,BCL2A1,BIRC5,BUB1,C6orf58,CCL14,CCNE2,CCNF,CDC20,CDC25A,CDC25B,CDC6,CDK1,CDKN3,CENPF,CHI3L1,CNN1,CPA3,CXCL1,CXCL10,CXCL12,CXCL8,CXCR2,EMCN,EMP1,FOSB,FOXM1,GAB1,HELLS,HOPX,IL18,INHBA,ITGA6,ITPR3,JAM2,KIF15,KIF2C,LCN2,LRP8,LYVE1,MALL,MAOB,MCM2,MMP10,MMP13,MMP9,NEK2,NRG1,P2RY14,PADI1,PLAU,PLAUR,PLPP3,PTHLH,RECK,SERPINB2,SFRP1,SHISA2,SLC7A2,SOCS2,STIL,TJP1,TLR3,TNFRSF10B,TP…		-18.8041														ABCB4	-0.153	transporter	Inhibited	-2.287	4.56e-09	COL1A1,COL1A2,COL4A1,ELF3,MMP13,SERPINE1,SPARC,SPP1,TIMP1		-8.34104		UHRF2		enzyme	Activated	2	0.0297	CSE1L,JAG2,SIVA1,TRAF3		-1.52724		F3	3.345	transmembrane receptor	Activated	3.162	0.000961	BRINP3,DUSP6,FERMT2,FUT8,GJA1,HMGA2,ITGAM,LAMB1,MMP7,PAPOLA,PLPP3
IL17F		cytokine	Inhibited	-2.538	1.29e-07	CCL20,CXCL1,CXCL10,CXCL5,CXCL6,CXCL8,IGF1,MMP1,MMP13,MMP3		-6.88941														BNIP3L		other	Inhibited	-2.333	3.53e-06	AURKA,BLNK,CDKN3,CENPF,ITPR3,KIF11,RRM2,TFRC,TOP2A		-5.45223		Angiotensin II receptor type 1		group	Activated	2	0.00879	CXCL10,CXCL8,SERPINE1,TIMP1		-2.05601		progesterone		chemical - endogenous mammalian	Activated	3.156	4.12e-08	ADH5,ALDH1A2,APOE,AURKA,B3GALNT1,BAX,BCL6,BRCA1,C3,CCNA2,CCNB1,CCNB2,CCND1,CD86,CDH2,CXCL10,CXCL11,DICER1,EGFR,F2RL1,FN1,GAP43,GJA1,GREB1,GRINA,HEY1,HIF1A,HLA-G,HOXA10,HSPB11,IGFBP3,IL13RA2,INHBA,IRS1,LAMB3,LDLRAD4,LGALS1,LGR5,LIG1,LITAF,LPL,MMP1,MMP13,MMP7,MYC,NET1,NPL,NRP1,PCNA,PDGFA,PGRMC1,PISD,PLPP3,POSTN,PRNP,RAP2C,RRM2,SOCS1,SPP1,SRSF7,TGFB2,TGFBI,THBD,TIMP1,TIMP3,TNFSF10,TRAF5,VIM,ZNF354A
ETS1	-0.96	transcription regulator	Inhibited	-2.555	0.000614	CCNE1,CITED2,COL1A2,CST1,CST4,HPGD,HSPB8,IKZF2,MMP1,MMP13,MMP3,MMP9,NCLN,NKX3-1,PLAU,PTHLH,SERPINE1,SPP1,THY1,UBAP2L		-3.21183														herbimycin		chemical - kinase inhibitor	Inhibited	-2.36	6.01e-07	CXCL8,CXCR2,DUSP1,IRS1,MMP1,MMP13,MMP9,PLAU,SERPINE1	153 (17)	-6.22113		AURKB	1.862	kinase	Activated	2	0.0132	CCNA2,CYP4F3,RFC3,TP53I3		-1.87943		D-glucose		chemical - endogenous mammalian	Activated	3.133	4.01e-08	ABCA1,ACO2,ADA,ANGPT2,ANO1,ATP2B1,BAX,C3,C8orf44-SGK3/SGK3,CALB1,CALD1,CCNB1,CCND1,CCPG1,CDK1,COL1A1,COL3A1,COL4A1,CREM,CTSB,CYBA,DFNA5,ERO1B,FN1,GAPDH,GJA1,GREM1,HIF1A,HPRT1,HSPD1,IGF1R,ITPR1,ITPR2,LAMB1,LAMC1,LPL,LRP1,MMP1,MMP13,MSR1,MYC,NUAK1,ODC1,PCNA,PDIA3,PON2,RRM2,SEC61A1,SIRT1,SLC33A1,SLC39A6,SLC39A8,SPP1,SRSF1,SSR1,SSR3,SUMO1,TFRC,THBS1,TIMP1,TLR2,VCAM1,WARS,WWP1
PLAU	-3.719	peptidase	Inhibited	-2.556	0.000419	IGF1,IL1B,MMP1,MMP12,MMP9,PLAU,PLAUR,PTN,SERPINB1,SERPINE1		-3.37779														ADA		enzyme	Inhibited	-2.401	2.51e-05	COL1A2,MMP12,MMP9,SERPINE1,SPP1,TIMP1	157 (13)	-4.60033		SMOC2		other	Activated	2	0.000193	CCNB1,CDK1,CENPF,MCM10		-3.71444		IL27		cytokine	Activated	3.133	2.1e-05	ADGRE1,AHR,BST2,CCL4,CD14,CD163,CD86,CXCL10,CXCL11,EGR2,GATA3,HLA-C,HLA-DQA1,HLA-DRA,ITGAM,MYC,SOCS1,STAT1,TNFSF10,VCAM1,VIM
ITGAV	-0.852	ion channel	Inhibited	-2.574	7.42e-05	CDK1,COL1A1,COL1A2,MMP1,MMP9,PLAU,PTHLH,SERPINE1		-4.1296														APC		enzyme	Inhibited	-2.425	3.11e-07	BIRC5,CXCL12,CXCR2,KLF4,MMP10,MMP3,MXD1,ODC1,SNAI2,SPP1,TFF3,TIMP1,TJP1	146 (12)	-6.50724		BID	2.695	other	Activated	2	0.0109	CXCL8,ITGAX,MMP12,TIMP1		-1.96257		ERK		group	Activated	3.107	1.01e-06	ABCA1,ACTN1,APOBEC3G,BAX,BTG3,CCL4,CCND1,CKS2,COL1A1,COL3A1,CTTN,CXCL10,DPYSL2,EGR2,EIF2AK2,FN1,FOSL1,HEY1,IRS1,ITGAM,LAMB1,MAL,MMP1,MMP13,MYC,ODC1,ROCK1,SELL,SNAI2,SOX4,STAT1,THBS1,TIMP1,VCAN
RARA	-0.326	ligand-dependent nuclear receptor	Inhibited	-2.579	8.98e-17	ABLIM1,ACACB,ALDH1A1,ATF5,BIRC5,C18orf25,CCNA2,CDK1,CDKN3,CEACAM5,CEACAM6,CENPA,CENPF,CENPN,COBL,CP,CRABP2,E2F7,EIF5A2,ELL2,ENAH,FAM64A,GPR158,HELLS,HOXD10,IFI44,KIF23,KLF8,MALL,MAOB,MMP11,MUC20,NCAPH,PBK,PCK1,RBP1,RORC,SAMHD1,SLC7A11,SNORA72,TMSB15A,TNFRSF10B,TTC9,UBE2T,UBL3,WHSC1,XK		-16.0467														HNF1A		transcription regulator	Inhibited	-2.425	0.00241	ADH1B,AKR1C1/AKR1C2,AQP3,COL3A1,CYP2E1,DTL,ELF3,FUT3,FUT6,GMDS,HOPX,IL36A,KIF20A,MSH6,OBFC1,SERPINE1,SLPI,TFRC,TMPRSS2,ZNF365	126 (4)	-2.61798		TASP1	1.476	peptidase	Activated	2	0.00155	CCNA2,CCNB1,CCNB2,CCNE2		-2.80967		Creb		group	Activated	3.1	0.0423	CCND1,CD14,CREM,CTSB,CXCL10,FOSL1,FSCN1,GJA1,GSTM3,HAS2,HLA-G,ITGAM,MMP1,NF1,PCNA,PDE3B,PDE4B,SEP15,SKIL,SOX4,THAP1
10E,12Z-octadecadienoic acid		chemical - endogenous mammalian	Inhibited	-2.583	0.00139	CPT1A,CXCL8,FADS1,IGF1,IL1B,LPIN1,SNCAIP,SORBS1,SOX6		-2.85699														HNF4A		transcription regulator	Inhibited	-2.43	0.000175	ACOX1,ADH1B,AHNAK,AKR1C1/AKR1C2,ALDH3A1,ANXA9,APOE,AQP1,AQP3,CBX3,CCNB1,CCNG2,CDK1,CEACAM1,CES2,CKS2,CRABP2,CYP2E1,CYP3A5,DTL,EHD3,ELF3,EPCAM,ERO1A,EVPL,FEN1,FHL1,FUT3,FUT6,GMDS,GYS2,HEY1,HSPE1,HSPH1,INHBA,ITGA6,KIF20A,KRT14,KRT17,LCN2,PCNA,PDCD4,PFN2,PPL,PPP1R3C,PTK7,RAB11A,RIOK3,RORA,S100A9,SERPINB3,SERPINE1,SLC25A32,SLC33A1,SLC39A6,SLPI,SMC2,SNAI2,SNAPC1,SPP1,SPRR1A,SPRR3,STAT1,THY1,TMPRSS11E,…	242 (13)	-3.75696		MYCBP		transcription regulator	Activated	2	0.000193	CAD,CCND2,CDK4,ODC1		-3.71444		PTH	1.017	other	Activated	3.095	1.3e-07	ADD3,ARFGEF2,CCND1,COL1A1,COL1A2,CREM,CYBA,CYP24A1,EGFR,EGR2,FN1,GJA1,IGFBP3,ITGAV,LIMA1,MGP,MMP1,MMP13,ODC1,PDGFA,POSTN,RGS1,SMAD7,SPP1,SRC,STC1,TFPI2,WIF1
CBX5	-1.2	transcription regulator	Inhibited	-2.584	2.22e-11	ALDH3A1,BIRC5,CD24,CDC25A,CDC6,CEACAM1,CXCL5,CYP2J2,EIF1AY,GCNT3,GDPD3,HENMT1,ITGA7,KIT,LAMB3,LCN2,MUC20,PCP4,PRR15L,PTK6,RORA,SBSPON,TFF3,TGFBI,TSPAN8		-10.6536														TRIM24		transcription regulator	Inhibited	-2.515	3.68e-08	AGRN,BLNK,CALB1,IFI44,ISG15,KIAA0101,PARP12,PLAC8,PSMB9,PTHLH,SERPINE1,SPP1,STAT1,TGFBI		-7.43415		TAF4B	-0.731	transcription regulator	Activated	2	0.00849	CCND2,INHBA,ITGA6,MMP13,SPP1		-2.07109		PTK2	4.613	kinase	Activated	3.091	2.06e-05	CCND1,COL1A1,COL1A2,CSPG4,IRS1,PCOLCE2,PTK2,THBS1,TIMP1,TIMP3,TNC,VCAM1
ELK1	-0.802	transcription regulator	Inhibited	-2.596	0.000907	JAM2,MMP13,MMP9,MYLK,SLC7A11,SPP1,TAGLN,TNFRSF10B		-3.04239														WISP2	-0.176	growth factor	Inhibited	-2.538	1.15e-07	CD24,FN1,LAMB3,LAMC2,MUC1,SERPINE1,SNAI2,SPARC,TFF3,TGFBR3	124 (11)	-6.9393		RCAN1	1.06	transcription regulator	Activated	2	0.0297	CCNA2,CCNF,CDK4,FOS		-1.52724		EPAS1	2.11	transcription regulator	Activated	3.09	0.000941	AKAP12,ANGPT2,C1QA,CCND1,CYBRD1,EGFR,ENO2,FN1,GJA1,GLS,HIF1A,IGFBP3,INHBB,ITGAV,ITPR1,LOX,PGF,PIK3CA,PLOD2,PRKCA,RB1CC1,SLC6A8,STC2
NOD2	1.103	other	Inhibited	-2.61	0.0084	BCL2A1,CXCL10,CXCL8,DEFB4A/DEFB4B,IL18,IL1B,MARCKSL1,PTGES		-2.07572														tyrphostin AG 1478		chemical - kinase inhibitor	Inhibited	-2.549	2.42e-06	CXCL8,FAP,MMP1,MMP13,MMP9,MUC1,PLAGL1,PLAU,SLC2A1,TNFAIP6	188 (18)	-5.61618		IFNAR2	1.272	transmembrane receptor	Activated	2	0.0132	HERC5,ISG15,PSMB9,USP18		-1.87943		EBF1		transcription regulator	Activated	3.066	7.49e-05	AKT3,BCL6,CBLB,COL1A1,CXCL10,GATA3,GSK3B,IGKC,IRS1,PDE3B,PIK3CA,PIK3R3,POSTN,PRKAA1,PRKAR1A,PRKAR2B,RHOQ,SOCS1,STAT1,TLR2
FOXM1	-3.139	transcription regulator	Inhibited	-2.621	3.07e-16	ANXA1,AR,BIRC5,CCNA2,CCNE1,CCNE2,CCNF,CDC20,CDC25A,CDC25B,CDK1,CDKN3,CENPA,CENPE,CENPF,CXCL12,FOXF1,FOXM1,GTSE1,IGF1,KIF20A,LOX,MMP9,NEK2,PLAUR,PROM1,SOX2,TJP1,TOP2A		-15.5129														estrogen receptor		group	Inhibited	-2.576	2.06e-16	ANXA1,ANXA9,CALB1,CD24,CDH11,CDH3,COL4A1,COL5A1,COL7A1,CXCL1,CXCL8,DNMT1,ERBB3,EREG,FN1,HSP90AA1,IGF2BP3,IRS1,KRT15,LAMC2,LOXL2,MMP1,MMP9,MUC1,PLAU,SERPINE1,SPARC,TFF3,TGFBR3,TIMP1,TNC,TRIP10	261 (17)	-15.6861		CD2	-0.14	transmembrane receptor	Activated	2	0.157	CCNA2,CCNB1,CD40,CD44		-0.8041		PRKCE	2.188	kinase	Activated	3.063	0.000531	ADAM12,APP,BAX,CCND1,EGFR,HSP90AB1,MYC,NFKB1,ODC1,PDGFA,STAT3,VCAM1
TNFSF11	-0.526	cytokine	Inhibited	-2.625	0.0428	AURKA,BCL2A1,CCNE1,CXCL8,ECT2,FOXM1,IGF1,IL1B,IL1RN,LIMK1,MARCKSL1,MMP1,MMP9,NEK2,PLAUR,SERPINE1,SPP1		-1.36856														SP600125		chemical - kinase inhibitor	Inhibited	-2.587	1.02e-12	APOBEC3B,APOE,AQP1,COL1A1,COL7A1,CXCL1,CXCL8,DNMT1,DSG2,FN1,FOSB,IRS1,ISG15,ITGA6,ITGB4,MMP1,MMP12,MMP13,MMP3,MMP9,MTHFD2,MUC5B,POSTN,SERPINE1,SPP1,THBS2	164 (19)	-11.9914		AQP1		transporter	Activated	2	0.00699	AK2,CES1,HSPH1,LCN2		-2.15552		HTT	1.811	transcription regulator	Activated	3.044	1.21e-05	ABCA1,ADAM23,AKAP12,APP,ARPP19,ATP2C1,AZIN1,BCL6,BID,BTG3,CALML4,CCND1,CDK2AP1,CDK5,COCH,COL4A1,COL4A2,COL6A3,CREB1,CTTN,CYCS,DHCR7,DNM1,DUSP6,EGR2,ENO2,ETV1,FN1,FOSL1,GAP43,GAPDH,GLO1,HIF1A,HSP90AB1,HSPD1,IFI16,ITPR1,LOX,MAN1A1,MGP,NFIB,NREP,NTRK2,PCNA,PCTP,PDE10A,PDE4B,PDLIM4,PFN2,PIK3CA,PPP3CA,PRKCD,PSMB4,PSMD3,RIPK2,RPS6KA5,SERPINF1,SERPINH1,SFPQ,SMC2,SP3,SPP1,STAU1,TFRC,TGFBI,TIMP3,TUBB,UBE3…
ANGPT2	-1.819	growth factor	Inhibited	-2.655	0.000187	ADAM12,AGTR1,COL1A1,COL1A2,COL3A1,EPHX2,FGF7,IL1B,LMNB2,MGST1,MMP1,MMP9,PLAU,POSTN,PTGES,PTHLH,SERPINE1,TLR3,TNFRSF10B,TNFRSF12A		-3.72816														FBN1		other	Inhibited	-2.621	9.89e-09	COL1A2,COL3A1,COL6A3,INHBA,MMP1,MMP3,MMP9,SERPINE1	265 (14)	-8.0048		decursin		chemical - endogenous non-mammalian	Inhibited	-2	0.00879	ANGPT2,CDK4,MMP1,MMP9		-2.05601		YAP1	0.696	transcription regulator	Activated	3.031	3.23e-05	BAX,CCND1,CDK1,DICER1,EGFR,FN1,IGF1R,MCM6,MYC,NEK2,PMAIP1,SNAI2,TP63,VIM
TBX2	0.151	transcription regulator	Inhibited	-2.673	3.13e-06	ATF5,AURKA,BHLHE40,BUB1,CCNA2,CDC6,CDCA3,CDCA5,CDK1,CHEK1,E2F7,FOXM1,HELLS,MCM2		-5.50446														ALDH1A2		enzyme	Inhibited	-2.63	4.65e-06	BGN,COL1A2,COL3A1,SPARC,SPP1,TGFBI,TIMP1	202 (11)	-5.33255		Ncoa-Nr1i3-Rxra		complex	Inhibited	-2	0.0109	CYP2C19,CYP2C9,CYP3A4,CYP3A5		-1.96257		tretinoin		chemical - endogenous mammalian	Activated	3.029	1.74e-23	ABCA1,ADA,ADAR,ADD3,ADGRE1,AHR,AIMP1,AKAP12,ALDH1A2,ANXA5,APEX1,APOE,APP,BAMBI,BCL6,BID,BMPR1A,BRCA1,C1QA,C3,CAD,CALB1,CBFB,CBS/CBSL,CCL4,CCNA2,CCNB1,CCND1,CCPG1,CD14,CD44,CD86,CDK5,CDKN2C,CDKN3,CKS2,COL1A1,COL1A2,COL3A1,COL4A1,COL4A2,COL4A5,COX11,CREG1,CREM,CSE1L,CTSB,CTSL,CX3CR1,CXCL10,CYP4B1,DAB2,DDX18,DDX60,DHPS,DHX15,DLGAP5,DNAAF2,DTL,EGFR,EIF2AK2,ELF4,ELK4,EPCAM,ERCC1,ETV1,FN1,FOSL1,FUBP3,G…
Ap1		complex	Inhibited	-2.772	3.17e-07	ADH7,BCL2A1,CCNA2,CLU,CXCL12,CXCL8,DLX5,HPGD,IGF1,IL17D,IL1B,MMP1,MMP12,MMP13,MMP3,MMP9,PLA2G2A,PLAU,RSPO3,SERPINE1,SPP1,TSLP		-6.49894														ATP7B	-0.094	transporter	Inhibited	-2.646	2.33e-05	CDC20,CKS1B,ELOVL6,LPIN1,MAD2L1,SMC2,TRIP13		-4.63264		Ncoa-Nr1i2-Rxra		complex	Inhibited	-2	0.0132	CYP2C19,CYP2C9,CYP3A4,CYP3A5		-1.87943		Insulin		group	Activated	3.006	0.00209	APOE,APP,CCL4,CCND1,CHRM3,COL1A1,COL4A1,EGFR,FADS1,FADS2,FN1,FTL,GSK3B,HIF1A,HSP90B1,IGF1R,IGFBP3,IRS1,LPL,MCM6,MCM7,MMP13,MYC,ODC1,PRKCA,PRKCD,PTK2,PTPN11,SIRT1,SLC38A2,SRSF3,STAT3,TGFBI,TLR2
TNFSF12		cytokine	Inhibited	-2.779	2.79e-07	ADAM12,ADAM8,CXCL10,CXCL6,CXCL8,HEYL,IL1B,IL1R2,KLF15,MMP1,MMP10,MMP12,MMP13,MMP3,MMP9,TNFRSF12A,TSLP		-6.5544														CDH1		other	Inhibited	-2.658	5.16e-07	BIRC5,CDH3,ERBB3,IGFBP3,KRT13,KRT15,LCN2,MMP1,MMP3,MMP9,SNAI2	286 (21)	-6.28735		CAR ligand-CAR-Retinoic acid-RXRÎ±		complex	Inhibited	-2	0.0189	CYP2C19,CYP2C9,CYP3A4,CYP3A5		-1.72354		SASH1		other	Activated	3	0.0267	ATM,BBX,CCL4,CXCL10,INHBA,MET,SOCS1,STAT1,TCF4
NAMPT	0.975	cytokine	Inhibited	-2.788	3.86e-10	CCL20,CXCL1,CXCL10,CXCL8,MMP1,MMP3,MMP9,NELL2,SOCS2,TFPI,TMSB15A		-9.41341														IL1RN	-2.769	cytokine	Inhibited	-2.669	1.26e-08	CXCL1,CXCL8,CYP2E1,CYP3A5,IFI44,IFI44L,IFI6,LAMP3,MMP1,MMP9,PELI1,S100A9,SAMD9,SPP1,TIMP1,TNFSF10	186 (16)	-7.89963		HCAR2		g-protein coupled receptor	Inhibited	-2	0.00879	CCNE2,KIF14,KIF20A,PLK4		-2.05601		SEMA7A	1.572	transmembrane receptor	Activated	3	2.53e-06	BAX,CCNA2,COL1A1,COL1A2,COL3A1,CTSB,FN1,IL13RA2,TIMP1
TNF	-0.684	cytokine	Inhibited	-2.812	5.85e-26	ADAM8,ADAMTS5,AGFG2,AGTR1,AKAP12,ALDH3A1,ALOX15B,ANXA1,AOC3,APOBEC3B,APOE,AQP1,AR,BCL2A1,BGN,BHLHE40,BID,BIRC5,C10orf10,C6orf58,CCDC80,CCL13,CCL20,CDO1,CFD,CH25H,CHI3L1,CHST11,CHST2,CITED2,CLDN11,CLU,CNN1,COL1A1,COL1A2,COL3A1,CP,CPA3,CPT1A,CTTN,CXCL1,CXCL10,CXCL12,CXCL5,CXCL6,CXCL8,CXCR2,CYP27B1,CYP2E1,DDIAS,DEFB4A/DEFB4B,DMD,DSC2,EMCN,EMP1,EPHB2,EREG,FADD,FADS1,FOSB,FOXE1,FOXF1,FSCN1,FUT3,GAB1,G…		-25.2328														CDKN1A	0.031	kinase	Inhibited	-2.718	5.7e-35	ASPM,ATAD2,AURKA,AURKB,BIRC5,BUB1,BUB1B,CCNB1,CDC20,CDC25B,CDK1,CDKN3,CENPF,CEP55,CKS1B,CRYAB,DLGAP5,DTL,DUSP1,FANCI,FN1,FOXM1,INHBA,KIAA0101,KIF20A,MAD2L1,MCM2,MCM4,MCM6,MCM7,MMP1,MMP3,MMP9,NUSAP1,PBK,PCNA,PRC1,RACGAP1,RFC4,SERPINE1,SMC2,TGM1,TNFAIP6,TOP2A,TP53I3,TPX2,TTK,TYMS,UBE2C	222 (13)	-34.2441		miR-31-5p (and other miRNAs w/seed GGCAAGA)		mature microrna		-2	0.0031	CXCL1,CXCL5,CXCL8,KRT17		-2.50864		CD247	1.796	transmembrane receptor	Activated	3	0.0117	COL4A5,CYBA,EIF2S2,HSP90AA1,ITPR1,MTHFD2,NASP,SLC23A2,ZNF140
CD40LG		cytokine	Inhibited	-2.93	0.0223	ATF5,BCL2A1,CCL20,CCNG2,CDC25B,CELF2,CLU,CXCL1,CXCL10,CXCL5,CXCL8,FOSB,FSCN1,IFI44,IL1B,INHBA,MARCKSL1,MMP10,MMP11,PLAU,PLAUR,SERPINE1,TFRC,TNFAIP6,TYMP		-1.6517														IRF4		transcription regulator	Inhibited	-2.72	0.000383	CCNB1,CDK1,ERBB3,IL1RN,ISG15,PCNA,RORA,SLC2A1,SPP1,STAT1,TNFSF10	191 (19)	-3.4168		miR-296-5p (miRNAs w/seed GGGCCCC)		mature microrna	Inhibited	-2	0.00416	COL1A1,MMP1,PCNA,TNC		-2.38091		NRG1	3.92	growth factor	Activated	2.996	0.0323	ACTN1,ATF1,BET1,BRCA1,CCND1,CKS2,COL1A1,COL6A3,DUSP6,EGR2,FSTL1,G3BP1,HIF1A,ITGAM,ITGAV,MYC,PDGFA,SOX4,USF2,VIM
FGF2	1.552	growth factor	Inhibited	-2.948	1e-07	ADAMTS5,AR,BGN,BIRC5,CCL20,CDC25A,CHRM3,COL1A1,COL1A2,COL3A1,CXCL12,EREG,FUT2,FUT3,IGF1,IL1B,INHBA,LOX,LYVE1,MAPT,MMP1,MMP13,MMP3,MMP9,PDGFRA,PITX2,PLAU,PLAUR,SERPINE1,SFRP1,SPP1,TAGLN,TEAD4,TF,TFPI,TGFBR3,TNFRSF12A,TOP2A		-7														AHR	0.684	ligand-dependent nuclear receptor	Inhibited	-2.729	3.17e-12	ACOX1,ACTL6A,ALDH3A1,ASPN,CAMK2N1,CCNB1,CCNG2,CDC25B,CDK1,COL11A1,COL1A1,COL1A2,COL3A1,COL4A1,COL5A1,COL5A2,COL6A3,FMO2,FN1,HSP90AA1,HSPH1,ITGA6,NNMT,PMM1,RBP1,SERPINB2,SERPINE1,SLC1A4,SNAI2,SPP1,TFF3,TGFBI	314 (24)	-11.4989		RNF216		other	Inhibited	-2	0.00103	CXCL10,IFIT1,ISG15,TRAF3		-2.98716		SMAD4	3.587	transcription regulator	Activated	2.995	4.98e-08	AIM2,ANGPT2,BMI1,CCND1,CDC42EP3,CDH2,CDK17,CELF2,COCH,COL10A1,COL1A2,COL7A1,EGFR,FSCN1,GJA1,HAS2,HMGA2,ITGA6,MET,MMP1,MMP13,MYC,SKIL,SLC23A2,SMAD7,SNAI2,TBX3,TGFB2,THBS1,TIMP1,TIMP3,TNC,TNFAIP6,VAPB,VIM
IL17R		complex	Inhibited	-2.952	1.61e-08	CCL20,CXCL1,CXCL10,CXCL5,CXCL6,CXCL8,DEFB4A/DEFB4B,MMP1,MMP13		-7.79317														isotretinoin		biologic drug	Inhibited	-2.752	1.51e-16	ANXA9,CKS1B,CRABP2,CXCL8,ELF3,HPGD,IGFBP3,IVL,KLK7,LCN2,MMP1,MMP13,MMP9,ODC1,RBP1,S100A9,S100P,SERPINB3,TFRC,TNFSF10	210 (18)	-15.821		GLIS2		transcription regulator	Inhibited	-2	0.0109	COL1A1,CXCL10,SERPINE1,SNAI2		-1.96257		Nfat (family)		group	Activated	2.985	0.042	CALD1,DOCK10,EGR2,F2RL1,ITPR1,PDE3B,PDGFA,SAMD4A,TGFB2,VCAM1
NTRK2	2.03	kinase	Inhibited	-2.967	0.00038	BID,CCNA2,CCNE1,CCNE2,CDC6,CDCA3,CDCA5,CDK1,SPP1		-3.42022														HNF1B		transcription regulator	Inhibited	-2.77	1.07e-15	BGN,CDK1,CITED2,CLDN7,COL5A1,COL5A2,CXCL1,DST,DUSP1,FN1,ID4,IGFBP3,LAMB1,LUM,MET,MMP10,PDZK1IP1,PLAU,S100P,SERPINH1,SNAI2,SPARC,SULF1		-14.9706		POMC	-0.37	other	Inhibited	-2.003	0.00229	CXCR4,DUSP1,FOS,FOSL2,HMOX1,IL18,PCNA,PCSK5,SDC2,SOD2,TCF4,TIMP2		-2.64016		Akt		group	Activated	2.98	0.00132	BAX,BID,BRCA1,CCND1,COL3A1,CXCL10,EGFR,EGR2,FN1,FOSL1,GSK3B,HIF1A,IGF1R,LPL,MYC,NFKB1,NRP2,PCNA,PMAIP1,RRM2,SNAI2,SPP1,THBS1,TLR2,VCAM1,VCAN
IL1A	-1.241	cytokine	Inhibited	-3.041	3.69e-16	ADAMTS1,ADAMTS5,ALDH1A1,APOD,CCL20,CXCL1,CXCL10,CXCL12,CXCL5,CXCL8,CYP2E1,CYP3A5,DEFB4A/DEFB4B,FGF7,IGF1,IL18,IL1B,IL1R2,IL1RN,IL32,IL36G,INHBA,JAM2,KIT,LCN2,LOX,MMP1,MMP10,MMP12,MMP13,MMP3,MMP9,PI3,PLAU,PTGES,RHCG,SAA2,SERPINB4,SERPINE1,SPP1,TSLP		-15.433														KDM5B		transcription regulator	Inhibited	-2.79	6.86e-08	AURKA,BUB1B,CCNB1,CDK1,DLGAP5,ECT2,ERBB3,FHL1,FST,ISG15,MCM2,NEFL,PBK,SCNN1A,TOP2A,TTK		-7.16368		phosphate		chemical - endogenous mammalian	Inhibited	-2.026	0.000165	BLVRA,COL5A1,CYP24A1,DIO2,ECM1,ECSIT,EMILIN1,NCOA1,PCNA,POSTN,SPP1,STC1,STC2,TIMP1		-3.78252		MAP2K4	2.445	kinase	Activated	2.975	0.000451	ATF2,CCND1,CD44,CD86,CXCL10,EGFR,KIF2A,MEF2C,MMP1,ROCK1,STAT3
PDLIM2	1.822	other	Inhibited	-3.051	0.000147	CCL20,CITED2,CXCL8,IFI44,KIT,MME,MYL9,NPR3,NUDT11,PRUNE2,SCARA3,TAGLN,TNS1		-3.83268														RBL2		other	Inhibited	-2.921	5.18e-10	AURKA,AURKB,BUB1,BUB1B,CCNB1,CDK1,DNMT1,IVL,KPNA2,MAGEA3/MAGEA6,NEK2,PCNA,PIM1,RANBP1,RRM2,TYMS	168 (10)	-9.28567		HDAC2	0.933	transcription regulator	Inhibited	-2.034	3.04e-06	APEX1,BRCA1,CCNE2,CCNG2,CDT1,COL11A1,COL1A2,CXCL8,DKK1,DPT,IL1A,MCM10,MCM5,MCM7,MMP9,NASP,PLAU,RAD54L,S100A9,SOX10		-5.51713		E2F2	2.954	transcription regulator	Activated	2.967	1.97e-08	BMI1,CCNA2,CCNB1,CCND1,CDC45,CDK1,CDKN2C,DHFR,EED,MCM10,MCM4,MCM5,MCM6,MCM7,MYC,PCNA,RRM2,TOPBP1
E2f		group	Inhibited	-3.063	1.38e-06	CCNA2,CCNE1,CDC25A,CDC6,CDK1,CENPO,CYP27B1,IGF1,ITGA6,ITGB4,MCM10,MCM2,MYBL2,RAET1E,SERPINE1,TGM1,TPX2,UBE2C,ZNF160		-5.86012														Alpha catenin		group	Inhibited	-2.925	2.52e-14	BGN,CDH11,COL1A1,COL1A2,COL3A1,COL5A1,COL5A2,COL6A3,CXCL12,EREG,IL36A,LUM,MMP11,MMP12,MMP13,MMP9,PLAU,S100A9,THBS2,TIMP1,TNC,TNFAIP6	198 (17)	-13.5986		HNF1A		transcription regulator	Inhibited	-2.041	4.51e-05	ADH1B,ADH6,AK2,AKR1C1/AKR1C2,BTN2A1,C1S,CBS/CBSL,CD55,CDC45,CMC2,COL3A1,CYP2E1,CYP3A43,DTL,DUSP6,ELF3,FUT3,FUT6,FUT8,GCNT3,GLUL,GMDS,HOPX,IL36A,KIF20A,LCAT,MFI2,MSH5,MSH6,MUC4,NPC1L1,NR0B2,OBFC1,SERPINA1,SERPINE1,SLC5A1,SLCO1B3,SLPI,TMPRSS2,UCP2,ZNF155,ZNF365		-4.34582		TWIST2		transcription regulator	Activated	2.965	5.96e-06	BMI1,CD44,CDH2,FN1,POSTN,SNAI2,TWIST1,VIM,ZEB2
ERBB2	0.536	kinase	Inhibited	-3.084	4.9e-36	ADAM12,ADAM8,ADAMTS5,AHNAK,AR,AURKA,BHLHE40,BIRC5,BMP1,BUB1,CCDC80,CCL20,CCNA2,CCNE1,CCNE2,CDC20,CDC25A,CDH3,CDK1,CDKN3,CENPA,CENPE,CENPF,CHEK1,CHST2,CLEC3B,CLU,COL1A1,COL3A1,COL5A1,COL5A2,COL7A1,CXCL10,CXCL12,CXCL8,CYP2J2,CYP4B1,DAAM1,DPT,ELL2,EMP1,EPHB2,EPHX2,EREG,FGF7,FSCN1,GBP6,GDPD3,GINS1,GPX3,HMGA2,HSPB8,IL1B,ITGA6,JAM2,JCHAIN,KIT,KLF4,LAMC2,LCN2,LPCAT1,MFAP2,MME,MMP1,MMP10,MMP11,MMP12,MMP1…		-35.3098														CLDN7	-1.027	other	Inhibited	-2.94	5.04e-13	ABLIM1,ALDH3A1,ANXA3,APOE,CEACAM5,CEACAM6,CXCL8,FLG,IFI44,IFI6,ITPR3,MMP9,MUC1,NETO2,NMU,NNMT,PRSS23,SCEL,SERPINB1,SPRR3,TJP1		-12.2976		MEF2C	1.067	transcription regulator	Inhibited	-2.045	0.0166	CASQ2,COL1A1,COL1A2,COL3A1,FAP,MMP13,MYOZ1,PLAGL1,POSTN,TNNT1		-1.77989		TFAP4	3.254	transcription regulator	Activated	2.96	0.000278	CD44,CDH2,CKS2,ETV1,FN1,LGR5,MLF1,RPS6KA5,VIM
CCND1	-0.344	transcription regulator	Inhibited	-3.094	3.33e-24	ABCC4,AR,ATAD2,AURKA,AZGP1,BIRC5,C7,CCNA2,CCNE1,CCNE2,CDC6,CDCA2,CDCA7,CENPF,CENPN,CEP55,CLPB,COL1A1,COL27A1,COL5A2,CPED1,DDIAS,DEPDC1,DTL,E2F7,EIF5A2,EREG,FGF7,FOXM1,HSPB8,KIAA1524,KIF20A,KIF2C,KIF4A,KRT4,MAML3,MCM10,MMP3,MTFR2,MYBL1,MYLK,MYRIP,NCAPH,PDLIM3,PMEPA1,RBMS3,SOX2,SOX4,SPC25,SPP1,ST6GALNAC1,TMPRSS2,TMSB15A,TPX2,TRIP13,TYMP,UHRF1		-23.4776														PP2/AG1879 tyrosine kinase inhibitor		chemical - kinase inhibitor	Inhibited	-2.959	3.77e-05	CXCL8,DUSP1,FN1,MMP13,PLAU,RRM2,SERPINE1,SPP1,TJP1	157 (17)	-4.42366		26s Proteasome		complex	Inhibited	-2.121	0.0852	AHR,CDC25A,CXCL8,IFI35,MICB,PRKCA,PRKDC,TK1		-1.06956		IRF5	2.399	transcription regulator	Activated	2.95	0.00742	BAX,CCL4,CXCL10,CXCL11,IFI44,PLSCR1,PMAIP1,STAT1,TNFSF10,ZNF443
Jnk		group	Inhibited	-3.135	2.51e-05	CCNE1,COL1A1,COL3A1,CRIP2,CXCL12,CXCL6,CXCL8,FOSB,IGF1,IL1B,MMP1,MMP13,MMP3,MMP9,OCLN,PLAU,PLAUR,POSTN,PTGES,SERPINE1,TNFRSF10B,TNFRSF12A		-4.60033														RBL1	0.244	transcription regulator	Inhibited	-2.985	5.77e-08	AURKB,CDK1,IVL,MCM2,MCM5,MCM6,MCM7,MET,NEK2,PCNA,RRM2,TYMS	231 (13)	-7.23882		mir-34		microrna	Inhibited	-2.136	0.00116	BIRC5,CCND2,CCNE2,CDC25A,CDK4,E2F3,EMP1,MET		-2.93554		PDGFB	2.432	growth factor	Activated	2.945	0.00131	COL1A1,COL1A2,FN1,MYC,SMAD1,SPP1,STAT3,THBS1,TIMP1,TNC
OSM		cytokine	Inhibited	-3.152	5.82e-21	ABCC4,ADAMTS1,ADAMTS5,AKR1C1/AKR1C2,ANXA1,ANXA3,ANXA9,BBOX1,BHLHE40,BTC,CCL20,CCNG2,CDA,CDH3,CH25H,CHI3L1,COL3A1,CXCL1,CXCL10,CXCL12,CXCL5,CXCL8,CYP3A5,CYP4F3,DEFB4A/DEFB4B,DNAH17,DSC2,ECM1,EPHB2,EVPL,FLG,GAB1,GAS7,HOXA9,IL18,IL1B,IL1R2,IL32,KLK13,KLK7,KRT17,LCN2,LIFR,MGLL,MMP1,MMP10,MMP13,MMP3,MMP9,MYH10,NELL2,PI3,PIGR,PITX2,PLAU,PLCB4,PRR4,PTGES,RNASE4,RORA,SCNN1B,SERPINB1,SERPINB4,SERPINE1,SLC…		-20.2351														MYOCD		transcription regulator	Inhibited	-3.059	9.86e-06	CNN1,COL1A1,COL1A2,COL3A1,DES,FAP,FN1,LMOD1,MYH11,VCAN	31 (3)	-5.00612		mir-133		microrna	Inhibited	-2.156	0.0572	CCNB1,CCND2,FSCN1,MET,VCAN		-1.2426		SMAD2	3.727	transcription regulator	Activated	2.945	0.022	CDH2,HAS2,MET,MMP13,NET1,SKIL,SMAD7,SNAI2,THBS1,TIMP3
PDGF BB		complex	Inhibited	-3.171	3.48e-07	AKAP12,BHLHE40,CCL20,CCNE1,CDK1,CDO1,CNN1,COL3A1,CP,CXCL8,EREG,FGF7,FHL1,FOSB,FZD2,GDA,IGF1,IL1B,INHBA,MGST1,MMP1,MMP12,MMP3,MMP9,MYBL2,MYH11,NEXN,NPR3,PLAU,POSTN,RBP1,SERPINE1,TAGLN,TEAD4,TNFRSF12A		-6.45842														NUPR1	-0.096	transcription regulator	Inhibited	-3.087	4.59e-09	AGRN,ANP32E,APOBEC3B,ASPM,ATR,AURKA,BUB1,BUB1B,CAMK2N1,CITED2,COL1A2,COL3A1,CXCL8,DUSP5,EREG,ESPL1,GINS1,HLTF,IGF2BP3,ITPR3,KIF11,KIF20A,KLF4,LMNB1,MGLL,MMD,MMP10,MMP12,MSH6,MXD1,PHLDA1,PIM1,SERPINE1,SLC2A1,ZDHHC13		-8.33819		AHR	2.198	ligand-dependent nuclear receptor	Inhibited	-2.16	2.63e-14	ACOX1,ALDH3A1,AREG,ASPN,CAMK2N1,CCNA2,CCNB1,CCNF,CCNG2,CDC25B,CDK1,CDK4,CHST2,COL11A1,COL16A1,COL1A1,COL1A2,COL3A1,COL4A1,COL4A2,COL5A1,COL5A2,COL6A3,COL9A3,CXCL10,CYP1A1,CYP3A4,DHFR,DUSP6,E2F1,EHD1,EMILIN1,FBN2,FMO2,FOS,HSPH1,ITGA6,NFYB,NID1,NNMT,PDE4B,RBL1,SERPINB2,SERPINE1,SLC1A4,SNAI2,SOD2,SPP1,TGFB2,TGFBI,TIMP2,TIMP3,TK1		-13.58		JAK2	3.644	kinase	Activated	2.941	0.026	ACTN1,BAX,CCND1,CXCL10,EPOR,IGF1R,MYC,ODC1,SET,STAT1,STAT3,THBS1,TRAM1
PTGER2	0.561	g-protein coupled receptor	Inhibited	-3.339	2.3e-16	AURKA,CCNA2,CDKN3,CENPE,CENPF,CEP55,CKAP2L,CXCL8,CXCR2,DEPDC1,ECM1,ECT2,IL1B,IL1R2,IL36G,KIF15,KIF20A,KIF2C,MMP9,NEK2,NUF2,PBK,SERPINE1,SPAG5,SPP1,STIL,TNFAIP6,TPX2,TREM1		-15.6383														Rb		group	Inhibited	-3.121	4.59e-11	AURKB,BIRC5,CDK1,DNMT1,ECT2,FOXM1,GMNN,MAD2L1,MCM5,MCM7,MMP3,PCNA,RFC4,TOP2A,TYMS	227 (16)	-10.3382		MYOCD		transcription regulator	Inhibited	-2.17	0.0157	CASQ2,COL1A1,COL1A2,COL3A1,FAP,FOS,MYH11,SCN9A,VCAN		-1.8041		CCL5	3.031	cytokine	Activated	2.933	0.01	AHR,ALCAM,CCL4,CD163,CD44,CDC37,DUSP6,F2RL1,STAT1,STAT3
poly rI:rC-RNA		biologic drug	Inhibited	-3.344	0.00359	AGRN,ANXA1,CCL20,CEACAM1,CXCL1,CXCL10,CXCL8,DEFB4A/DEFB4B,DIO2,IGF1,IL1B,IL32,KLF4,LIMK1,LIPG,MB21D1,MEIS1,MMP1,MMP3,MMP9,OASL,PIGR,PLAU,PLAUR,SCARB1,SOX2,TLR3,TNFAIP6,TNFRSF10B,TP53I3		-2.44491														CR1L		other	Inhibited	-3.138	1.28e-09	BGN,COL1A1,COL1A2,COL3A1,COL4A1,COL5A1,COL6A3,LUM,SERPINE1,TNC	155 (14)	-8.89279		miR-133a-3p (and other miRNAs w/seed UUGGUCC)		mature microrna	Inhibited	-2.177	0.0622	AK2,CDCA8,FBN2,FSCN1,STK3		-1.20621		GAST	1.678	other	Activated	2.932	0.0392	CCND1,CREM,DNAJA1,ODC1,SRC,STAT3,TNC,VCAM1,WASF1
FN1	-0.656	enzyme	Inhibited	-3.358	1.84e-05	APOE,BCAT1,BIRC5,CCNE1,COL1A1,CXCL1,CXCL5,CXCL8,IL1B,MMP1,MMP13,MMP3,MMP9,PDGFRA,PLAU,PLAUR,RECK,RRAGD,SERPINE1,SOX2,SPP1,TAGLN,TNFRSF10B		-4.73518														Irgm1		other	Inhibited	-3.148	2.38e-08	AURKB,BUB1,CCNB1,DTL,GINS1,IFI16,KIF20A,NEK2,RRM2,UBE2C		-7.62342		apigenin		chemical - endogenous non-mammalian	Inhibited	-2.183	0.0123	CCND2,CDK4,CXCL8,CYP1A1,FOS,HMOX1,MMP1,MMP9,SOD2		-1.91009		MAP2K1/2		group	Activated	2.913	0.000211	C3,CCL4,CCND1,CDK1,EGR2,FOSL1,MYC,NFKB1,PCNA,PDGFA,PRKCI,VIM
E2F1	-0.667	transcription regulator	Inhibited	-3.362	1.25e-08	AR,ATAD2,AURKA,BID,BIRC5,CCNA2,CCNE1,CCNE2,CCNF,CDC20,CDC25A,CDC25B,CDC6,CDK1,CHEK1,CITED2,COL10A1,CRABP2,CRIP2,CYP27B1,E2F3,ECT2,FHL1,FOXM1,GINS1,HELLS,HOXA9,INMT,KIF23,KIT,MCM10,MCM2,MEIS1,MMP1,MMP3,MYBL2,PRKAA2,RAD54L,RAET1E,SERPINE1,TGM1,TOP2A,TXNL1,UCK2,UHRF1,ZNF160		-7.90309														butyric acid		chemical - endogenous mammalian	Inhibited	-3.166	2.09e-16	ANXA1,AQP1,BIRC5,C7,CALB1,CCNB1,CDC20,CDH11,CDK1,CEACAM5,CKS1B,COL11A1,COL4A1,COL5A1,COL5A2,COL6A3,CXCL8,DUSP1,FOXM1,GMPS,IFI16,IGFBP3,IRS1,ITPR3,KLF4,KRT13,MMP12,MUC1,MXD1,PCNA,PLAU,S100P,SERPINB2,SERPINE1,SLC2A1,SPP1,TFF3,TGFBI,TGM1,TIMP1,TOP2A,TP53I3,TYMS	308 (22)	-15.6799		CDKN1A	-0.166	kinase	Inhibited	-2.184	2.84e-31	ASPM,ATAD2,AURKA,BIRC5,BRCA1,BUB1,BUB1B,CCNA2,CCNB1,CDC20,CDC25A,CDC25B,CDK1,CDK4,CDKN3,CENPF,CEP55,CHEK1,CKS1B,CRYAB,DLGAP5,DTL,DUSP1,ECSIT,FANCI,FOXM1,GRN,H2AFZ,IL1R1,INHBA,ITGB3,KIAA0101,KIF20A,KIF2C,KNTC1,MAD2L1,MCM2,MCM6,MCM7,MIS18BP1,MKI67,MMP1,MMP9,MYBL2,NUSAP1,PBK,PCNA,PRC1,RAD51,RFC4,SERPINE1,SMC2,SOD2,SPAG5,STMN1,TGM1,TOP2A,TP53I3,TPX2,TTK,TYMS,UBE2C,WDHD1		-30.5467		Ca2+		chemical - endogenous mammalian	Activated	2.911	0.00316	AHR,APEX1,APP,CCND1,CD86,COL1A1,CREM,CTTN,EGFR,FN1,FOSL1,GLS,IGF1R,ITGA6,ITPR1,ITPR2,MEF2A,MGP,MSR1,NTRK2,ODC1,PTTG1,SNAI2,SPP1,STC1,TCF4,TCHH
Tnf (family)		group	Inhibited	-3.404	0.000126	ADAMTS5,BIRC5,CXCL1,CXCL10,CXCL12,CXCL8,CYP3A5,DEFB4A/DEFB4B,IGF1,IL1B,INHBA,LCN2,MMP13,MMP9,OCLN,SERPINE1,TYMP		-3.89963														wortmannin		chemical - kinase inhibitor	Inhibited	-3.22	1.05e-08	AQP3,BIRC5,COL1A1,COL1A2,COL3A1,CXCL8,CYP2E1,E2F3,ERBB3,FN1,IRS1,MMP13,MMP9,MYH11,PCNA,PLAU,POSTN,SERPINE1,TFRC,TNFSF10	169 (18)	-7.97881		miR-199a-3p (and other miRNAs w/seed CAGUAGU)		mature microrna	Inhibited	-2.213	0.000612	CD44,FUBP1,ITGA6,MET,VCAN		-3.21325		RET	3.061	kinase	Activated	2.903	1.97e-12	ANXA4,CALB1,CCND1,COL1A1,COL1A2,CTSB,CXCL10,DNAJA1,DPYSL2,DUSP6,GJA1,GRP,HSP90AA1,HSPA1L,HSPD1,HSPH1,INSM1,ITGA6,LOX,MET,MMP1,MMP7,PLOD2,PMAIP1,PRNP,SELL,ST13,STC1,TACC3,TIMP3
EP400	-0.852	other	Inhibited	-3.45	6.59e-08	CCNA2,CCNF,CDC20,CDC25A,CDC6,CDCA3,CENPF,E2F7,FOXM1,MYBL2,NEK2,UHRF1		-7.18111														let-7a-5p (and other miRNAs w/seed GAGGUAG)		mature microrna	Inhibited	-3.264	5.01e-05	AURKB,BIRC5,COL1A1,COL1A2,IGF2BP2,IGF2BP3,MMP9,PXDN,SLC1A4,SLC25A32,TYMS		-4.30016		HAND2	1.803	transcription regulator	Inhibited	-2.213	0.0346	CASQ2,COL1A1,COL1A2,COL3A1,FAP,HOXD11		-1.46092		CXCL12	1.281	cytokine	Activated	2.9	0.0049	ATRX,BAX,CCND1,CCNT1,CD44,CPSF1,CXCL10,EGFR,ERCC1,FN1,MMP13,MSH6,MYC,NCK1,PRKCD,RHOC,ROCK1,SOCS1,TNFSF10,VIM
5-O-mycolyl-beta-araf-(1->2)-5-O-mycolyl-alpha-araf-(1->1')-glycerol		chemical - endogenous non-mammalian	Inhibited	-3.5	5.58e-07	ADAMTS5,BCL2A1,CCL20,CHST2,CXCL1,CXCL10,CXCL8,CXCR2,IL1B,LRP12,MGLL,MMP1,MMP9,PLA2G7,SERPINB2,SLC7A11		-6.25337														PPARG	-0.127	ligand-dependent nuclear receptor	Inhibited	-3.33	9.94e-14	ACADM,ACOX1,ALDH9A1,ALOX12,APOE,AQP3,BIRC5,CEACAM5,CFD,COL1A1,COL1A2,CRABP2,CXCL1,CXCL14,CXCL8,CYP4B1,ELOVL6,ERO1A,FN1,FST,IGFBP3,IRS1,KLF4,KLK11,LAMB3,MCM7,MGLL,MMP9,MUC1,NPEPPS,ODC1,PCNA,PMM1,SERPINE1,SLC2A1,SORBS1,SPP1,SPRR1A,TJP1,TNFSF10	212 (20)	-13.0026		AICAR		chemical - endogenous mammalian	Inhibited	-2.219	0.0906	CCNB1,CYP3A4,MKI67,MMP9,SERPINE1		-1.04287		WNT1	0.637	cytokine	Activated	2.898	0.00731	CCNB1,CCND1,DHFR,EIF1AX,ETV4,FN1,FZD2,GAS1,IGF1R,MYC,NCK1,RNASE1,SPP1,TWIST1,ZIC1
HGF	0.655	growth factor	Inhibited	-3.585	8.61e-18	ADAMTS1,AKAP12,AURKA,BCL2A1,BIRC5,BUB1,CA9,CCL14,CCNE2,CCNF,CCNG2,CDC20,CDC25A,CDC25B,CDC6,CDK1,CDKN3,CENPF,COL1A1,COL1A2,COL3A1,CXCL8,DES,DSG1,EMP1,FGF7,FOSB,FOXM1,GAB1,HELLS,IGF1,IL1B,INHBA,ITGA6,ITPR3,KIF15,KIF2C,KRT17,LAMC2,LCN2,LRP8,LYVE1,MCM2,MMP1,MMP13,MMP9,NEK2,NRG1,OCLN,PLAU,PLAUR,PLPP3,PTGS1,PTHLH,SERPINB2,SERPINE1,SFRP1,SOCS2,SOX2,SPP1,STIL,TJP1,TMEM97,TNFAIP6,TNFRSF10B,TPX2,TRIP13,UBE…		-17.065														LY294002		chemical - kinase inhibitor	Inhibited	-3.378	2.61e-18	ACKR3,AKR1C1/AKR1C2,APOE,AQP3,AURKA,BIRC5,BUB1B,CCNB1,CKS2,COL1A1,COL1A2,CXCL1,CXCL8,CYP2E1,DUSP1,ERBB3,EREG,FEN1,FN1,FOSB,IGFBP3,IL1RN,IRS1,IVL,LAMB3,LAMC2,LCN2,MMP13,MMP9,MXD1,MYH11,PCNA,PHLDA1,PIM1,PLAU,POSTN,PTN,RAB11A,RFC4,SERPINE1,SLC2A1,SMC2,SPP1,TOP2A,TYMS,UBE2C,VCAN,ZBTB16,ZWINT	191 (22)	-17.5834		baicalein		chemical - endogenous non-mammalian	Inhibited	-2.223	7.82e-06	BIRC5,CCNB1,CXCL8,CYP1A1,FOS,HMOX1,MMP1,MMP9,RBL1,TIMP1,TIMP2		-5.10679		bisphenol A		chemical - endogenous non-mammalian	Activated	2.885	0.02	ALDH5A1,BAX,C3,CTTN,CXCL10,HSP90AB1,HSP90B1,PCNA,RPN2,SKIL,STAT3,STK17B
EGF	-0.511	growth factor	Inhibited	-3.748	1.32e-10	AR,AURKA,BIRC5,CCL20,CCNE1,CDK1,CEACAM7,CLDN8,CLU,COL1A1,COL1A2,COL3A1,CXCL5,CXCL8,DIO2,E2F3,EEF1A1,ENAH,EREG,FOSB,FUT2,FUT3,HAS3,HPGD,IGF1,IL1B,IL1R2,INHBA,LCN2,MMP1,MMP10,MMP12,MMP13,MMP3,MMP9,MUC5B,NCAM1,OCLN,PBK,PDK4,PLAU,PLAUR,PLPP3,PTGES,PTGS1,PTHLH,SDPR,SERPINE1,SOX4,SPP1,TGM1,TJP1,TNFRSF12A,VCL		-9.87943														SPDEF		transcription regulator	Inhibited	-3.434	3.36e-09	CDH11,CLDN7,COL1A1,COL4A1,COL5A1,COL5A2,COL6A3,CXCL8,ITGA6,PLAU,SERPINE1,SNAI2,TNC	119 (7)	-8.47366		DKK1	-2.635	growth factor	Inhibited	-2.223	0.00132	ANGPT2,BIRC5,CD44,COL1A1,EPCAM,EPHB2,MMP9,SNAI2,TWIST1		-2.87943		SPP1	5.879	cytokine	Activated	2.873	5.43e-07	ATM,AURKA,BAX,BRCA1,CCL18,CCL4,CD44,CDH2,COL1A1,CXCL5,DHCR7,EGFR,FN1,HAS2,ITGAV,LOX,MMP1,MMP13,MMP7,MYC,NRCAM,PDGFA,PLOD1,PNN,SERPINF1,SNAI2,SPP1,TIMP1,VIM
ERK1/2		group	Inhibited	-3.782	5.95e-10	BCL2A1,CCL20,CDC25A,CDK1,COL1A1,COL3A1,CXCL1,CXCL10,CXCL5,CXCL6,CXCL8,EMCN,FOSB,HPGD,IL1B,KRT17,MMP1,MMP12,MMP13,MMP3,MMP9,MUC5B,PDGFRA,PLAU,PLAUR,POSTN,PTGES,PTN,S100A6,SBSN,SERPINE1,SPP1,TNFRSF10B,TREM1,TSLP,TYMP,WISP1		-9.22548														NR3C1		ligand-dependent nuclear receptor	Inhibited	-3.494	1.43e-08	AMIGO2,ANXA1,APOE,AQP1,ATP1B1,CKS1B,CRYAB,CXCL8,CYP3A5,DUSP1,EFNA1,EMP1,FADD,FN1,GPX3,IFI6,IL18,INHBA,ISG15,KRT14,KRT15,KRT17,MAL,MEST,MLF1,MMP1,MMP13,MMP9,PDCD4,PLAGL1,RAB11A,S100P,SCNN1A,SERPINE1,SNAI2,SOX4,SPP1,STK39,TNFAIP6,TP53I3	250 (21)	-7.84466		CEBPE	0.443	transcription regulator	Inhibited	-2.223	0.00277	CCND2,CDK4,IL12A,IL18,IL1RN,LCN2,MMP9,SERPINB2		-2.55752		EGR1	2.218	transcription regulator	Activated	2.85	8.34e-05	BAX,CCL4,CCND1,CD44,COL1A1,COL1A2,CREM,EGFR,EGR2,FN1,FOSL1,FTL,IGF1R,ITGAM,MYC,NFKB1,PDGFA,SNAI2,SOCS1,SPP1,THBS1,TIMP1,TNFSF10,VCAM1
EGFR	0.501	kinase	Inhibited	-3.802	1.24e-14	ANXA1,AR,BIRC5,BTC,C12orf49,CCNG2,CDK1,CHI3L1,COL1A1,COL3A1,COL5A2,CXCL10,CXCL12,CXCL5,CXCL8,DSC2,E2F3,EREG,FAP,FGF7,HMGA2,HMGB3,IGF1,IL1B,IL36A,ITGA6,KRT17,LCN2,MME,MMP1,MMP13,MMP3,MMP9,MT1M,MYBL2,PLAU,POSTN,PROM1,PTGES,PTGIS,PTGS1,SERPINE1,SFRP1,SOX2,TNFAIP6,TNXB,VCL		-13.9066														RB1		transcription regulator	Inhibited	-3.805	2.04e-18	ATAD2,AURKB,BIRC5,CCNB1,CDK1,CITED2,DIO2,DNMT1,E2F3,EHD3,FEN1,FN1,FST,GMNN,GMPS,IVL,KIAA0101,KRT4,MCM2,MCM4,MCM5,MCM6,MCM7,MELK,MET,PCNA,PMEPA1,RAD51AP1,RANBP1,RFC4,RRM2,SERPINE1,TMEM97,TOPBP1,TYMS,VRK1	210 (14)	-17.6904		NKX2-1		transcription regulator	Inhibited	-2.229	0.00103	AREG,CA4,CKS1B,DIO2,HELLS,LCN2,LSP1,MYH11,NOP56,PDPN,QSOX1,RAD51,RRM2,SERPINE1,SFTPD,SLCO1B3,SNAI2,TGFB2,UGT8		-2.98716		TCR		complex	Activated	2.846	2.74e-08	AIM2,AKT3,CBLB,CCL4,CD200,CD44,CREB1,CTSB,CXCL10,CXCL11,CXCL13,EGR2,GATA3,GNPDA1,HIF1A,HSP90B1,HSPD1,IFI44,IFI44L,IFNGR1,LBR,LMNB1,MAP3K7,MYC,NFE2L3,NFKB1,NRP1,ODC1,PDE3B,PIK3R3,PMAIP1,SCARB2,SELL,SKIL,SMAD7,SOCS1,SPP1,STAT1,STAT3,SYNCRIP,TNFRSF12A,TNIP3,TWSG1,XCL1
SPP1	-4.573	cytokine	Inhibited	-4.074	5.14e-06	AURKA,CCL20,CCNE1,CDC20,CDC25A,COL1A1,CXCL1,CXCL5,CXCL6,CXCL8,DHCR7,IL1B,LOX,MMP1,MMP13,MMP9,NDRG2,OCLN,PLAU,S100A6,SERPINE1,SPP1		-5.28904														let-7		microrna	Inhibited	-3.883	3.12e-11	AURKA,AURKB,BUB1,BUB1B,CCNB1,CDC20,CDK1,CKS1B,COL1A1,FN1,GMNN,MAD2L1,MCM2,MCM4,MCM5,MCM6,MCM7,PLAGL1,RFC4,RRM2		-10.5058		bee venom		chemical - endogenous non-mammalian	Inhibited	-2.231	0.00108	AREG,CCNB1,CXCL8,EHD1,FOSB,IL11,KIF23,KIFC1,MKI67,NUSAP1,PRC1,SERPINB2,TOP2A		-2.96658		5-O-mycolyl-beta-araf-(1->2)-5-O-mycolyl-alpha-araf-(1->1')-glycerol		chemical - endogenous non-mammalian	Activated	2.84	0.000159	CCL4,CD44,CX3CR1,CXCL10,CXCL11,EGR2,LRP12,MMP1,NAIP,NFKB1,PDE4B,RGS1,SLC7A11,TNIP3,VCAM1
RABL6	-0.385	other	Inhibited	-4.123	1.29e-09	BUB1,CCNA2,CCNE2,CDC25A,CENPF,CHEK1,KIF23,MCM10,MCM2,NEK2,PBK,RAD54B,SERPINH1,TMEM97,TOP2A,TPX2,UBE2C		-8.88941														CDKN2A		transcription regulator	Inhibited	-4.349	4.98e-18	ATAD2,AURKB,BIRC5,BUB1B,CDC25B,CDK1,CITED2,CXCL14,CXCR2,DUSP1,E2F3,EFNA1,EHD3,FEN1,FST,IGF2BP3,IL36A,MAD2L1,MCM4,MCM5,MCM7,MELK,MMP1,MMP3,ODC1,PCNA,PLAGL1,PMEPA1,PSMB9,RAD51AP1,RFC4,RRM2,SERPINE1,TMEM97,TP63,VRK1	222 (16)	-17.3028		NDUFA13	-0.712	enzyme	Inhibited	-2.233	1.96e-05	CCNB1,CDK1,DHFR,MMP9,MYBL2,TK1		-4.70774		ZAP70	1.35	kinase	Activated	2.828	0.0186	COL4A5,CYBA,HS2ST1,HSP90AA1,ITPR1,NASP,SLC23A2,ZNF140
CSF2		cytokine	Inhibited	-5.561	4.65e-10	ADAM8,ANXA1,AURKA,BCL2A1,BID,BIRC5,BUB1,CCNA2,CCNF,CD24,CD276,CDC20,CDCA2,CDCA3,CDCA5,CDK1,CEACAM1,CENPE,CHAF1A,CHST11,CXCL1,CXCL10,CXCL8,DSCC1,E2F7,EXO1,FOXM1,IGF1,IL1B,IL1RN,IL32,INHBA,MME,MMP1,MMP9,NCAPH,NEK2,NUAK2,PLAU,RECQL4,SOCS2,SPAG5,SPC25,SPP1,TOP2A,TPX2,TREM1,TRIP13,UBE2C,UHRF1		-9.33255														TP53		transcription regulator	Inhibited	-5.16	9.25e-54	ACTL6A,ALDH9A1,ANXA1,ANXA3,APOE,AQP3,ARPC1B,ASPM,ATAD2,AURKA,AURKB,BIRC5,BUB1,BUB1B,CAMK2N1,CCNB1,CCNG2,CDC20,CDC25B,CDH3,CDK1,CDKN3,CENPF,CEP55,CES2,CITED2,CKS1B,CNN1,CNN3,COL1A1,COL1A2,COL3A1,COL4A1,COL5A2,CRYAB,CSTB,CXCL1,CXCL12,CXCL8,CXCR2,DLGAP5,DNMT1,DUSP1,DUSP5,EFNA1,ESPL1,FANCI,FAT1,FEN1,FHL1,FN1,FOXM1,GMNN,GPD1L,GPX3,HS3ST1,HSP90AA1,HSPD1,HSPH1,IFI16,IGFBP3,INHBA,IRS1,ISG15,ITGB4,KAT2B,K…	270 (20)	-53.0339		Ptprd		phosphatase	Inhibited	-2.236	0.000425	BIRC5,CDK1,CXCL14,IFI35,PSMB9		-3.37161		MAPK3	0.611	kinase	Activated	2.828	0.0189	CCND1,CYP24A1,FN1,FOSL1,MMP1,MYC,SPP1,THBS1,TIMP1
																																GLIS1		transcription regulator	Inhibited	-2.236	3.11e-07	IVL,KLK7,S100A9,SPRR1B,TGM1		-6.50724		EIF4G1	3.29	translation regulator	Activated	2.828	2.59e-05	ATM,ATRX,BRCA1,BRCA2,CHEK1,HIF1A,MRE11A,RFC4
																																NR1I3	0.088	ligand-dependent nuclear receptor	Inhibited	-2.255	0.00494	ACOX1,AHR,CYP2C19,CYP2C9,CYP3A4,CYP3A5,GADD45B,IL1R1,MAFF,RARRES1,SLCO1B3,TMPRSS2		-2.30627		D-fructose		chemical - endogenous mammalian	Activated	2.826	0.00325	COL1A1,COL3A1,CXCL10,FN1,ITGAM,THBS1,TIMP1,TIMP3
																																CTLA4	-0.035	transmembrane receptor	Inhibited	-2.306	1.16e-05	CBLB,CCNA2,CD40,CXCL10,CXCL8,FAR2,ICOS,ITGAX,LAMP3,MKI67,SOD2,TOP2A,TPX2		-4.93554		BRD4	3.249	kinase	Activated	2.826	0.00655	ABCC4,CCND1,FADS1,INSM1,MAL,MMACHC,MTMR2,MYC,POLE2,RAI14,STC2,TOP1
																																LEPR	-1.124	transmembrane receptor	Inhibited	-2.324	0.00148	ACOX1,APOE,CD5,COL1A1,COL4A1,CYP2E1,FOS,GADD45B,H2AFV,IL1RN,LCN2,MMP12,MMP13,MMP7,SERPINE1,TIMP1,TIMP3,UCP2		-2.82974		MAP3K14	2.588	kinase	Activated	2.813	0.013	CD44,CDC37,EGFR,NFKB1,PON2,TNFAIP6,TNFSF10,TNFSF4,VCAM1
																																PKD1	1.157	ion channel	Inhibited	-2.331	0.159	BCAT1,CDC42BPA,CLDN10,CPEB3,EMILIN1,FOSB,LOX,NNMT,PDE4B,PICALM,PKNOX2,TREH		-0.798603		Tnf (family)		group	Activated	2.804	0.0248	CCL4,CCND1,CD163,CD86,CXCL10,CXCL11,EIF2AK2,GJA1,HIF1A,INHBA,MMP13,PCNA,SELL,TLR2,VCAM1
																																CDH1		other	Inhibited	-2.333	4.46e-05	BIRC5,CD44,CDH3,ERBB3,IFITM1,ITGB3,KRT13,KRT19,LCN2,MMP1,MMP9,OCLN,SNAI2		-4.35067		MAP3K1	2.771	kinase	Activated	2.804	0.0152	CCND1,COL3A1,COL4A1,MMP13,THBS1,TIMP1,TNC,TOP2A
																																TCF7L2		transcription regulator	Inhibited	-2.344	0.00168	ACAA1,CARHSP1,CCND2,CYP2E1,DEGS1,DOCK9,EPCAM,ERBB3,GLTP,GLUL,GYS2,ID4,IRS1,KAT2B,LAMC2,MAL,ME1,MMP1,MYO6,PELI1,PHACTR4,PICALM,SDC2,SNAI2,SOX10,STK39,UBE2G1,UGT8		-2.77469		IRF8	2.133	transcription regulator	Activated	2.801	0.00391	ADGRE1,BAX,BCL6,CD14,CD86,CREM,DAB2,EGR2,IFI44L,ITGAM,LHX2,MSR1,MYC,NF1,STAT1
																																glutamine		chemical - endogenous mammalian	Inhibited	-2.356	0.000841	ADA,AKR1C1/AKR1C2,BCAT1,CXCL1,CXCL8,DUSP1,FOS,PCNA,PYCR1,SLC16A1,THBS2,WT1		-3.0752		PIM1	-1.318	kinase	Activated	2.8	0.0122	CAV2,CCNB1,FOSL1,IGF1R,MET,MYC,SOCS1,VCP
																																15-deoxy-delta-12,14 -PGJ 2		chemical - endogenous non-mammalian	Inhibited	-2.366	1.89e-08	BIRC5,BRCA1,CCL3,CCNB1,CCND2,CDK4,COL1A1,COL1A2,CXCL10,CXCL11,CXCL13,CXCL8,E2F1,FOS,HMOX1,IL1A,MMP1,MMP13,MMP9,MSR1,MUC1,MXD1,MYH11,PLAU,SERPINE1,SOAT1,SOCS1,SPP1,TMPRSS2		-7.72354		sodium chloride		chemical - endogenous mammalian	Activated	2.782	0.0324	ATF2,CALB1,CYBA,HIF1A,MPDZ,NFAT5,SLC5A3,SPP1
																																KLF2	-0.776	transcription regulator	Inhibited	-2.374	0.000265	ANGPT2,CCL3,CD40,CD55,COL4A1,CXCL8,CXCR4,ECM1,HPSE,ITGB3,PTHLH,RALA,SERPINE1,SFTPD,TCF4,TFPI2,TGFB2,TIMP1		-3.57675		ELK1	2.472	transcription regulator	Activated	2.781	0.00206	EGR2,FOSL1,ITGAV,MMP13,MTHFD2,PRKCA,SLC7A11,SPP1,THBS1
																																DNASE2		enzyme	Inhibited	-2.4	1.05e-05	CXCL10,DHX58,GPNMB,ISG15,RSAD2,RTP4,SLAMF8,USP18,ZBP1		-4.97881		TCF4	4.868	transcription regulator	Activated	2.766	0.00668	CCND1,ELF4,FN1,MMP1,MYC,SPP1,STAT3,TCF7L2,TRAK1,VCAN
																																mir-145		microrna	Inhibited	-2.4	0.00337	CCNA2,COL5A1,FSCN1,IRS1,MUC1,MYH11,SOD2		-2.47237		CTGF	2.825	growth factor	Activated	2.764	0.00118	CCND1,CD44,COL10A1,COL1A1,COL4A2,FN1,FZD2,HIF1A,LOX,MMP1,MMP13,MYC,SOX4,TIMP1,TIMP3
																																MXI1	-1.558	transcription regulator	Inhibited	-2.412	8.03e-05	APEX1,CCNB1,FOXM1,MKI67,ODC1,SLC1A4		-4.09528		IFN alpha/beta		group	Activated	2.724	0.00773	ARHGEF10,BAX,BID,CD86,CXCL10,IFI16,SOCS1,STAT1,TLR2,TNFSF10,TREM1
																																ALOX5		enzyme	Inhibited	-2.414	0.00273	ACOX1,ITGB3,MMP12,MMP9,MSR1,SOCS1		-2.56384		CYR61	2.257	other	Activated	2.715	6.24e-05	BAX,CCND1,COL1A1,COL1A2,HIF1A,ITGAV,MMP1,MYC,TIMP1,TNFSF10
																																uric acid		chemical - endogenous mammalian	Inhibited	-2.452	1.23e-06	BRCA1,CCL3,CDCA8,CXCL8,ESPL1,HMOX1,IL18,IL1A,ITGB3,MDC1,PRIM1,PRKDC,RAD51,RFC3,RFC4,TTK,TYMS		-5.91009		GNA12	3.496	enzyme	Activated	2.704	0.00171	CCNA2,EGFR,IRS1,ITGA6,LAMB3,MYC,PDGFA,PIK3CA,PPP1CC,RDX,RRAS2,VIM
																																FOXO3		transcription regulator	Inhibited	-2.498	2.27e-10	ALDH3A1,APEX1,BIRC5,CAD,CCNB1,CCND2,CCNE2,CCNG2,CDK4,CXCL10,CXCL8,FOS,FOSB,FOXM1,GADD45B,GLUL,IKZF2,LCN2,MAX,MKI67,MMP13,MMP9,MXD1,NAMPT,OVOL1,PLAU,SLC1A4,SOD2,TGFB2,UBE2C,UCP2		-9.64397		IGF1R	4.028	transmembrane receptor	Activated	2.683	0.0221	ABCC4,ATM,BAX,COL1A1,COL3A1,COL4A1,COL4A2,CYCS,HIF1A,IGF1R,IGFBP3,IRS1,ITGAM,MYC,STAT3,TGFBI,TWIST1
																																ACKR2	-0.8	g-protein coupled receptor	Inhibited	-2.53	9.54e-06	CXCL10,DDX60,DHX58,IFI16,IFI44,IL1A,ISG15,ISG20,RSAD2,USP18		-5.02045		STAT6	1.874	transcription regulator	Activated	2.677	0.0259	APOE,BAX,BCL6,COL1A1,COL1A2,CTSB,CXCL10,EGR2,GATA3,IFI16,IGHG1,IL13RA2,KRR1,MMP12,PDGFA,PLSCR1,POLE2,PRNP,SAMD4A,SAMSN1,SERPINF1,SOCS1,TNIK,VCAM1
																																WISP2	-1.499	growth factor	Inhibited	-2.543	0.00013	CD24,CD44,LAMB3,LAMC2,MUC1,PDGFA,PROCR,SERPINE1,SNAI2,TWIST1		-3.88606		NGF	2.044	growth factor	Activated	2.668	0.00708	APOBEC3G,APP,BAX,CCL4,CCND1,CD86,CDK1,EGFR,EGR2,ETV4,FOSL1,GAP43,GSK3B,KIF2A,LRP1,MYC,STAT3,TNFRSF12A,TRIO,YES1
																																HNF4A		transcription regulator	Inhibited	-2.544	6.61e-09	ACD,ACLY,ACOX1,ACOX3,ADH1B,ADH6,AHNAK,AK2,AKR1C1/AKR1C2,ALDH3A1,AMACR,ANXA9,APOC1,APOE,ATAD5,BCCIP,BLVRB,BLZF1,BTN2A1,C1S,CBS/CBSL,CCNA2,CCNB1,CCNE2,CCNG2,CD55,CDC25A,CDC45,CDK1,CEACAM1,CES2,CHD1L,CHP1,CKS2,CLPB,CMC2,CRABP2,CRAT,CYP1A1,CYP2C9,CYP2E1,CYP2J2,CYP3A4,CYP3A43,CYP3A5,CYP4F3,DDX28,DSC2,DTL,DUSP6,EHD3,ELF3,EPCAM,EPHA2,ERO1A,ETFDH,EVPL,F12,FOSL2,FUT3,FUT6,FUT8,GINS2,GMDS,GNB1L,GOLIM4,GPLD…		-8.1798		IL13	1.219	cytokine	Activated	2.659	9.72e-10	ABCA1,ACKR3,ADA,ADAM28,ALDH1A2,BAX,BID,C3,CCL18,CCL4,CD14,CD163,CD44,CD86,CLEC7A,COL1A1,COL1A2,COL3A1,COL6A2,CTSB,CXCL5,DMXL2,EGFR,FADS1,FADS2,GATA3,GPNMB,IARS,IFNGR1,IL13RA2,IL17RB,LTBP1,MMP1,MMP12,MMP13,MN1,MS4A4A,NID1,PCM1,PDGFA,POSTN,RIN2,RIPK2,RYK,SAMSN1,SERPINF1,SLC7A7,SNAI2,SOCS1,SPP1,SPRR1A,ST3GAL6,THBS1,TIMP1,VCAM1
																																PSEN1		peptidase	Inhibited	-2.568	0.133	APOE,ARF4,ARF6,C1QB,C1S,CALML3,DUSP1,EIF5A2,EMP1,FOS,GADD45B,H2AFV,HIST1H2AD,LRP8,MCM10,MME,MMP9,MSR1,PCP4,PKP3,PRC1,SOCS1,STMN1,UCHL1		-0.876148		AKT1	2.699	kinase	Activated	2.654	7.26e-07	BAX,CCND1,CD86,CKS2,COL4A1,CXCL10,DHCR7,FN1,FSTL1,HIF1A,HLA-DRB4,HNRNPL,IGF1R,IRS1,LAMB1,MATR3,MSR1,MYC,NDC80,NFKB1,PRKAR1A,RFC4,SERPINF1,SHOX2,SIVA1,SNAI2,SPP1,TGFB2,THBS1,TIMP1,TNFSF10,UBE2C,VCAN,VCP,VIM
																																AMPK		complex	Inhibited	-2.6	9.21e-05	BIRC5,CCNB1,CCND2,CXCL10,CXCL8,CYP3A4,DUSP4,FSCN1,HMOX1,IL1RN,LPIN1,MMP9,NR0B2,SERPINE1,TFAM,UCP2		-4.03574		PTGS2	2.474	enzyme	Activated	2.651	3.53e-07	ANGPT2,BAX,BRCA1,CCL4,CCND1,CD163,CD44,CDK5,CDKN2C,CXCL10,CXCL5,FN1,IGFBP3,ITGA6,ITGAV,MMP1,MMP7,MSR1,MYC,NBN,PCNA,PTMA,SELL,STC1,TNFAIP6,TNFSF10,VPS72
																																mir-146		microrna	Inhibited	-2.607	0.00249	CCL3,CD40,CXCL10,CXCL8,DUSP1,FADD,SOCS1		-2.6038		ADAM17	4.733	peptidase	Activated	2.646	0.00167	ADAM12,ADAM17,COL3A1,EGFR,FN1,MMP13,PRNP,SELL
																																PDCD1	0.306	phosphatase	Inhibited	-2.611	0.0084	CCNA2,CXCL8,FAR2,GNLY,IL12A,MKI67,TOP2A		-2.07572		KLF4	2.093	transcription regulator	Activated	2.644	2.34e-08	ACVR1,ADGRE1,ALCAM,BAX,BMI1,BMPR1A,CCNB1,CCND1,CD14,COL1A1,EPCAM,ETV1,FARP1,FN1,FRZB,GREB1,HEY1,INHBA,IRS1,ITGAM,KRT17,LGR5,MEF2C,NF1,NRP1,ODC1,SERPINH1,SMAD1,SNAI2,SOCS1,SPRR1A,SPRR3,TBX3,TGFB2,TNC,TWSG1,VIM
																																APC	-1.447	enzyme	Inhibited	-2.619	0.000365	BIRC5,CD44,CD55,CXCR2,DHRS9,FABP6,MMP7,MXD1,ODC1,PRKCA,SNAI2,SPP1,TIMP1,TJP1		-3.43771		LDL		complex	Activated	2.642	7.52e-08	ABCA1,APOBEC3B,APOE,C3,CBS/CBSL,CCL4,CCND1,CDC27,CDK1,CREM,CX3CR1,CXCL10,CXCL11,CXCL13,GNAI1,HAS2,HIF1A,HSP90B1,IGF1R,IGFBP3,IRF2,ITGAV,ITPR1,ITPR2,LAMB3,LRP1,MMP1,MMP12,MSR1,NFKB1,PMAIP1,RANBP1,SOCS1,TANK,TNFAIP6,VCAM1,YES1
																																DYRK1A		kinase	Inhibited	-2.626	4.82e-05	CCNB1,CDK1,E2F1,KNTC1,MYBL2,SERPINE1,UBE2C		-4.31695		VitaminD3-VDR-RXR		complex	Activated	2.635	0.000346	CALB1,CD14,CXCL10,CYP24A1,HOXA10,IGFBP3,PDGFA,SPP1,TGFB2,THBD
																																CLDN7	-2.578	other	Inhibited	-2.632	1.76e-09	ABLIM1,ALDH3A1,ANXA3,APOE,C1S,CEACAM5,CEACAM6,CXCL8,DKK1,FLG,FZD2,IFI44,IFI6,MMP9,MUC1,NETO2,NMU,NNMT,NRG1,SCEL,SERPINB1,SERPINB7,SPRR3,TIMP2,TJP1		-8.75449		NOTCH3	2.916	transcription regulator	Activated	2.63	0.00439	ACTN1,COL5A1,DLGAP5,FN1,HEY1,MSR1,SDC2,SNAI2
																																ABCB4	-0.393	transporter	Inhibited	-2.68	2.91e-08	COL1A1,COL1A2,COL4A1,CXCL10,ELF3,MMP13,PDGFA,SERPINE1,SPP1,TGFB2,TIMP1		-7.53611		Ifn		group	Activated	2.622	0.00197	BCL6,CD44,CD86,CXCL10,CXCL11,EIF2AK2,HIF1A,IFI16,ITGA4,NTRK2,SOCS1,SP100,SPP1,STAT1,TFRC,TLR2
																																IRF4		transcription regulator	Inhibited	-2.706	6.07e-07	ADA,ARG1,CCNB1,CDK1,CXCL10,CXCL11,CXCR4,ERBB3,GBP1,IKZF2,IL12A,IL1R1,IL1RN,ISG15,PAX5,PCNA,PLAUR,PRKCA,RAD51,RORA,SPP1,TK1,XCL1		-6.21681		BAX	4.964	transporter	Activated	2.621	0.00364	BAX,CCNB1,CDK1,CTSB,CXCL10,DNAJB9,ETV1,MMP12,TIMP1
																																ATP7B	-0.352	transporter	Inhibited	-2.714	2.15e-06	ACLY,AMACR,CDC20,CKS1B,ELOVL6,LPIN1,MAD2L1,RAD51,SHCBP1,SMC2,TRIP13		-5.66756		KLF5	2.806	transcription regulator	Activated	2.62	0.0393	BRE,CCND1,CDK1,HIF1A,MYC,PCNA,PDGFA
																																SMARCB1		transcription regulator	Inhibited	-2.77	2.58e-16	AURKA,BICD1,CCNA2,CD44,CDC7,CDK1,CDT1,CEACAM1,CENPA,COL18A1,COL1A1,COL1A2,COL5A2,CXCR4,CYP2E1,DHFR,DSC2,E2F1,FOS,GMNN,HEY1,IFI16,IFITM1,KIF23,MCM10,MCM2,MCM5,MMP1,MYBL2,PELI1,PLK4,POSTN,PPP1R3C,PRIM1,PTMS,PTN,RAD51AP1,RFC5,WASL		-15.5884		OLR1	2.589	transmembrane receptor	Activated	2.619	0.00602	CYBA,FN1,HAS2,ITGAM,MMP1,SPP1,VCAM1
																																FBN1	1.601	other	Inhibited	-2.804	3.24e-07	COL1A2,COL3A1,COL4A2,COL6A3,INHBA,MMP1,MMP9,SERPINE1,TIMP3		-6.48945		Ap1		complex	Activated	2.603	7.37e-05	CCL4,CCNA2,CCND1,CD44,ERCC1,F2RL1,FN1,FOSL1,HSP90B1,IGFBP3,LPL,MET,MMP1,MMP12,MMP13,MMP7,MSR1,MYC,SPP1,TIMP1,UFD1L,VCAM1
																																miR-34a-5p (and other miRNAs w/seed GGCAGUG)		mature microrna	Inhibited	-2.808	0.00116	BIRC5,CDK1,CDK4,DHFR,E2F1,E2F3,MCM10,MET		-2.93554		stallimycin		biologic drug	Activated	2.598	0.0196	CXCL10,IFI16,IFI44,INHBA,STAT1,TNFSF10,TNFSF4
																																E2F6	1.666	transcription regulator	Inhibited	-2.891	4.56e-09	BRCA1,CDC25A,CDC45,CDC7,DHFR,E2F1,GINS2,GMNN,KIAA0101,MCM2,MCM5,RAD51,RAD51AP1,RFC4,RFX5,RRM2,SERPINE1		-8.34104		CCL11	2.038	cytokine	Activated	2.596	0.0359	CCL18,CCL4,CXCL11,CXCL5,ITGAM,PDGFA,TNFSF4
																																miR-29b-3p (and other miRNAs w/seed AGCACCA)		mature microrna	Inhibited	-2.913	6.02e-06	COL1A1,COL1A2,COL3A1,COL4A1,COL4A2,COL5A2,GAS7,GPR37,LAMC1,MYBL2,NASP,TRIM9		-5.2204		CXCR4	3.43	g-protein coupled receptor	Activated	2.596	0.00605	ACKR3,CCND1,CD44,CDH2,CXCL10,EGFR,MMP13,MYC,TNFSF10
																																IL1RN	-4.66	cytokine	Inhibited	-2.978	1.46e-13	CHAC1,CXCL1,CXCL11,CXCL5,CXCL8,CYP2E1,CYP3A5,GBP1,GSDMD,IFI44,IFI44L,IFI6,IGFBP4,IL1A,ISG20,LAMP3,MMP1,MMP9,NR0B2,PELI1,RARRES1,RIPK2,RSAD2,RTP4,S100A9,SAMD9,SP100,SPP1,TIMP1,USP18		-12.8356		NCOA3	3.832	transcription regulator	Activated	2.592	0.0413	AHR,CCND1,IGF1R,IGFBP3,IRS1,MCM7,MNAT1,PCNA
																																Rb		group	Inhibited	-2.99	2.66e-14	BIRC5,CCNA2,CCNE2,CDK1,CDT1,CYP1A1,DHFR,DLX2,E2F1,ECT2,FOXM1,GMNN,HERC5,MAD2L1,MCM5,MCM7,MYBL2,PCNA,RBL1,RFC4,ROBO3,SOD2,TOP2A,TYMS		-13.5751		ABL1	3.084	kinase	Activated	2.588	0.00368	CCNA2,CCND1,DHFR,MMP1,MYC,TGFB2,TP63
																																NLRP3		other	Inhibited	-3.023	2.6e-06	BRCA1,CDCA8,ESPL1,HMOX1,IL18,MDC1,MMP9,PRIM1,PRKDC,RAD51,RFC3,RFC4,TTK,TYMS		-5.58503		SRC	4.518	kinase	Activated	2.587	1.21e-09	CCND1,CDK1,COL1A2,CTSB,CXCL10,EGFR,FN1,FOSL1,GJA1,HAS2,HIF1A,IGF1R,LAMP2,MMP1,MYC,NFKB1,POSTN,PRKCA,PRKCD,SPP1,SRC,STAT3,SUMO1,TFPI2,TWIST1,VCAM1,VIM
																																PPARG	-1.119	ligand-dependent nuclear receptor	Inhibited	-3.098	1.48e-09	ACAA1,ACADM,ACLY,ACOX1,ALOX12,ALOX15B,APOE,ARL4D,BIRC5,BRCA1,CD40,CEACAM5,CES1,CFD,COL1A1,COL1A2,CRABP2,CRAT,CTSL,CXCL1,CXCL14,CXCL5,CXCL8,CYP4B1,ELOVL6,ERO1A,HMOX1,IL12A,IRS1,KLK11,KRT19,LAMB3,LY6D,MCM7,ME1,MGLL,MKI67,MMP9,MUC1,NPEPPS,OCLN,ODC1,PCNA,RAB20,S100A8,SERPINA1,SERPINE1,SOCS1,SPP1,SPRR1A,TCF4,TJP1,UCP2,XYLT1		-8.82974		D-galactosamine		chemical - endogenous mammalian	Activated	2.58	0.0107	BAX,CD14,CTSB,CXCL10,MYC,TIMP1,TNFSF10
																																HDAC1	0.279	transcription regulator	Inhibited	-3.12	5.18e-11	ANGPT2,APEX1,BRCA2,CCNA2,CCNB1,CCNB2,CCND2,CCNE2,CD44,CDC25A,CDK1,CDT1,COL1A2,CXCL8,DHFR,FOS,FOXM1,GLUL,LCN2,MCM10,MCM5,MCM7,MMP9,MUC4,NASP,NEFH,PDGFA,PLAU,RAD54L,RBL1,RECQL4,RRM2,S100A9,SERPINB2,SNAI2,SOX10,SPP1,TOP2A,TYMS		-10.2857		TNFRSF1B	2.609	transmembrane receptor	Activated	2.563	0.011	ANGPT2,CXCL13,MMP1,MMP13,MSR1,NFKB1,PDGFA,SELL,SRC,TIMP1
																																let-7a-5p (and other miRNAs w/seed GAGGUAG)		mature microrna	Inhibited	-3.195	0.00153	BIRC5,CARHSP1,CCND2,COL1A1,COL1A2,IGF2BP2,MMP9,PRIM1,PXDN,SLC1A4,SLC25A32,TRMT1,TYMS,UGT8		-2.81531		E. coli serotype 0127B8 lipopolysaccharide		chemical - endogenous non-mammalian	Activated	2.556	0.0159	CD14,CXCL10,DERL1,EGR2,F2RL1,FZD1,FZD2,GJA1,GPR19,HAS2,LAMC1,LAMC2,LOX,NFKB1,NTRK2,SLC7A11,STAT1,STAT3,TLR2
																																NR3C1		ligand-dependent nuclear receptor	Inhibited	-3.196	4.77e-09	ADRA1D,ANXA1,APOE,BRCA1,CARD10,CKS1B,CRYAB,CXCL10,CXCL8,CYP2C19,CYP2C9,CYP3A4,CYP3A5,DEGS1,DUSP1,EMP1,F2RL1,FADD,FOS,GADD45B,GLIPR1,GLUL,GPX3,GULP1,IFI6,IFT122,IL11,IL12A,IL18,IL1A,INHBA,ISG15,KRT17,MAL,MAPK3,MAX,MBD2,MMP1,MMP13,MMP9,MYOC,NAIP,NAMPT,NR0B2,OCLN,PDCD4,PDE4B,PDGFA,PDPN,PLAGL1,PPP3CC,RIPK2,S100P,SCNN1A,SERPINA1,SERPINE1,SGPL1,SH3GLB1,SNAI2,SOX4,SPP1,STK39,TIMP3,TK1,TLR2,TNFRSF12A,TP5…		-8.32148		PRNP	5.122	other	Activated	2.555	2.83e-05	APOE,APP,BAX,CCND1,CD44,CSGALNACT1,HSP90B1,IGF1R,LAMP2,PDIA3,PRNP
																																Alpha catenin		group	Inhibited	-3.224	7.48e-13	AREG,BGN,COL1A1,COL1A2,COL3A1,COL5A1,COL5A2,COL6A2,COL6A3,CXCL10,DKK1,EREG,IGFBP4,IL36A,KRT6B,LUM,MMP11,MMP12,MMP13,MMP9,PLAU,PTX3,S100A8,S100A9,THBS2,TIMP1,TNC,TNFRSF12A,TWIST1		-12.1261		cholecalciferol		chemical - endogenous mammalian	Activated	2.532	0.00407	CCL18,CD14,CD86,COL1A1,CTSL,CXCL10,CYP24A1,EGFR,IGFBP3,ITGAM,SLC20A1,SPP1
																																RBL1	2.542	transcription regulator	Inhibited	-3.277	1.21e-09	CCNA2,CDC25A,CDK1,DHFR,E2F1,FOS,IVL,MCM10,MCM2,MCM5,MCM6,MCM7,MET,MYBL2,NEK2,PCNA,RBL1,RRM2,TYMS		-8.91721		GDNF	1.34	growth factor	Activated	2.532	0.006	CCND1,CTSB,DPYSL2,EGR2,FN1,ITGA6,LGALS1,LMNB2,MMP13,STC1
																																ALDH1A2		enzyme	Inhibited	-3.278	1.57e-07	ALDH1A3,BGN,CD44,COL1A2,COL3A1,IGFBP4,PCOLCE,SPP1,TGFBI,TIMP1,TIMP3		-6.8041		FGFR1	2.803	kinase	Activated	2.512	0.0257	BAX,CCND1,COL1A1,EIF1AX,GRINA,HAS2,MMP1,MYC,NCK1,VIM
																																HNF1B	-1.132	transcription regulator	Inhibited	-3.365	1.18e-11	BGN,CD44,CDK1,CITED2,CLDN7,COL5A1,COL5A2,CXCL1,DUSP1,FZD2,ID4,LAMB1,LUM,MET,MMP7,MPZL2,MUC4,OCLN,PDZK1IP1,PLAU,PLAUR,S100P,SERPINA1,SERPINH1,SLC5A1,SNAI2,UPP1		-10.9281		SHH	1.03	peptidase	Activated	2.49	4.05e-05	ANGPT2,BAX,BRCA1,CCND1,CHEK1,COL10A1,DHFR,DLX2,EGFR,FN1,HEY1,HOXD11,MCM5,MCM6,MEF2C,MYC,NR2F2,PCNA,PGF,RFC3,SMAD1,SNAI2,SPP1,TGFB2,THBD
																																CR1L		other	Inhibited	-3.44	2.07e-08	BGN,COL18A1,COL1A1,COL1A2,COL3A1,COL4A1,COL4A2,COL5A1,COL6A3,LUM,SERPINE1,TNC		-7.68403		Pkc(s)		group	Activated	2.473	0.00179	ABCA1,AHR,APP,ATF2,COL3A1,CTSB,EGFR,EGR2,FN1,FOSL1,GAP43,HIF1A,HSP90B1,IRS1,MMP1,MMP13,MSR1,NFKB1,PRKCA,SLC6A2,SPP1,STC1,STC2,VCAM1
																																estrogen receptor		group	Inhibited	-3.531	2.53e-17	ANXA1,ANXA9,CALB1,CCND2,CCNE2,CD24,CD44,CD5,CD59,CDH3,CLDN4,COL4A1,COL4A2,COL5A1,COL6A2,COL7A1,CXCL1,CXCL8,CXCR4,CYP1A1,DSC2,ERBB3,EREG,F12,FOS,HOXC10,IL1A,IRS1,KRT19,LAMC2,MMP1,MMP9,MUC1,OCLN,PCDH1,PDGFA,PLAU,PLAUR,SERPINE1,TGFB2,TIMP1,TIMP2,TIMP3,TJP3,TMEFF1,TNC,TRIP10,UGT8		-16.5969		testosterone		chemical - endogenous mammalian	Activated	2.469	0.00172	ATP2B1,BAX,CCND1,CDH2,DDX3Y,EGFR,FN1,FOSL1,HIF1A,HSP90AB1,HSPD1,IGF1R,INHBA,INHBB,MAL,MMP7,ODC1,PCNA,PDE3B,PSMA1,PSMB1,PSMC3,PTP4A1,RAI14,SIRT1,SLC39A8,STAT3,SYT11,TGFB2,THBS1,TOP2A,UGT8,VCAM1,VCAN
																																TRIM24		transcription regulator	Inhibited	-3.714	1.88e-09	BLNK,CALB1,CXCL10,CYP24A1,DDX60,DHX58,GLUL,IFI35,IFI44,ISG15,KIAA0101,PARP12,PLAC8,PSMB9,PTHLH,RTP4,SERPINE1,SOCS1,SPP1,TGFBI,TLR2,USP18		-8.72584		Lh		complex	Activated	2.466	0.000216	ACTN1,AKAP12,ATP2B1,CDK5,CREB1,DAB2,DHCR7,EGFR,GJA1,HAS2,INHBB,ITPR1,MAP3K7,PAWR,PGRMC1,PMAIP1,PRKAR1A,PSIP1,PSMD3,PTP4A1,RAB33B,SH3BP4,STAT1,STK17A,TFPI2,TGFB2,THBS1,TLK1,TNFAIP6,TNFRSF12A
																																CDKN2A		transcription regulator	Inhibited	-3.84	6.42e-19	ATAD2,BIRC5,BUB1B,CCL24,CCNA2,CDC25A,CDC25B,CDK1,CITED2,CXCL10,CXCL13,CXCL14,CXCR2,DHFR,DUSP1,E2F1,E2F3,EHD3,FANCA,FBXO5,FOS,GAS7,GPRC5A,GTSE1,IFI35,IL11,IL1A,IL36A,ITGB3,KIFC1,MAD2L1,MCM5,MCM7,MELK,MKI67,MMP1,MYBL2,ODC1,PCNA,PDGFA,PLAGL1,PMEPA1,PSMB9,PTX3,RAD51AP1,RECQL4,RFC3,RFC4,RRM2,SERPINE1,TK1,TMEM97,TPP1,VRK1		-18.1925		ITGB3	3.093	transmembrane receptor	Activated	2.457	9.84e-05	CDK1,COL1A1,COL1A2,FN1,HAS2,HSP90B1,ITGAV,MMP1,PCNA,SMAD7,SNAI2,TIMP1,VPS72
																																BNIP3L	-1.522	other	Inhibited	-3.873	5.07e-08	AURKA,BLNK,CCNA2,CCNE2,CDKN3,CENPF,CHEK1,E2F1,MYBL2,PRIM1,RAD54L,RBL1,RRM2,TIMP2,TOP2A		-7.29499		cholesterol		chemical - endogenous mammalian	Activated	2.456	0.00125	ABCA1,ADGRE1,APOE,APP,CAV2,CD14,COL1A1,COL3A1,CXCL10,DHCR7,FADS1,FN1,GNAI1,HSP90B1,ITGAM,LAPTM5,LPL,MMP1,THBS1,TIMP1,TIMP3,TMEM123,VCAM1
																																RB1		transcription regulator	Inhibited	-3.952	4.75e-18	ANGPT2,ATAD2,BIRC5,BRCA1,CCNA2,CCNB1,CCNE2,CDC25A,CDK1,CDT1,CITED2,DHFR,DIO2,E2F1,E2F3,EHD3,FANCA,FBXO5,FOS,GMNN,GMPS,GNRHR,GPRC5A,IVL,KIAA0101,KRT4,MAPK3,MCM10,MCM2,MCM5,MCM6,MCM7,MELK,MET,MYBL2,PCNA,PMEPA1,PTX3,RAD51,RAD51AP1,RBL1,RECQL4,RFC3,RFC4,ROBO3,RRM2,SERPINE1,TGFB2,TMEM97,TOPBP1,TYMS,VRK1		-17.3233		IFNB1	1.428	cytokine	Activated	2.455	7.91e-07	ANXA5,BST2,BTN3A3,CCL4,CD14,CD86,CDH2,CREM,CXCL10,CXCL11,DDX3Y,DICER1,EIF2AK2,FBN1,GAS1,GPC4,IFI16,IFNGR1,ITGAV,LAMB1,MAGEA1,MCM10,MCM6,MYC,NID2,NNMT,PKP2,PMAIP1,RIPK2,SLC39A14,SOCS1,SPRY2,STAT1,THBS1,TIMP1,TNFSF10,TNFSF4,UCHL1
																																RBL2		other	Inhibited	-3.998	1.84e-14	ABCF2,AURKA,BRCA1,BUB1,BUB1B,CCNA2,CCNB1,CCNB2,CCNF,CDC25A,CDK1,CDR2,CHKA,DHFR,E2F1,IVL,KIFC1,MAGEA3/MAGEA6,MYBL2,NEK2,PCNA,PFAS,PIM1,RBL1,RRM2,STMN1,TEAD4,TYMS		-13.7352		prostaglandin E2		chemical - endogenous mammalian	Activated	2.449	1.23e-05	AHR,ANGPT2,APP,BAX,BRCA1,CCL4,CCNB1,CCND1,CD14,CD44,CD86,COL1A1,CREM,CXCL10,EEA1,EGFR,EGR2,F2RL1,FN1,FOSL1,GJA1,HIF1A,IGF1R,IGHG1,ITGAM,MMP1,MMP13,MYC,NRP1,PDE4B,PGF,TCF4,THBD,THBS1,TNFAIP6,TREM1,TWIST1
																																SPDEF		transcription regulator	Inhibited	-4.096	6.81e-11	CD40,CLDN7,COL16A1,COL1A1,COL4A1,COL4A2,COL5A1,COL5A2,COL6A2,COL6A3,CXCL8,ITGA6,LAMC1,PLAU,PLAUR,PRKCA,SDC2,SERPINE1,SNAI2,TNC		-10.1669		MAP2K3	1.698	kinase	Activated	2.449	0.00821	BAX,COL10A1,COL1A1,COL1A2,COL3A1,CXCL10,MMP1,MMP13,STAT1,TNFSF10
																																TP53		transcription regulator	Inhibited	-4.167	6.24e-55	ABAT,ACLY,ADA,ADGRE5,ANTXR1,ANXA1,ANXA3,APBB2,APEX1,APOE,APOL1,AREG,ASPM,ASTN2,ATAD2,AURKA,BID,BIRC5,BLZF1,BRCA1,BRCA2,BUB1,BUB1B,CAMK2N1,CARHSP1,CCNA2,CCNB1,CCNB2,CCND2,CCNE2,CCNG2,CD44,CD59,CDC20,CDC25A,CDC25B,CDC42BPA,CDC7,CDH3,CDK1,CDK4,CDKN3,CDT1,CENPF,CEP55,CES2,CHEK1,CITED2,CKS1B,CNN3,COL18A1,COL1A1,COL1A2,COL3A1,COL4A1,COL4A2,COL5A2,COL6A2,CRYAB,CXCL1,CXCL8,CXCR2,CYP1A1,CYP24A1,DBF4,DHFR,…		-54.2048		HRG	2.468	other	Activated	2.449	0.000893	C1QA,C1QB,HLA-DQA1,SPP1,TIMP1,TIMP3
																																butyric acid		chemical - endogenous mammalian	Inhibited	-4.423	7.1e-20	ADGRE5,ADH6,ANXA1,BIRC5,C7,CALB1,CBS/CBSL,CCNA2,CCNB1,CCNB2,CCND2,CD44,CDC20,CDC25A,CDK1,CDK4,CEACAM5,CKS1B,COL11A1,COL4A1,COL4A2,COL5A1,COL5A2,COL6A3,CXCL8,CXCR4,CYP1A1,CYP3A7-CYP3A51P,DNM1,DUSP1,E2F1,EPOR,FOS,FOXM1,GMPS,GPRC5A,GRN,H2AFZ,HSPG2,IFI16,IFIT1,IFITM1,IL11,IL12A,IL1R1,IRS1,KRT13,MKI67,MMP12,MMP7,MUC1,MXD1,NAMPT,NEU3,NRP1,PAX5,PCNA,PLAU,RBL1,RNF141,S100P,SERPINB2,SERPINE1,SPP1,TGFBI,TG…		-19.1487		Hbb-b2		other	Activated	2.449	0.00236	C1QA,CD44,CLEC7A,CXCL10,FN1,FTL,TFRC,TLR2
																																Irgm1		other	Inhibited	-4.461	1.48e-15	BUB1,CCNA2,CCNB1,CCNB2,CDCA3,CXCL10,DTL,GINS1,IFI16,KIF20A,MKI67,NCAPG,NEK2,RRM2,RSAD2,SPAG5,STIL,TK1,UBE2C,USP18		-14.8297		NFKBIA	2.054	transcription regulator	Activated	2.441	6.81e-11	ACKR3,AK2,ANKRD49,ATF2,BAX,BID,C21orf33/LOC102724023,C3,CCNA2,CCNB1,CCND1,CCNE2,CD86,CDC45,CKS1B,COL1A2,COL3A1,COL5A2,CTSB,CXCL10,CXCL11,CYBA,DUSP6,FN1,FSCN1,FZD7,HEY1,HIF1A,HOXA10,IFI16,IPO9,ITGAV,ITPR1,LIMA1,LITAF,MGP,MMP1,MMP13,MYC,NFKB1,NID1,NINJ1,PCNA,PDGFA,PLD3,PMEPA1,PTP4A2,ROCK1,SOAT1,SPOCK1,TCF12,TFRC,TGFB2,TIMP1,TIMP3,TLR2,TNC,TNFSF10,TWIST1,UBE3A,USP10,VCAM1,WBP5
																																KDM5B		transcription regulator	Inhibited	-4.507	2.16e-11	ANKRD36B,AURKA,BBS9,BRCA1,BUB1B,CCNB1,CDCA3,CDK1,DLGAP5,DPY19L1,E2F1,ECT2,EHD1,ERBB3,FBXO5,FJX1,HMMR,ISG15,JADE2,KIF2C,MCM2,NCAPH,NDC80,PBK,PSIP1,SCNN1A,TGFB2,TOP2A,TTK		-10.6655		sphingosine-1-phosphate		chemical - endogenous mammalian	Activated	2.435	0.00108	CCND1,CD44,CXCL10,EGFR,FN1,GAP43,HAS2,HIF1A,PDGFA,THBS1,TIMP1,VCAM1,VIM
																																let-7		microrna	Inhibited	-5.098	1.03e-17	AURKA,BRCA1,BRCA2,BUB1,BUB1B,CCNA2,CCNB1,CCNE2,CCNF,CDC20,CDC25A,CDC45,CDCA3,CDCA8,CDK1,CDT1,CHEK1,CKS1B,COL1A1,DBF4,DZIP1,FARP1,GMNN,ITGB3,MAD2L1,MCM10,MCM2,MCM5,MCM6,MCM7,ORC6,PLAGL1,RFC3,RFC4,RFC5,RRM2,ZFP36		-16.9872		EP400	3.694	other	Activated	2.433	0.00236	CCNA2,CDCA3,CENPF,FBXO5,H2AFZ,MCM4,NEK2,PCNA
																																NUPR1	0.924	transcription regulator	Inhibited	-6.128	2.5e-16	ADGRL3,APOBEC3B,AREG,ASPM,ATAD5,ATR,AURKA,BRCA1,BUB1,BUB1B,CAMK2N1,CCNA2,CCNB2,CCNF,CDCA3,CDCA8,CDK4,CENPI,CITED2,COL1A2,COL3A1,CXCL5,CXCL8,CXCR4,DUSP5,ELL2,ERCC6L,EREG,ESPL1,GINS1,GTSE1,HLTF,IL13RA1,JADE2,KIF18A,KIF20A,KIF23,KIF2C,KIFC1,LMAN2L,LMNB1,LRP8,MCM10,MGLL,MKI67,MMD,MMP12,MSH6,MXD1,NEMP1,NFIB,PAGR1,PHLDA1,PIM1,PLK3,PPFIBP2,RAB20,RAD51,RASAL2,RFX5,RIBC2,RNFT2,RUSC2,SERPINE1,SHCBP1,SHOX2,…		-15.6021		PLAT	3.815	peptidase	Activated	2.433	0.00816	CCND1,CXCL10,FN1,INHBA,MMP1,MYC
																																								#NUM!		LTBR	2.404	transmembrane receptor	Activated	2.433	0.0218	BAX,CD86,COCH,CXCL13,DSG2,PRNP,VCAM1
																																								#NUM!		Bcl9-Cbp/p300-Ctnnb1-Lef/Tcf		complex	Activated	2.425	3.45e-06	CCND1,CD44,GJA1,MMP7,MYC,TCF4
																																								#NUM!		TRPV4	1.747	ion channel	Activated	2.425	0.00199	CXCL10,SOCS5,THBS1,TIMP1,TLR2,VCAM1
																																								#NUM!		PCDH11Y	2.199	other	Activated	2.425	0.00119	CCND1,CD44,ENO2,FOSL1,GJA1,MYC
																																								#NUM!		CREB1	4.875	transcription regulator	Activated	2.423	4.56e-07	ABCA1,AKAP8L,AKT3,APOE,ATF1,CCL4,CCNA2,CCND1,CDC37,CDH2,COCH,CREB1,CREM,DXO,EGR2,ESD,FAM188A,FN1,GAP43,GLS,GPNMB,GPR19,HAS2,HLA-DRA,HLA-G,HTR2C,IMPACT,INHBA,ITGBL1,KDELR3,LAPTM4B,LGALS8,LITAF,LPL,MARCKSL1,MCTP1,MMP1,MMP13,MYC,MYH10,NF1,NREP,NRP1,NRP2,PAM,PCNA,PDE3B,PNO1,RBMX,RRAS2,SEC63,SLC16A1,SLC35G2,SRPK2,SRSF10,STAT3,STC1,SYNJ2,TAGLN2,TFRC,VIM,WBP5
																																								#NUM!		PARP9		enzyme	Activated	2.415	0.000659	BCL6,HLA-DQA1,IFI44,IRF2,RBMS1,STAT1
																																								#NUM!		IL17R		complex	Activated	2.414	0.000475	CXCL10,CXCL11,CXCL5,MMP1,MMP13,TIMP1
																																								#NUM!		CSF1R	2.148	kinase	Activated	2.414	0.00088	CCND1,LGR5,MSR1,MYC,PCNA,STAT3,VCAM1
																																								#NUM!		IGFBP2	3.021	other	Activated	2.414	0.00151	CHD9,COL11A1,FN1,IGFBP3,ITGA6,LGR5,MMP13,NF1,POSTN
																																								#NUM!		PKM	3.393	kinase	Activated	2.408	0.000334	CCND1,CDH2,MYC,PTK2,SNAI2,STAT3
																																								#NUM!		A2M	3.469	transporter	Activated	2.393	0.0081	CCND1,CDH2,CREB1,GAP43,GSK3B,LRP1,NFKB1
																																								#NUM!		LCN2	-2.132	transporter	Activated	2.388	2.22e-05	ACTL6A,ACTN1,BAX,CCL4,CDH2,CKAP2,CXCL10,HIF1A,KIF23,MSN,TAGLN2,TWIST1,VIM
																																								#NUM!		IFN type 1		group	Activated	2.385	0.00755	BCL6,BST2,CXCL10,CXCL13,EIF2AK2,IFI16,STAT1,TNFSF10
																																								#NUM!		GLI2	3.206	transcription regulator	Activated	2.385	0.00184	CCL4,CCND1,CDC45,CDK1,CLEC7A,COL10A1,CXCL10,GATA3,KRT17,MEF2C,MMP13,MYC,SPP1,VIM
																																								#NUM!		CREBBP	3.405	transcription regulator	Activated	2.384	0.00172	ADAM12,AKAP12,BCL6,CCND1,CD44,CDC42EP3,CLASP2,COL1A2,CXCL10,CYP24A1,DDX3Y,DHFR,EGR2,ERCC1,FNDC3B,HAS2,HLA-DRA,HLA-G,IGF1R,ITGA6,LPL,MDM1,MEF2C,MFHAS1,MYC,PCNA,PDE10A,PDE3B,PDLIM4,PHIP,PLEKHA1,PRKCD,RTP4,SLC7A11,TLR2,TNC,TNFSF10,VCAM1
																																								#NUM!		L-glutamic acid		chemical - endogenous mammalian	Activated	2.382	0.0321	APP,BAX,CALB1,CCND1,CDH2,FADS1,FADS2,FMR1,PCNA,ROCK1,TIMP1
																																								#NUM!		ETV4	4.188	transcription regulator	Activated	2.38	0.00211	BAX,ETV4,FN1,MMP7,SPP1,TWIST1,VIM
																																								#NUM!		IFI16	4.481	transcription regulator	Activated	2.378	0.00521	BAX,CCL4,CCND1,CXCL10,DHFR,IFI16,KPNA1,LPL,MTHFD2,PCNA,VCAM1
																																								#NUM!		CCNK	2.372	kinase	Activated	2.376	0.00816	ATR,BRCA1,FANCI,ORC3,RFC4,TAF12
																																								#NUM!		JUNB	2.267	transcription regulator	Activated	2.376	0.000972	C3,CCND1,COL1A1,COL1A2,COL7A1,DARS,FN1,FOSL1,INHBA,ITGAV,MMP1,MMP13,ROCK1,SERP1,SNAI2,TBX3,TIMP1
																																								#NUM!		tunicamycin		chemical - endogenous non-mammalian	Activated	2.36	0.00867	CCND1,COL1A1,DNAJB9,EDEM2,ERO1B,GEMIN2,HSP90B1,MTDH,MYC,PCNA,PMAIP1,PRNP,SEC61A1,SLC7A11,TLR2,VCAM1,VIM
																																								#NUM!		BMP6	1.701	growth factor	Activated	2.358	0.000869	ADD3,ALDH1A2,CD44,CDKN2C,FOSL1,INHBA,MMP13,MYH10,PCOLCE2,PMEPA1,SLC20A1,SMARCA1,TIMP1,TNFRSF12A
																																								#NUM!		RUNX2	1.85	transcription regulator	Activated	2.358	0.00193	BAX,CCND1,CDH2,COL10A1,COL11A1,COL1A1,COL1A2,FN1,HIF1A,LUM,MMP13,PTK2,SNAI2,SPP1,TIMP1
																																								#NUM!		LEF1	3.332	transcription regulator	Activated	2.355	0.0467	CCND1,FN1,GATA3,MMP7,MYC,NRCAM,SPP1
																																								#NUM!		LEP	1.334	growth factor	Activated	2.352	0.000396	ADGRE1,ANGPT2,APP,BAX,BID,CCNA2,CCND1,CD14,COL1A1,COL3A1,COL4A1,CTSL,CXCL10,CYBA,CYP24A1,DUSP6,EGR2,ELOVL5,FADS2,GAP43,GAPDH,GNPAT,GSK3B,IGFBP3,IRS1,ITGAM,LPL,MMP1,MMP12,MMP13,MMP7,MYC,PCNA,PRKAB2,PSMB3,SLC16A1,SPP1,STAT3,THBS1,TIMP1,TIMP3,TNFSF10,VCAM1,VIM
																																								#NUM!		PIN1	2.254	enzyme	Activated	2.351	0.00013	BAX,BUB1,CCND1,CCNE2,CENPA,COL3A1,EPB41L4B,FN1,MYC,TBC1D31,TIMP1
																																								#NUM!		STAT5a/b		group	Activated	2.345	0.0121	AHR,BCL6,CDKN2C,MMD,MYC,NETO2,PDE4B,SOCS1,STK17B,TLR2,UBE2W
																																								#NUM!		aldesleukin		biologic drug	Activated	2.333	0.000416	CD86,GNGT1,HLA-C,HLA-DRA,HLA-F,HLA-G,IGKC,NUP62,PDIA3,STAT1
																																								#NUM!		ethanol		chemical - endogenous mammalian	Activated	2.331	0.000246	ABCA1,ACKR3,ADAM17,BAX,BRCA1,CCND1,CD14,CENPA,CLIC4,COL1A2,COL3A1,CREB1,DUSP6,EGFR,GNAI1,HEY1,HIF1A,HSP90AB1,HSP90B1,ITGAM,LGALS1,MMP12,MMP13,MYC,NTRK2,PCNA,PRKAA1,SEC23A,SIRT1,SLC7A11,STAT1,STAT3,TFPI2,TGFB2,TIMP1,TLR2,TNFAIP6,TTC3,VCAM1
																																								#NUM!		IL33	3.709	cytokine	Activated	2.311	0.022	ABCA1,APOE,CCL18,CD86,CXCL10,EGR2,GATA3,IL17RB,ITGAM,MSR1
																																								#NUM!		TGFBR2	2.109	kinase	Activated	2.301	5.46e-09	CCND1,CD14,CD44,CDH2,CHRM3,CLIC4,COL1A1,COL1A2,DSG2,DYRK2,FN1,GJA1,IL1RAP,ING1,LBR,MMP12,MMP13,MPHOSPH9,NFIB,NRP1,PTPN20,SKIL,SMAD1,SMAD7,SPP1,STAT3,TCF12,TGFB2,THBD,THBS1,TIMP1,TNFRSF12A,UBE3A,ZNF354A
																																								#NUM!		HMGB1	3.186	transcription regulator	Activated	2.288	0.0047	BAX,BRCA1,CCL4,CD86,CXCL5,HLA-G,MMP1,SIRT1,SMAD7,TLR2,VCAM1
																																								#NUM!		PRKCA	4.593	kinase	Activated	2.281	8.92e-07	APOBEC3G,APP,CCND1,COL1A1,CST4,CTSB,CYCS,FN1,HS2ST1,IGF2BP3,IGFBP3,LPL,MMP1,MYC,NFKB1,PRKCD,SP100,SZRD1,TGFB2,UBAP2L,VCAM1
																																								#NUM!		MYOD1	2.043	transcription regulator	Activated	2.28	1.89e-05	BCL6,BRCA1,COL4A1,DHFR,DMD,DYSF,ETV4,FOSL1,FSTL1,HADH,IFI16,LMNB2,MEF2A,MEF2C,PDGFA,PLEKHO1,PMEPA1,POSTN,PRKAR1A,PRKAR2B,PSMB4,PTK2,SDC2,SMAD7,SRC,STAM2,TOP1
																																								#NUM!		LIF	3.086	cytokine	Activated	2.261	0.0226	CCNA2,CCND1,COCH,CXCL10,FN1,HEY1,HIF1A,IFI16,LPL,MMP1,MMP13,MYC,SOCS1,SPP1,SPRR1A,STAT3,TIMP1,TMEM176A,TNC
																																								#NUM!		MET	7.322	kinase	Activated	2.254	0.0019	ATM,AURKA,CCND1,CD44,CDK1,DAB2,FN1,INHBA,MAD2L1,MMP13,MYC,NREP,SPP1
																																								#NUM!		VDR	2.682	transcription regulator	Activated	2.252	0.0102	ATM,BRCA1,CALB1,CD14,COL10A1,COL1A1,CYP24A1,IFI44L,IGFBP3,SLCO1B3,SOCS1,SPP1,TGFB2,THBD
																																								#NUM!		IRF3	2.751	transcription regulator	Activated	2.251	0.0418	ANXA4,APOBEC3B,CCL4,CD86,CLIC4,CXCL10,HLA-F,IFI16,IFI44,MFAP2,PMAIP1,PPP2R3A,PRNP,RASA1,STAT1,TIMP3
																																								#NUM!		PARP1	2.818	enzyme	Activated	2.245	0.0244	BAX,CCND1,CXCL10,HAS2,MYC,NELL2,PRIM2,SLC38A2,SOCS1,STAT1,VCAM1
																																								#NUM!		Growth hormone		group	Activated	2.245	0.00416	CCND1,COL1A1,DYRK2,EGFR,FN1,FZD7,IGF1R,IGFBP3,LPL,MYC,PCNA,SIRT1,SOCS1,SPP1,TNFSF10,ZEB2
																																								#NUM!		RNF31	2.989	enzyme	Activated	2.236	0.00887	AURKA,C8orf44-SGK3/SGK3,CCND1,GREB1,KCNMA1
																																								#NUM!		FZD9	1.731	g-protein coupled receptor	Activated	2.236	0.00268	CDH2,CXCL10,IFI16,IFI44,STAT1
																																								#NUM!		SMOC2		other	Activated	2.236	1.51e-05	CCNB1,CDK1,CENPF,MCM10,MCM4
																																								#NUM!		VGLL3	1.479	other	Activated	2.236	0.000442	COL1A1,COL1A2,SNAI2,SPP1,THBS1
																																								#NUM!		ACTL6A	5.587	other	Activated	2.236	0.00475	CCNA2,CCNB1,CCNB2,CCND1,CCNE2,MYC
																																								#NUM!		KRT17	6.042	other	Activated	2.236	0.0322	CCL4,CLEC7A,CXCL10,MMP13,SPP1
																																								#NUM!		SELPLG	2.22	other	Activated	2.236	0.0463	CCL4,CLK1,ITGAM,PRKCD,THBD
																																								#NUM!		E2F3	3.286	transcription regulator	Activated	2.236	9.8e-07	BMI1,CCNA2,CCNB1,CCND1,CDC45,CDK1,DHFR,EED,FBXO5,MCM10,MCM4,MCM5,MCM6,MCM7,MYC,PCNA,TOPBP1
																																								#NUM!		TAF4B	1.956	transcription regulator	Activated	2.236	0.00389	FN1,INHBA,INHBB,ITGA6,MMP13,SPP1
																																								#NUM!		EDNRA	3.541	transmembrane receptor	Activated	2.236	0.00144	COL1A1,COL3A1,ITGAM,SELL,TIMP1
																																								#NUM!		DEF6	2.639	other	Activated	2.229	0.00199	CDH2,FN1,SNAI2,VIM,ZEB2
																																								#NUM!		IFNA1/IFNA13	1.433	cytokine	Activated	2.224	0.0168	CD86,CXCL10,CXCL11,EIF2AK2,MYC,PLSCR1,SOCS1,STAT1
																																								#NUM!		prostaglandin J2		chemical - endogenous non-mammalian	Activated	2.219	0.0366	PSMA3,PSMB2,PSMB3,PSMB4,PSMD3
																																								#NUM!		caspase		group	Activated	2.219	0.00111	APP,BAX,CCND1,CD14,CDK1,EGFR,THBS1
																																								#NUM!		MYBL2	3.919	transcription regulator	Activated	2.219	0.00063	CCNA2,CCNB1,CCNB2,CCND1,CDK1,COPA,MYC,PPP3CA,TOP2A
																																								#NUM!		peptidoglycan		chemical - endogenous non-mammalian	Activated	2.217	0.0413	CCL18,CCL4,CD200,CD86,CXCL10,CXCL5,MMP1,MMP13,SELL,TLR2,VEZF1
																																								#NUM!		PDGFC	3.836	growth factor	Activated	2.216	0.0072	CCND1,COL1A2,COL4A2,MYC,TIMP1
																																								#NUM!		ELF3		transcription regulator	Activated	2.216	0.00687	FN1,KRT4,MET,MMP13,NFKB1,TIMP3
																																								#NUM!		INHBB	4.85	growth factor	Activated	2.213	0.00144	COL3A1,COL4A1,THBS1,TIMP1,TNC
																																								#NUM!		PRKCB	2.272	kinase	Activated	2.213	0.0168	APP,ATP6V1C1,BAX,CCND1,CD86,CYCS,FN1,MYC
																																								#NUM!		CREB3L1	2.746	transcription regulator	Activated	2.213	0.00353	COL1A1,COL1A2,HSP90B1,PAPSS2,SPP1
																																								#NUM!		PLAUR	3.202	transmembrane receptor	Activated	2.208	0.000944	CCND1,CTSB,ITGA6,ITGAM,ITGAV,MYC,SOCS1,VIM
																																								#NUM!		CCL3	3.275	cytokine	Activated	2.202	0.0154	APOBEC3G,CCL4,ITGAM,STAT1,STAT3
																																								#NUM!		MGAT5	2.443	enzyme	Activated	2.2	0.00353	CDH2,EGFR,LGR5,MYC,TWIST1
																																								#NUM!		Fgf		group	Activated	2.2	0.00256	CCND1,IGF1R,LPCAT1,ODC1,SPRY2,STAT1,VCAM1
																																								#NUM!		GRP	4.063	growth factor	Activated	2.2	0.0154	CCND1,MYC,PRKCA,PTK2,RRM2
																																								#NUM!		AREG		growth factor	Activated	2.193	0.0282	CCND1,EGFR,HAS2,MMP1,TNFAIP6
																																								#NUM!		PRKCI	4.128	kinase	Activated	2.191	0.00887	CCND1,COPB2,ECT2,PRKCI,RFC4
																																								#NUM!		NfkB1-RelA		complex	Activated	2.189	0.0181	CCND1,MMP1,MMP13,MYC,VCAM1
																																								#NUM!		TLR2	4.954	transmembrane receptor	Activated	2.184	0.0222	APOBEC3G,APP,CD86,CXCL10,FN1,GATA3,GJA1,HLA-DQA1,ITGA4,MMP1,NFKB1,SLC7A11,SOCS1,TLR2,TREM1
																																								#NUM!		CNTF	2.657	cytokine	Activated	2.183	0.00332	GJA1,IRS1,MMP1,NR2C1,PDE10A,SATB2,SLC16A1,SOCS1,STAT1,STAT3,TIMP1,VIM
																																								#NUM!		BSG	2.212	transporter	Activated	2.183	0.0322	CCND1,CDH2,HIF1A,MMP1,VIM
																																								#NUM!		AQP11		transporter	Inhibited	-2	0.00018	EGFR,MMP12,MYC,TIMP1
																																								#NUM!		myricetin		chemical - endogenous non-mammalian	Inhibited	-2	0.00101	CCND1,MMP1,MMP13,MYC,SLC16A1	469 (18)
																																								#NUM!		DSP	1.531	other	Inhibited	-2	0.0031	COL1A1,COL1A2,COL3A1,LPL
																																								#NUM!		TGFBR3	2.072	kinase	Inhibited	-2	0.00443	BAX,GEMIN2,SNAI2,TWIST1
																																								#NUM!		tetrathiomolybdate		chemical drug	Inhibited	-2	0.00443	COL1A1,ITGAM,TIMP1,VCAM1	456 (12)
																																								#NUM!		mir-196		microrna	Inhibited	-2	0.0061	COL1A1,HMGA2,HOXA9,HOXB7
																																								#NUM!		miR-296-5p (miRNAs w/seed GGGCCCC)		mature microrna	Inhibited	-2	0.00814	COL1A1,MMP1,PCNA,TNC
																																								#NUM!		Sod		group	Inhibited	-2	0.0106	CCL4,HLA-DRA,PMAIP1,VCAM1
																																								#NUM!		ALDH2	1.922	enzyme	Inhibited	-2	0.0348	MTHFD2,PSPH,SHMT2,SLC7A11
																																								#NUM!		SET	6.105	phosphatase	Inhibited	-2	0.0353	BET1,BRCA1,CHEK2,H2AFZ,PHIP,PTGES3
																																								#NUM!		miR-92a-3p (and other miRNAs w/seed AUUGCAC)		mature microrna	Inhibited	-2	0.0406	CCND1,CCNE2,TP63,ZEB2
																																								#NUM!		BTK	1.214	kinase	Inhibited	-2	0.144	C1D,CCL4,CD86,CXCL10,IFI44L,ITGAV,MTHFD2,PSMD3,STAT1
																																								#NUM!		XDH	1.891	enzyme	Inhibited	-2	0.158	ABCA1,HIF1A,SPP1,VIM
																																								#NUM!		alefacept		biologic drug	Inhibited	-2.018	0.0467	CBLB,CYBA,IRF2,MLLT11,SOCS1,STAT1,TERF1
																																								#NUM!		cyclosporin A		biologic drug	Inhibited	-2.027	8.29e-11	APOE,APP,BAX,CALB1,CBLB,CCL4,CCND1,CD14,CD163,CD200,CD44,CD86,COL1A1,COL4A2,CREB1,CX3CR1,CYBA,EGFR,EGR2,FN1,GJA1,GNPDA1,GPNMB,GSTM3,HIF1A,HS2ST1,HSP90AA1,HSPD1,IFNGR1,ITGAV,ITPR1,ITPR2,LAMA3,LAMC2,LBR,MMP1,MYC,MYH10,NFAT5,NFKB1,NRCAM,ODC1,PAM,PCNA,PDE3B,POSTN,PRKCA,PRKD3,SELL,SERPINH1,SLC23A2,SOCS1,SPP1,SRSF1,TANK,TIMP1,TNFRSF12A,TNFSF10,TUBB,VCAM1,VIM,XCL1,ZNF140	504 (16)
																																								#NUM!		ZBTB16	1.876	transcription regulator	Inhibited	-2.033	0.00192	BID,CCNA2,CCNT2,CD14,COL1A1,CXCL10,EIF2AK2,HOXD10,HOXD11,ITGAV,MYC,SPP1	467 (20)
																																								#NUM!		FOXA1	1.877	transcription regulator	Inhibited	-2.055	0.103	FNDC3B,FSTL1,GLS,GREB1,MGP,MYC,NRIP1,PAM,PISD,PRNP,SNAI2,TNFRSF12A
																																								#NUM!		ACOX1	1.727	enzyme	Inhibited	-2.111	0.162	COL4A2,CTBS,EGFR,HLA-DQA1,IL1RAP,IMPACT,LPL,PLSCR1,SLC16A1,SLC20A1,TAGLN2,UGT8
																																								#NUM!		FUT8	5.349	enzyme	Inhibited	-2.137	1.74e-05	FZD6,GAS1,GOLM1,GSTM3,MMP12,MMP13,SMAD7,TFRC	456 (18)
																																								#NUM!		NEUROG1	1.116	transcription regulator	Inhibited	-2.138	2.69e-05	ADD3,C1S,C3,COL3A1,FN1,GREM1,HAS2,INHBA,LGR5,PXDN,SERPINF1,SPOCK1,SULF1,THBS1
																																								#NUM!		phorbol 12,13-didecanoate		chemical toxicant	Inhibited	-2.138	0.000137	CDK1,CYCS,EID1,HSF2,MMP1,MYC,PRKCD,SMAD1	327 (19)
																																								#NUM!		mir-10		microrna	Inhibited	-2.141	0.00577	BAX,CD86,CXCL11,EPHB2,GJA1,HIF1A,HOXD10,IGF1R,NF1,SRSF1,TRA2B	451 (17)
																																								#NUM!		TFAP2C	3.143	transcription regulator	Inhibited	-2.148	0.000833	ADA,ALCAM,CD44,DYRK2,GREB1,MAL,MYC,NRP1,RASA1,THBS1,ZMYND11
																																								#NUM!		minocycline		chemical drug	Inhibited	-2.157	0.0272	ADGRE1,BAX,CD163,CD86,CDK5,GATA3,ITGAM,VCAM1
																																								#NUM!		carbamylcholine		chemical drug	Inhibited	-2.165	0.0252	APOE,APP,CCND1,CHRM3,ITPR1,ITPR2
																																								#NUM!		WISP2	0.615	growth factor	Inhibited	-2.172	0.00013	CD44,FN1,GATA3,HIF1A,LAMB3,LAMC2,LPL,PDGFA,SNAI2,TWIST1,VIM	424 (15)
																																								#NUM!		TAF4	3.992	transcription regulator	Inhibited	-2.178	8.88e-05	BCL6,CCND1,DLX2,EGFR,GAS1,GREM1,ITGA6,LUM,MMP13,OLFML3,PDGFA,SOCS5,SPP1,SPRR1A,TAF12,THBS1
																																								#NUM!		TOB1	2.896	transcription regulator	Inhibited	-2.184	3.12e-07	ATM,ATR,CCNA2,CCND1,CHEK1,GMNN,HJURP,SON,SPDL1,STAG1,TMED7,TWSG1,UBA6,WDHD1
																																								#NUM!		BAPTA-AM		chemical reagent	Inhibited	-2.189	0.00278	COL1A1,CXCL10,CXCL11,FN1,MMP13,SOCS1,SPP1,VCAM1	336 (16)
																																								#NUM!		grape seed extract		chemical drug	Inhibited	-2.197	0.000182	APP,CCNB1,CCND1,ENO2,HSPD1,MYC,PCNA,VIM	179 (7)
																																								#NUM!		SOD1	1.949	enzyme	Inhibited	-2.219	0.000136	APEX1,APOE,ATF1,BAX,BID,BUB1,C1QA,CCND1,CCNT1,CD14,CDH2,CDK5,COL1A1,GSTM3,INHBA,LIMK1,LPL,MET,PAWR,RDX,SCG5,SIRT1,SPP1,TFRC,VAPB,VCAM1	606 (18)
																																								#NUM!		rhodamine 6G		chemical toxicant	Inhibited	-2.224	3.83e-05	CCNB2,CCND1,CCNE2,PCNA,PRC1
																																								#NUM!		PTX3	3.787	other	Inhibited	-2.229	0.0322	CX3CR1,EGR2,GATA3,NFKB1,TLR2
																																								#NUM!		bardoxolone		chemical drug	Inhibited	-2.233	0.0282	CCND1,IRS1,MMP1,MMP13,PCNA
																																								#NUM!		ethidium		chemical toxicant	Inhibited	-2.236	2.04e-05	CCNB2,CCND1,CCNE2,MMP1,PCNA,PRC1,TIMP1	538 (21)
																																								#NUM!		maslinic acid		chemical - endogenous non-mammalian	Inhibited	-2.236	0.000371	ACTN1,ADAM17,BAX,BID,CCND1,CD44,FZD7,GSK3B,ITPR2,MSH6,MSN,PRKAR2B,PRKCI,THBS1	397 (13)
																																								#NUM!		ATP7B	2.299	transporter	Inhibited	-2.236	0.0283	APP,CKS1B,MAD2L1,PTTG1,SMC2,SMC4
																																								#NUM!		IRF2	4.09	transcription regulator	Inhibited	-2.236	0.0739	CCND1,CXCL10,DST,EIF2AK2,SOCS1,TNFSF10,VCAM1
																																								#NUM!		fluocinolone acetonide		chemical drug	Inhibited	-2.236	0.0992	ANKRD36B,BUB3,CDCA3,KIF4A,OIP5
																																								#NUM!		SMAD7	4.568	transcription regulator	Inhibited	-2.24	3.89e-09	ACVR1,BMPR1A,CCNA2,CCNB1,CDH2,CDK1,CDKN2C,COL1A1,COL1A2,COL3A1,COL6A3,CXCL10,FN1,ITGA6,ITGBL1,MET,MMP1,MMP12,MYC,NID2,PCNA,PMEPA1,SMAD7,TGFB2,TGFBI,TIMP1,TIMP3	360 (19)
																																								#NUM!		celecoxib		chemical drug	Inhibited	-2.254	0.000253	APP,ATM,ATR,BAX,CCND1,CENPF,CHEK1,DNAJB9,EGFR,HUS1,IGF1R,MET,MMP13,PCNA,RIPK2,TLR2,TP63,VCAM1	474 (19)
																																								#NUM!		atorvastatin		chemical drug	Inhibited	-2.273	0.0684	ABCA1,APOE,CCNE2,COL1A1,CYBA,GJA1,LPL,POSTN,PRNP,SPP1,TLR2,VCAM1
																																								#NUM!		APOE	4.888	transporter	Inhibited	-2.319	6.06e-06	ABCA1,ADGRE1,APOE,APP,BAX,CCL4,CCND1,CD44,CD86,COL1A1,CTSB,F2RL1,HMMR,HSP90AB1,HSPD1,IGF1R,ITGAM,LPL,LRP1,LTBP1,MGP,MSR1,PLPP3,PMEPA1,PRKRIP1,SIRT1,SMAD1,SPP1,TIMP1,VCAM1,VCP	438 (19)
																																								#NUM!		E2F6	3.862	transcription regulator	Inhibited	-2.333	1.12e-08	BRCA1,CDC45,CHEK2,DHFR,DHPS,GJA1,GMNN,KIAA0101,LIG1,MCM5,MYC,PRKAR1A,RAD51AP1,RFC4,RFX5,RRM2,SMC1A,SRSF1	123 (7)
																																								#NUM!		PP2/AG1879 tyrosine kinase inhibitor		chemical - kinase inhibitor	Inhibited	-2.366	0.00039	EGFR,FN1,GEMIN2,HIF1A,HOXD10,IGF1R,ITGAM,MMP13,RHOC,RRM2,SPP1,SRC,VIM	433 (18)
																																								#NUM!		eplerenone		chemical drug	Inhibited	-2.367	0.00816	CYBA,FN1,NFKB1,PDGFA,SPP1,VCAM1	363 (14)
																																								#NUM!		MXI1	1.809	transcription regulator	Inhibited	-2.382	0.000227	APEX1,CCNB1,IARS,MTHFD2,MYC,ODC1	43 (3)
																																								#NUM!		U73122		chemical reagent	Inhibited	-2.392	0.0432	FN1,ITGAM,ITPR2,MMP13,PCNA,VCAM1
																																								#NUM!		pirfenidone		chemical drug	Inhibited	-2.401	0.000334	COL3A1,CX3CR1,FN1,PDGFA,POSTN,TGFB2	142 (7)
																																								#NUM!		miR-145-5p (and other miRNAs w/seed UCCAGUU)		mature microrna	Inhibited	-2.405	0.0317	FSCN1,IGF1R,IRS1,LAMP2,MMP1,MYC
																																								#NUM!		ADA	5.689	enzyme	Inhibited	-2.412	0.00088	ADA,COL1A2,DCK,HIF1A,MMP12,SPP1,TIMP1
																																								#NUM!		miR-27a-3p (and other miRNAs w/seed UCACAGU)		mature microrna	Inhibited	-2.412	0.00155	BAX,IFI16,MEF2C,PMAIP1,SPRY2,ZBTB10
																																								#NUM!		PTPN6	2.502	phosphatase	Inhibited	-2.414	0.00515	BAX,CCND1,CD44,CD86,DHFR,MYC,TIMP1	344 (20)
																																								#NUM!		15-deoxy-delta-12,14 -PGJ 2		chemical - endogenous non-mammalian	Inhibited	-2.42	7.2e-05	BAX,BRCA1,CAV2,CCNB1,CCND1,CD200,COL1A1,COL1A2,CTSB,CXCL10,CXCL11,CXCL13,FN1,HLA-DRA,ITGAM,MMP1,MMP13,MSR1,MYC,NFKB1,SOAT1,SOCS1,SPP1,STAT1,VCAM1	416 (17)
																																								#NUM!		roscovitine		chemical drug	Inhibited	-2.425	0.00932	APP,CCNB1,CCND1,CDK5,CHEK1,FN1,MYC	536 (25)
																																								#NUM!		GPX1	2.391	enzyme	Inhibited	-2.433	0.0432	ADGRE1,CCL4,CD14,CXCL10,TNFSF10,VCAM1
																																								#NUM!		FHIT	2.182	enzyme	Inhibited	-2.434	0.00574	IPO7,RAN,RANBP1,RANBP2,RHOC,TMEM158
																																								#NUM!		DYRK1A	3.217	kinase	Inhibited	-2.438	0.00119	CCNB1,CCND1,CDK1,KNTC1,MCM4,UBE2C	468 (18)
																																								#NUM!		miR-182-5p (and other miRNAs w/seed UUGGCAA)		mature microrna	Inhibited	-2.449	0.013	COL4A4,CTTN,FNDC3A,ITGA4,PGF,PIK3CA
																																								#NUM!		COL18A1	3.562	other	Inhibited	-2.467	7.73e-05	CCND1,CDKN2C,EGFR,EPHB2,F2RL1,FN1,HIF1A,ITGAV,MMP1,MYC,NRP1,SP3,SPOCK1,STAT1,STAT3,THBS1	366 (20)
																																								#NUM!		Rb		group	Inhibited	-2.504	3.92e-06	CCNA2,CCND1,CCNE2,CDK1,DHFR,DLX2,ECT2,EED,GMNN,MAD2L1,MCM5,MCM7,MYC,PCNA,RFC4,TOP2A	416 (15)
																																								#NUM!		PKD1	3.26	ion channel	Inhibited	-2.523	0.0595	CAMSAP2,CDC42BPA,DDX3Y,EGFR,GLS,GREM1,IL17RB,LOX,LTBP1,NNMT,PDCL,PDE4B,RPS6KA5,SYNJ2,ZBTB10,ZFHX4
																																								#NUM!		mir-34		microrna	Inhibited	-2.561	0.0138	CCND1,CCNE2,FOSL1,MET,PPP1R10,SATB2,SIRT1
																																								#NUM!		mir-8		microrna	Inhibited	-2.566	8.29e-05	ADAM12,BMI1,CCNE2,GEMIN2,HIF1A,PMAIP1,RNF2,SEC23A,SIRT1,SPRY2,SUZ12,TGFB2,ZEB2
																																								#NUM!		mir-15		microrna	Inhibited	-2.566	0.000699	APP,CAPRIN1,CCND1,CHEK1,DICER1,EGFR,PCNA,PURA,SIRT1,TIMP1
																																								#NUM!		CDKN2A	2.78	transcription regulator	Inhibited	-2.572	3.05e-09	ANAPC5,ATAD2,BAX,BMI1,BTG3,C3,CCL4,CCNA2,CCND1,CDK1,CDKN2C,CXCL10,CXCL13,DCK,DHFR,DONSON,EED,FBXO5,GTSE1,HACD3,IGF2BP3,ITGAV,MAD2L1,MCM4,MCM5,MCM7,MMP1,MYC,ODC1,PCNA,PDGFA,PMEPA1,POLD2,PPFIBP1,RAD51AP1,RFC3,RFC4,RMI1,RRM2,SUZ12,TMEM97,TP63,VIM	404 (17)
																																								#NUM!		alvocidib		chemical drug	Inhibited	-2.577	0.007	CCNB1,CCND1,EGFR,ITGAM,MYC,PCNA,TCEA1	454 (21)
																																								#NUM!		silibinin		chemical drug	Inhibited	-2.582	3.23e-05	BAX,CCNB1,CCND1,CD44,CDK1,FN1,GSK3B,HIF1A,IGF1R,IGFBP3,MYC,PCNA,SNAI2,VIM	508 (21)
																																								#NUM!		MIR124		group	Inhibited	-2.586	0.00172	BMI1,REST,ROCK1,SET,SNAI2,STAT3,VIM	232 (7)
																																								#NUM!		DKK1	0.753	growth factor	Inhibited	-2.596	2.67e-06	ANGPT2,APP,CCND1,CD44,COL1A1,DVL3,EPCAM,EPHB2,GATA3,GSK3B,MYC,SNAI2,TBX3,TWIST1	505 (19)
																																								#NUM!		Bay 11-7082		chemical - kinase inhibitor	Inhibited	-2.598	0.0168	CCL4,CCND1,GJA1,IL17RB,NFKB1,SAMSN1,TLR2,TNFSF10
																																								#NUM!		miR-34a-5p (and other miRNAs w/seed GGCAGUG)		mature microrna	Inhibited	-2.624	0.0138	CCND1,CDK1,CREB1,DHFR,MCM10,MET,SIRT1
																																								#NUM!		GLIS2		transcription regulator	Inhibited	-2.63	5.1e-05	C3,CCND1,COL1A1,CXCL10,MGP,SNAI2,VIM	209 (11)
																																								#NUM!		ALDH1A2	4.09	enzyme	Inhibited	-2.63	0.00211	CD44,COL1A2,COL3A1,SPP1,TGFBI,TIMP1,TIMP3	342 (7)
																																								#NUM!		5-fluorouracil		chemical drug	Inhibited	-2.646	1.72e-06	ANXA4,BAX,CALU,CCND1,CCT4,CD86,CDK1,COL1A2,COPS8,CSTF1,CYCS,EIF2S2,GAP43,GAPDH,HSP90AB1,IARS,ILF2,MYC,NNT,OAZ1,PRC1,PSMB1,PSMB2,PTGES3,PTK2,RBMX,SNRPB,SRP9,SUB1,THBS1,TNFRSF12A,UBE2C,XPOT	520 (21)
																																								#NUM!		ACKR2	1.587	g-protein coupled receptor	Inhibited	-2.646	0.00602	ADAR,CXCL10,DDX60,EIF2AK2,IFI16,IFI44,STAT1
																																								#NUM!		miR-483-3p (miRNAs w/seed CACUCCU)		mature microrna	Inhibited	-2.646	0.0156	BRCA1,CENPF,GJA1,HNRNPA0,LBR,RAN,SPC25
																																								#NUM!		mir-133		microrna	Inhibited	-2.711	2.83e-05	CCNB1,FN1,FOXL2,FSCN1,HLA-G,IGF1R,ITPR2,MET,RB1CC1,TNFSF10,VCAN	324 (7)
																																								#NUM!		RBL1	3.619	transcription regulator	Inhibited	-2.724	7.56e-05	CCNA2,CCND1,CDK1,DHFR,MCM10,MCM5,MCM6,MCM7,MET,MYC,NEK2,PCNA,RRM2,THBS1	418 (13)
																																								#NUM!		mir-155		microrna	Inhibited	-2.768	0.00268	BCL6,CCL18,CCND1,CDC73,CXCL10,EGFR,MSH6,PSIP1,SOCS1,STAT3,TNPO3,ZNF652	463 (17)
																																								#NUM!		miR-203a-3p (and other miRNAs w/seed UGAAAUG)		mature microrna	Inhibited	-2.771	7.21e-06	BMI1,F2RL1,MMP13,RNF2,SIRT1,SUZ12,TP63,ZNF148
																																								#NUM!		calphostin C		chemical - kinase inhibitor	Inhibited	-2.791	0.013	APOBEC3G,FN1,HSP90B1,IGF1R,LPL,MMP13,MSR1,MYC,USF2
																																								#NUM!		miR-199a-3p (and other miRNAs w/seed CAGUAGU)		mature microrna	Inhibited	-2.804	7.63e-07	CALU,CD44,FN1,ITGA6,MET,PON2,SUZ12,VCAN
																																								#NUM!		KLF2	1.698	transcription regulator	Inhibited	-2.813	0.000127	ANGPT2,CCL4,CDH2,COL4A1,FBLN1,HIF1A,MYC,MYH10,PGF,PLOD2,PLPP3,SELL,STAT1,TCF4,TFPI2,TFRC,TGFB2,THBD,THBS1,TIMP1,VCAM1	294 (12)
																																								#NUM!		bicalutamide		chemical drug	Inhibited	-2.828	0.00199	ATR,CDH2,GTSE1,HUS1,IGF1R,PMEPA1,SEC24D,VIM	422 (10)
																																								#NUM!		salirasib		chemical drug	Inhibited	-2.828	0.0122	COL5A1,COL5A2,ENO2,HIF1A,LGALS1,PLOD1,PLOD2,STC1
																																								#NUM!		HDAC1	2.622	transcription regulator	Inhibited	-2.876	3.45e-08	AKAP12,ANGPT2,APEX1,BAMBI,BAX,BCL6,BRCA2,CCNA2,CCNB1,CCNB2,CCND1,CCNE2,CD44,CDK1,COL1A2,DHFR,EGFR,GSK3B,LGR5,LIG1,MCM10,MCM5,MCM7,MEF2C,MYC,NASP,PDGFA,PMAIP1,POLD2,PRIM2,RAD54L,REST,RRM2,SIRT1,SNAI2,SPP1,TOP2A,TPD52	442 (20)
																																								#NUM!		tacrolimus		chemical drug	Inhibited	-2.877	1.86e-07	APP,BAX,CALB1,CCL4,CCND1,CD200,COL10A1,COL1A1,COL3A1,CXCL10,ETV1,FN1,GAP43,GNPDA1,HSPD1,ITPR1,LBR,MARCKSL1,MYC,MYH10,NFAT5,ODC1,PDE3B,PRNP,SELL,SMAD7,SPP1,TMEFF1,TNC,TNFRSF12A,TNFSF10,XCL1	408 (16)
																																								#NUM!		mir-17		microrna	Inhibited	-2.957	0.00113	ABCA1,APP,ATM,BNIP2,CCND1,HSF2,PKD2,PURA,STAT3,THBS1	319 (15)
																																								#NUM!		FBN1	4.245	other	Inhibited	-2.959	1.58e-06	COL1A2,COL3A1,COL4A2,COL6A3,FBN1,INHBA,LTBP1,MMP1,TIMP3	403 (10)
																																								#NUM!		actinomycin D		chemical drug	Inhibited	-2.996	0.000202	ABCA1,APP,BAX,BRCA1,CCND1,CDH2,COL1A2,CYP24A1,FN1,GAPDH,HIF1A,HMGA2,IFNGR1,IGF1R,IRS1,ITPR2,LMNB1,LPL,MMP12,MYC,NTRK2,PMAIP1,SKIL,SLC20A1,SMAD7,SPP1,TLR2	528 (20)
																																								#NUM!		caffeic acid phenethyl ester		chemical toxicant	Inhibited	-3.017	9.66e-05	ATM,BAX,CCND1,CD44,CTSB,CXCL10,EGFR,ERCC1,FTL,NFKB1,PCNA,ST13,STAT3,TLR2,TOP1,VCAM1,VIM	319 (16)
																																								#NUM!		CDKN1A	2.265	kinase	Inhibited	-3.045	4.57e-25	ACP1,AIMP1,APP,ASPM,ATAD2,ATRX,AURKA,BAX,BRCA1,BUB1,BUB3,CCNA2,CCNB1,CCND1,CDK1,CDKN3,CENPF,CEP55,CHEK1,CKS1B,CTSB,DLGAP5,DTL,FANCI,FN1,H2AFZ,HJURP,INHBA,ITGAM,ITGAV,KIAA0101,KIF20A,KNTC1,LBR,LIMA1,MAD2L1,MCM4,MCM6,MCM7,MMP1,MYC,NUSAP1,PARP2,PCNA,PRC1,RACGAP1,RFC4,SMC2,SMC4,SPAG5,SPDL1,SSPN,TNFAIP6,TOP2A,TPX2,TTK,UBE2C,UBE2S,WDHD1,ZBED5,ZNF84	415 (13)
																																								#NUM!		TCF3	3.942	transcription regulator	Inhibited	-3.045	1.79e-05	ASUN,AURKA,BCL6,BID,BUB1,CCNA2,CCNB1,CCNB2,CCNE2,CDC45,CDKN2C,COL1A1,ECT2,GATA3,INSM1,KIF4A,MAD2L1,MAL,MEF2C,MYC,NTRK2,NUSAP1,PLK4,RACGAP1,SOCS1,STRN3,TMEFF1,TOP2A,TTK,WBP5	182 (9)
																																								#NUM!		SP600125		chemical - kinase inhibitor	Inhibited	-3.06	5.7e-06	ABCA1,APOBEC3B,APOE,BAX,CCL4,CCND1,CD2AP,CD44,CD86,COL1A1,COL7A1,CSPG4,CXCL10,DSG2,FN1,HIST1H2BF,IL13RA2,IL17RB,IRS1,ITGA6,MMP1,MMP12,MMP13,MTHFD2,PLSCR1,POSTN,SPP1,THBS1,TWIST1,VCAM1	530 (20)
																																								#NUM!		rottlerin		chemical toxicant	Inhibited	-3.075	0.000188	ABCA1,APOBEC3B,APOBEC3G,BAX,CCND1,CDK1,COL1A1,COL3A1,LPL,MMP13,PCNA,PLSCR1,PRKCD,VCAM1	399 (19)
																																								#NUM!		tanespimycin		chemical drug	Inhibited	-3.091	1.15e-05	AHR,AKT3,CCND1,CDK1,CYCS,HAT1,HSP90AB1,HSP90B1,IARS,IGF1R,MAP3K7,MYC,PRMT5,PTMA,RBMX,SERPINH1,SNAI2,SNRPB,SRC,STAT3	469 (18)
																																								#NUM!		SOCS1	5.078	other	Inhibited	-3.099	0.0063	BAX,BID,CCND1,CD44,CD86,CXCL10,IFI16,IFI44,IRS1,MMP1,MMP13,SOCS1,STAT1,STAT3,VCAM1	342 (15)
																																								#NUM!		NS-398		chemical reagent	Inhibited	-3.111	0.00137	ANGPT2,BAX,CCNB1,CCND1,COL1A2,EGR2,HIF1A,PCNA,PPFIA1,SPP1,TFPI2,TFRC,TREM1	382 (20)
																																								#NUM!		GFI1	3.15	transcription regulator	Inhibited	-3.118	0.00135	ATF1,ATF2,BAX,EGR2,EIF2AK2,GATA3,GJA1,HPRT1,HSP90AB1,MMP7,MYC,NFKB1,RIPK2,STAT1	302 (14)
																																								#NUM!		diphenyleneiodonium		chemical reagent	Inhibited	-3.118	0.00151	COL1A1,EGFR,FN1,HIF1A,IGF1R,MMP12,MMP13,SELL,TIMP1,TRA2B	346 (17)
																																								#NUM!		miR-141-3p (and other miRNAs w/seed AACACUG)		mature microrna	Inhibited	-3.123	0.000286	ATF2,BAX,CDH2,COL1A2,CTBP2,GEMIN2,ITGAV,PMAIP1,VIM,ZEB2	184 (7)
																																								#NUM!		AG490		chemical - kinase inhibitor	Inhibited	-3.123	0.0102	BAX,IL13RA2,MYC,MYH10,PCNA,PTTG1,SPP1,STAT1,TIMP1,TNFSF10,TWIST1
																																								#NUM!		miR-17-5p (and other miRNAs w/seed AAAGUGC)		mature microrna	Inhibited	-3.126	0.000156	APP,BAMBI,BNIP2,CCND1,CREB1,PKD2,PURA,RHOC,STAT3,TP63
																																								#NUM!		tyrphostin AG 1478		chemical - kinase inhibitor	Inhibited	-3.13	3.85e-05	CCND1,EGFR,FBN1,HAS2,HIF1A,IGF1R,IL13RA2,ITGAM,MMP1,MMP13,PTTG1,TNFAIP6,TWIST1,VCAM1	482 (19)
																																								#NUM!		ABCB4	2.106	transporter	Inhibited	-3.148	2.05e-06	COL1A1,COL1A2,COL4A1,CXCL10,MMP13,NFKB1,PDGFA,SPP1,TGFB2,TIMP1	359 (7)
																																								#NUM!		GPS2	3.111	transcription regulator	Inhibited	-3.148	0.000235	ABCA1,CCND1,CXCL10,FZD1,MBNL1,MCTP1,SNX1,SOCS1,VCAM1,WIPF1	362 (16)
																																								#NUM!		ramipril		chemical drug	Inhibited	-3.162	1.36e-06	COL1A1,COL1A2,COL3A1,COL4A1,COL4A2,COL4A5,FN1,LAMB1,LAMC1,TIMP1
																																								#NUM!		geldanamycin		chemical - endogenous non-mammalian	Inhibited	-3.164	0.00249	BAX,CCND1,CCNT1,CELF2,CHEK1,COL6A2,EGFR,GJA1,HIF1A,HLA-DQA1,HLA-DRA,HSPD1,IRS1,MET,MYC,STAT1,THBD,ZNF532	546 (22)
																																								#NUM!		medroxyprogesterone acetate		chemical drug	Inhibited	-3.193	1.5e-09	ANGPT2,ASPM,BAX,CCL4,CCNB1,CCNB2,CCND1,CD44,CDK1,CENPF,CXCL10,DLGAP5,FN1,KIF18A,MCM5,MET,MMP1,MYC,NCAPG,NEK2,NUSAP1,PRC1,SP3,SPC25,TFPI2,TNC,TWIST1,VCAN	571 (21)
																																								#NUM!		estrogen receptor		group	Inhibited	-3.197	3.51e-11	ABCA1,AKT3,BAX,C3,CALB1,CALD1,CAV2,CCND1,CCNE2,CD44,CDH12,COL4A1,COL4A2,COL4A5,COL5A1,COL6A2,COL7A1,DICER1,EGFR,FN1,GATA3,GREB1,HOXC10,HSP90AA1,IGF2BP3,IRS1,LAMC2,MAN1A1,MMP1,MSN,MYC,NRIP1,PDGFA,PMAIP1,SELL,SMAD1,TGFB2,TIMP1,TIMP3,TMEFF1,TNC,UGT8,VIM	545 (21)
																																								#NUM!		BMS-690514		chemical drug	Inhibited	-3.207	2.23e-09	BRCA1,CCNB1,CCND1,CDK1,CYCS,HSP90AA1,HSPH1,MCM10,MCM4,MCM5,MCM6,MCM7,PCNA,TP53TG1
																																								#NUM!		plicamycin		chemical drug	Inhibited	-3.22	0.00184	ABCA1,ADH5,AHR,COL1A1,COL1A2,CYBRD1,DNM1,EGFR,HIF1A,MET,OLFM1,PRKCD,SIRT1,TIMP1	470 (18)
																																								#NUM!		miR-133a-3p (and other miRNAs w/seed UUGGUCC)		mature microrna	Inhibited	-3.227	3.59e-05	AK2,CTBP2,ELAVL1,FSCN1,FTL,LPGAT1,MSN,PTPRK,RB1CC1,STK3,YES1
																																								#NUM!		UXT	1.619	other	Inhibited	-3.277	1.49e-06	ATR,BUB1,CCNA2,CHEK1,ENO2,GTSE1,HUS1,KDELR3,PMEPA1,SEC24D,TTK	338 (7)
																																								#NUM!		CAT	3.424	enzyme	Inhibited	-3.293	2.57e-05	BAX,COL1A1,HIF1A,HLA-DRA,IGF1R,MMP1,PMAIP1,THBS1,TIMP1,TNC,VCAM1,VIM	511 (19)
																																								#NUM!		IRF4	3.28	transcription regulator	Inhibited	-3.308	0.000925	ADA,BCL6,CCNB1,CDK1,CX3CR1,CXCL10,CXCL11,GATA3,MYC,PCNA,PLSCR1,PRKCA,PSMA1,PTMA,SPP1,STAT1,SUB1,TNFSF10,XCL1	323 (19)
																																								#NUM!		SOX1	1.928	transcription regulator	Inhibited	-3.317	0.00423	ACVR1,BMPR1A,FARP1,FRZB,GREB1,INHBA,IRS1,NRP1,SMAD1,TGFB2,TWSG1
																																								#NUM!		GMNN	4.966	transcription regulator	Inhibited	-3.317	0.00638	ACVR1,BMPR1A,FARP1,FRZB,GREB1,INHBA,IRS1,NRP1,SMAD1,TGFB2,TWSG1
																																								#NUM!		SOX3	1.835	transcription regulator	Inhibited	-3.317	0.00703	ACVR1,BMPR1A,FARP1,FRZB,GREB1,INHBA,IRS1,NRP1,SMAD1,TGFB2,TWSG1
																																								#NUM!		INSIG1	3.591	other	Inhibited	-3.317	0.0439	ABCA1,ACSL4,APOE,CLEC7A,CXCL10,CXCL13,DHCR7,FADS1,FADS2,HLA-DQA1,LPL
																																								#NUM!		BNIP3L	3.307	other	Inhibited	-3.357	5.8e-07	AURKA,CCNA2,CCNE2,CDKN3,CENPF,CHEK1,CKAP2,EIF2AK1,PRIM1,RAD54L,RRM2,STAT3,TFDP2,TFRC,TOP2A
																																								#NUM!		mir-145		microrna	Inhibited	-3.376	3.5e-07	ABCA1,ADAM17,CCNA2,CDH2,COL5A1,DDX17,EGFR,FSCN1,IRS1,MYC,PDE3B,ROCK1,YES1	268 (11)
																																								#NUM!		miR-29b-3p (and other miRNAs w/seed AGCACCA)		mature microrna	Inhibited	-3.412	3.96e-05	CAV2,COL1A1,COL1A2,COL3A1,COL4A1,COL4A2,COL5A2,LAMC1,MLF1,NASP,PURA,SRSF10
																																								#NUM!		CR1L		other	Inhibited	-3.44	1.64e-07	C3,COL1A1,COL1A2,COL3A1,COL4A1,COL4A2,COL5A1,COL6A3,FBN1,LUM,MGP,TNC	208 (7)
																																								#NUM!		bisindolylmaleimide I		chemical - kinase inhibitor	Inhibited	-3.444	0.00657	CD44,EGFR,FN1,GAP43,HSP90AB1,LPL,MMP1,MMP13,PCNA,PRKCA,PRKCD,SAMSN1,TNFSF10	367 (21)
																																								#NUM!		mir-210		microrna	Inhibited	-3.459	1.77e-05	ALDH5A1,CASP8AP2,CDH2,CHD9,CLASP2,COL4A2,DDOST,DHFR,FOXN3,HOXA9,INHBB,RAD52,SH3BGRL,SMCHD1,TCF7L2,TNPO3,VAMP7
																																								#NUM!		miR-16-5p (and other miRNAs w/seed AGCAGCA)		mature microrna	Inhibited	-3.496	0.0369	ADSS,CCND1,CHEK1,CHORDC1,EGFR,FNDC3B,IGF1R,KIF23,KPNA3,LAMC1,PISD,PURA,UBE2S
																																								#NUM!		wortmannin		chemical - kinase inhibitor	Inhibited	-3.582	1.02e-06	BAX,CCL4,CD14,CD44,COL1A1,COL1A2,COL3A1,CREB1,CXCL10,EIF1AX,FN1,G3BP1,GAP43,HIF1A,IGF1R,IRS1,ITGAM,MMP13,MSN,MSR1,MYC,NFKB1,PCNA,POSTN,SAMSN1,SLC6A2,TFRC,TNFSF10,VCAM1,VIM	356 (16)
																																								#NUM!		CD28	2.871	transmembrane receptor	Inhibited	-3.622	6.42e-09	ACTR3,AHR,ATF2,ATM,ATP11B,CBLB,CCL4,CCND1,CD86,CENPF,CLIP1,CLK1,CREM,CXCL13,CYCS,EGR2,EWSR1,GAPDH,GATA3,HAT1,IFNGR1,IGF1R,IL1RAP,ILF2,ITGA4,LTBP1,LTN1,MSR1,MYC,NAIP,NFKB1,OAZ1,ODC1,PDE4B,PTMA,RANBP2,RHOC,RYK,SLC5A3,SNRPB,SOCS1,STRN3,TFPI2,TFRC,THBS1,TNFSF10,TWSG1,VBP1,XCL1	437 (18)
																																								#NUM!		pyrrolidine dithiocarbamate		chemical reagent	Inhibited	-3.658	0.00427	COL1A1,CXCL10,CXCL5,HIF1A,HLA-DRA,IGF1R,MMP1,MMP13,MMP7,MYC,NFKB1,SAMSN1,TLR2,VCAM1	408 (15)
																																								#NUM!		losartan potassium		chemical drug	Inhibited	-3.673	0.00506	BAX,COL1A1,COL3A1,CREM,FN1,GJA1,ITGAV,ITPR2,PDGFA,POSTN,SPP1,TGFB2,TIMP1,VCAM1	349 (18)
																																								#NUM!		cycloheximide		chemical reagent	Inhibited	-3.692	0.00177	AHR,APP,BAX,BRCA1,CCL4,CCND1,CD44,COL1A1,COL5A1,CXCL10,CYP24A1,EGFR,FN1,GAP43,GJA1,GNAI1,GREB1,HMGA2,ITGAM,LPL,MMP1,MMP12,MMP13,MMP7,MYC,PDGFA,PMAIP1,PRKAR2B,SIVA1,SPP1,THBD,THBS1,TIMP1,TNFAIP6,TNFSF10,VCAM1	420 (17)
																																								#NUM!		BBI608		chemical drug	Inhibited	-3.719	2.23e-05	ALCAM,ATM,BMI1,CD44,CHEK1,EPCAM,GSK3B,HPRT1,ITGA4,ITGA6,MYC,NFKB1,SIRT1,STAT3
																																										SB-431542		chemical reagent	Inhibited	-3.74	1.15e-08	ASPN,CCND1,CD14,CD44,CHRM3,CLIC4,COL1A1,CXCL13,DVL3,FN1,GJA1,IL1RAP,MYC,PTPRK,SMAD1,SMAD7,SPP1,STAT3,TGFB2,TNFAIP6,TNFRSF12A	679 (23)
																																										IL1RN	-2.616	cytokine	Inhibited	-3.8	0.00583	CXCL11,CXCL5,IFI44,IFI44L,LAMP3,MMP1,PMAIP1,RARRES1,RIPK2,RTP4,SP100,SPP1,TCF7L2,TIMP1,TNFSF10	346 (13)
																																										curcumin		chemical drug	Inhibited	-3.826	2.62e-05	ABCA1,ADAM17,APOE,APP,BAX,CCNB1,CCND1,CD44,CD86,CDC27,CDK1,COL1A1,COL1A2,EGFR,FOSL1,FTL,GSK3B,HIF1A,HSP90B1,IRS1,ITGA6,ITGAM,LPL,MARCKSL1,MMP1,MMP13,MYC,NFKB1,PGF,SMAD7,SOCS1,SP3,ST13,STAT3,TFRC,TIMP3,TLR2,TOP1,TOP2A,VCAM1,VIM	441 (16)
																																										RBL2	3.381	other	Inhibited	-3.917	5.66e-08	AURKA,BRCA1,BUB1,CCNA2,CCNB1,CCNB2,CCND1,CDK1,CDR2,DHFR,GSK3B,HADH,MAGEA3/MAGEA6,MYC,NEK2,PCNA,PRIM2,PSMB2,RANBP1,RRM2,TRAF5,UCK2	391 (15)
																																										RB1	3.038	transcription regulator	Inhibited	-3.923	1.14e-14	ANGPT2,ATAD2,ATF2,BAX,BRCA1,BTG3,CCNA2,CCNB1,CCND1,CCNE2,CDK1,DCK,DHFR,DONSON,EED,FBXO5,FN1,FOSL1,GMNN,GMPS,HACD3,IGF1R,KIAA0101,KPNA4,KRT4,LIG1,MCM10,MCM4,MCM5,MCM6,MCM7,MEF2C,MET,MYC,PCNA,PGRMC1,PMEPA1,PPFIBP1,PRKAR1A,RAD51AP1,RANBP1,RFC3,RFC4,RMI1,RRM2,RSL1D1,SMARCA5,SUZ12,TGFB2,TMEM97,TOPBP1,ZEB2	383 (14)
																																										TRIM24	2.98	transcription regulator	Inhibited	-3.953	0.00022	CALB1,CFHR1,CXCL10,CYP24A1,DDX60,FBN1,IFI44,IFNGR1,KIAA0101,MYH10,RTP4,SOCS1,SPP1,STAT1,TGFBI,TLR2	185 (7)
																																										Irgm1		other	Inhibited	-3.988	1.08e-09	BUB1,CCNA2,CCNB1,CCNB2,CDCA3,CXCL10,DTL,GINS1,IFI16,KIF20A,NCAPG,NEK2,RRM2,SPAG5,STIL,UBE2C
																																										KDM5B	3.575	transcription regulator	Inhibited	-4.103	3.19e-08	ANKRD36B,ASF1A,AURKA,BRCA1,BUB3,CCNB1,CCND1,CDCA3,CDK1,DLGAP5,DPY19L1,ECT2,FBXO5,FJX1,GREB1,HMMR,NDC80,OIP5,PDE3B,PSIP1,RNASET2,SMC5,SNRPD1,SPTSSA,TGFB2,TOP2A,TTK	236 (10)
																																										mir-122		microrna	Inhibited	-4.104	7.83e-06	BICD1,CACYBP,CLIC4,CREB1,FUT8,GALNT10,GNPDA1,LAMC1,LMNB2,MAP4,MARK1,MMP7,MTHFD2,RAD21,SEPT9,VIM,WARS
																																										CD 437		chemical drug	Inhibited	-4.168	1.99e-06	AK2,AP2M1,API5,BAX,CCT2,DNAJA1,FSCN1,FTL,HLA-C,HSP90AA1,ILF2,KIAA0101,LGALS1,MOB1A,MYC,ODC1,PDIA3,PSMB1,PSMD3,RBMX,SEP15,SET,SLC25A37,SNRPB,SOX11,SOX4,SRSF3,ST13,SUMO1,TBL1XR1,TOPBP1
																																										SPDEF	2.51	transcription regulator	Inhibited	-4.18	1.2e-08	CDH2,COL1A1,COL4A1,COL4A2,COL4A5,COL5A1,COL5A2,COL6A2,COL6A3,EGFR,HIF1A,ITGA6,LAMC1,PRKCA,SDC2,SMAD1,SNAI2,TNC,VIM	173 (7)
																																										N-acetyl-L-cysteine		chemical drug	Inhibited	-4.194	0.00381	BAX,C3,CCND1,CD86,COL1A1,CXCL10,CYBA,DICER1,HIF1A,HLA-DRA,IGF1R,ITGA4,ITGAM,LPL,MSR1,MYC,PCNA,SLC16A1,SPP1,TNC,TOP1,VCAM1	496 (19)
																																										miR-30c-5p (and other miRNAs w/seed GUAAACA)		mature microrna	Inhibited	-4.282	7.46e-06	ATRX,BCL6,CBFB,CHD1,LMNB2,LTN1,MBNL1,MET,PPP3CA,PRPF40A,PTPRK,RBMS1,SEC23A,SEC62,SLC38A2,SLC7A11,TMED10,TMED7,UAP1
																																										let-7a-5p (and other miRNAs w/seed GAGGUAG)		mature microrna	Inhibited	-4.35	1.32e-05	CCND1,CDH2,COL1A1,COL1A2,DHX57,FADS2,FNDC3A,HMGA2,IGF2BP3,MYC,PGRMC1,POLD2,PRIM1,PXDN,SLC25A32,SMC1A,STAT3,THBS1,UGT8,VIM	221 (7)
																																										ST1926		chemical drug	Inhibited	-4.583	0.00078	AK2,AP2M1,CCT2,H2AFZ,HSP90AA1,ILF2,KIAA0101,LGALS1,MOB1A,ODC1,PDIA3,PSMB1,PSMD3,SEP15,SLC25A37,SNRPB,SOX11,SOX4,SRSF3,ST13,TBL1XR1
																																										miR-124-3p (and other miRNAs w/seed AAGGCAC)		mature microrna	Inhibited	-4.631	0.00228	AHR,AK2,BTG3,CD164,CHSY1,ELF4,ELOVL5,G3BP1,HADH,LAMC1,LITAF,LMNB1,MPHOSPH9,PAPSS2,RBMS1,RYK,SERP1,SLC16A1,SNAI2,SPDL1,SSFA2,STAT3
																																										miR-155-5p (miRNAs w/seed UAAUGCU)		mature microrna	Inhibited	-4.715	9.78e-06	ATP6V1C1,BACH1,BET1,CBFB,CCL18,CCL4,CUL4B,DSG2,EGFR,FADS1,LPL,MATR3,MET,PLXND1,PMAIP1,PRKCI,RAI14,RCN2,SH3BP4,SMAD1,SOCS1,TCF7L2,TRAM1
																																										U0126		chemical - kinase inhibitor	Inhibited	-4.812	1.09e-10	ACKR3,ADGRE1,APOBEC3G,BAX,C3,CCL4,CCND1,CCNE2,CD200,CD44,CDC42EP3,COL1A1,COL4A1,CXCL10,CXCL11,CXCL5,CYP24A1,DAB2,DUSP6,EGFR,EIF1AX,ERCC1,ETV1,FN1,FOSL1,GJA1,GSK3B,HIF1A,HSP90AB1,IL13RA2,IL17RB,IL1RAP,INHBA,INPP4A,ITGA6,LAMP2,LPL,MET,METTL3,MMP1,MMP12,MMP13,MYC,NREP,PAWR,POSTN,PPP2R3A,ROCK1,SCG5,SNAI2,SOCS1,SPP1,SPRR1A,STAT3,STC1,STC2,STK17A,TCF7L2,TFPI2,TGFB2,THBS1,TIMP3,TLR2,TMEM158,TWIST1,VCAM1…	522 (18)
																																										Alpha catenin		group	Inhibited	-4.925	8.35e-09	COL1A1,COL1A2,COL3A1,COL5A1,COL5A2,COL6A2,COL6A3,CTSB,CXCL10,FSTL1,GAP43,ITGAM,LUM,MMP12,MMP13,MYC,RHOC,TIMP1,TNC,TNFAIP6,TNFRSF12A,TWIST1,VCAM1,VIM,WIPF1,ZEB2	326 (18)
																																										mir-1		microrna	Inhibited	-5.15	7.09e-12	ADAM12,ADAR,BET1,CAPRIN1,CREB1,DHX15,FN1,GJA1,HACD3,HSP90B1,HSPD1,IGF1R,JOSD1,KIF2A,MET,NUP50,NXT2,PDGFA,POGK,RASA1,RNF138,SEC61A1,SERP1,SNAI2,SULF1,TAGLN2,TMX1,UST
																																										CD3		complex	Inhibited	-5.213	1.76e-15	ACTR3,AHR,AIMP1,ATF2,ATM,ATP11B,BAMBI,BCL6,BST2,CCL18,CCL4,CCND1,CD44,CD86,CDK1,CDK2AP1,CENPF,CKS1B,CKS2,CLIP1,CLK1,COPB2,CREM,CXCL10,CYBA,CYCS,DDX18,EGR2,EWSR1,FTL,GAPDH,GATA3,HAT1,HIF1A,HNRNPR,HS2ST1,HSP90AA1,HSP90B1,IFNGR1,IL1RAP,ILF2,ITGA4,ITPR1,LRP1,LTBP1,LTN1,LYPLA1,MCM5,MSR1,MTHFD2,MYC,NAIP,NASP,NFAT5,NFKB1,NUDT1,OAZ1,ODC1,PCNA,PDE4B,PFDN4,POLR2K,POMZP3,PTMA,PTP4A1,PTP4A2,RANBP2,RHOC,RYK,S…	306 (17)
																																										sirolimus		chemical drug	Inhibited	-5.295	5.58e-10	ADA,ADSS,ANXA5,APP,BAX,BID,CCND1,CD86,CHEK1,COL1A1,COL1A2,CSNK2A1,CYCS,DENND1A,DVL3,EIF1AX,EIF2AK2,ERCC1,FN1,FSCN1,GAP43,GATA3,HIF1A,HSP90AA1,HSP90AB1,HSP90B1,HSPD1,IGF1R,IRS1,KIF15,MMP1,MMP13,MYC,NUDT1,OAZ1,ODC1,PCNA,POSTN,PRKAR1A,PRKCA,PRNP,PSMA3,PSMB1,PSMB3,PSMB4,PTMA,PTP4A1,RAN,RHOQ,RPN2,SELL,SIRT1,SRC,SRSF3,STAT1,THBD,TIMP1,TOP2A,UCK2,VCAM1,VIM	451 (22)
																																										miR-1-3p (and other miRNAs w/seed GGAAUGU)		mature microrna	Inhibited	-5.392	4.47e-07	ADAR,CAND1,CHSY1,DHX15,EGFR,EPB41L4B,FERMT2,FSTL1,GJA1,HACD3,KIF2A,LIN7C,LRP1,MET,MMD,MTHFD2,NETO2,NRP1,POGK,POLR2K,PTMA,PWP1,RABL2A,RNF138,SERP1,TAGLN2,TDP1,THBS1,TIMP3,UST
																																										NUPR1	2.85	transcription regulator	Inhibited	-5.658	6.33e-11	ADGRL3,AKAP12,ALDH5A1,ANP32E,AP5M1,API5,APOBEC3B,ASPM,ATR,AURKA,BRCA1,BRINP3,BUB1,CCNA2,CCNB2,CDCA3,COL1A2,COL3A1,CXCL5,DLG1,DSN1,ENO2,ETV1,FCF1,GINS1,GTSE1,HJURP,HLTF,IGF1R,IGF2BP3,ISCA1,JOSD1,KIF18A,KIF20A,KIF23,LBR,LMNB1,MCM10,MMD,MMP12,MRS2,MSH6,MYC,MYH10,NEMP1,NFIB,NUP50,PAGR1,PCTP,POLE2,PRNP,RAB29,RBMS1,RCN2,RFX5,RIBC2,RMI1,RNFT2,SAMD4A,SHOX2,SLC39A8,SPAG5,SPC25,SPDL1,SPTSSA,SRSF1,STIL,TDRK…	193 (7)
																																										let-7		microrna	Inhibited	-5.97	4.6e-20	AURKA,BMPR1A,BRCA1,BRCA2,BUB1,CBFB,CCNA2,CCNB1,CCND1,CCNE2,CDC16,CDC45,CDCA3,CDH2,CDK1,CHEK1,CKS1B,COL1A1,DBF4,DICER1,DMD,FARP1,FN1,FOSL1,GMNN,HMGA2,IGF1R,MAD2L1,MCM10,MCM4,MCM5,MCM6,MCM7,MYC,NFKB1,NXT2,RFC3,RFC4,RRM2,SSR1,STAT3,THBS1,VIM	454 (19)
																																										PD98059		chemical - kinase inhibitor	Inhibited	-6.336	2.67e-21	ABCA1,ACTR3,AKAP12,ANGPT2,AP2B1,APOBEC3B,APOBEC3G,ARPP19,BAX,BCL6,C3,CCL4,CCNA2,CCNB1,CCND1,CCNE2,CD14,CD44,CD86,CDH2,CHN1,COL1A1,COL1A2,COL3A1,COL4A1,CREB1,CREM,CSTF1,CTSB,CTSL,CXCL10,CXCL5,CYCS,CYP24A1,DUSP6,EGFR,EGR2,ENO2,FN1,FOSL1,GAP43,GJA1,GSK3B,HAS2,HIF1A,HMGA2,IGF1R,IGFBP3,ITGA4,ITGAM,ITGAV,KIF22,LAMA3,LAMP2,LPGAT1,LPL,MET,MMD,MMP1,MMP12,MMP13,MMP7,MSR1,MYC,NAB1,NFYB,NINJ1,PAWR,PCNA,PDGFA…	423 (16)
																																										SB203580		chemical - kinase inhibitor	Inhibited	-6.364	4.47e-10	AIM2,APOBEC3B,APOBEC3G,ATF2,BAX,BST2,C3,CCL4,CCND1,CD2AP,CD86,CDH2,COL1A1,COL1A2,COL3A1,CREB1,CX3CR1,CXCL10,CXCL11,EIF2AK2,FN1,GJA1,HIF1A,IGFBP3,IL13RA2,IQSEC1,ITGA4,ITGAM,MMP1,MMP12,MMP13,MYC,NFKB1,PDE4B,PDGFA,POSTN,PSMB4,RIPK2,SLC20A1,SPP1,STAT1,STC2,STK17B,TGFB2,THBS1,TIMP1,TIMP3,TLR2,TNFAIP6,TNFSF10,TREM1,TWIST1,VCAM1	411 (15)
																																										LY294002		chemical - kinase inhibitor	Inhibited	-7.798	1.4e-16	ABCA1,ACKR3,APOE,ATP2B1,AURKA,BAX,BCL6,BICD1,BRCA2,CCNA2,CCNB1,CCND1,CCNT2,CD14,CD2AP,CD44,CD86,CFHR4,CKS2,COL1A1,COL1A2,CREM,CXCL10,CXCL5,DHFR,DUSP6,EGFR,EGR2,EIF1AX,ERCC1,FN1,FOSL1,G3BP1,GJA1,GPR137B,GSK3B,GSTM3,HIF1A,HSP90AB1,IGF1R,IGFBP3,INHBB,IRS1,ITGAM,ITGAV,ITGBL1,L3MBTL1,LAMB3,LAMC2,MEF2A,MEF2C,MMP13,MPDZ,MYC,NDC80,PCNA,PDE4B,PMAIP1,POSTN,PTPN2,RFC4,RGS1,SIRT1,SLC52A1,SLCO1A2,SMC2,SPAG5,S…	433 (15)
[truncated: 18 more columns]

## Sheet: Sheet2
GSE17351											GSE20347											GSE23400										GSE29001										GSE33426
Upstream Regulator	Exp Fold Change	Molecule Type	Predicted Activation State	Activation z-score	p-value of overlap						Upstream Regulator	Exp Fold Change	Molecule Type	Predicted Activation State	Activation z-score	p-value of overlap						Upstream Regulator	Exp Fold Change	Molecule Type	Predicted Activation State	Activation z-score	p-value of overlap					Upstream Regulator	Exp Fold Change	Molecule Type	Predicted Activation State	Activation z-score	p-value of overlap					Upstream Regulator	Exp Fold Change	Molecule Type	Predicted Activation State	Activation z-score	p-value of overlap
NUPR1	0.993	transcription regulator	Activated	4.719	7.6e-11						RABL6	-0.017	other	Activated	5.754	2.09e-27						CSF2		cytokine	Activated	5	4.31e-15					RABL6	0.18	other	Activated	5.745	5.97e-26					TGFB1	2.067	growth factor	Activated	7.694	1.33e-43
CLDN7	1.098	other	Activated	3.873	1.18e-08						FOXM1	1.8	transcription regulator	Activated	4.369	6.78e-15						RABL6	0.132	other	Activated	4.69	1.84e-20					HGF	-1.78	growth factor	Activated	5.688	3.31e-40					TNF	1.923	cytokine	Activated	7.222	7.6e-16
MYOCD	4.346	transcription regulator	Activated	3.745	9.42e-07						IgG		complex	Activated	3.703	1.27e-22						Vegf		group	Activated	4.393	5.52e-33					Vegf		group	Activated	5.287	1.85e-33					Vegf		group	Activated	7.043	1.12e-15
NR3C1	0.632	ligand-dependent nuclear receptor	Activated	3.687	6.39e-05						MITF	-0.252	transcription regulator	Activated	3.457	1.61e-16						HGF		growth factor	Activated	4.193	1.71e-39					FOXM1	2.818	transcription regulator	Activated	5.007	3.8e-20					HGF	3.326	growth factor	Activated	6.928	9.4e-23
Irgm1		other	Activated	3.464	1.2e-07						FOXO1		transcription regulator	Activated	3.359	5.13e-12						FOXM1	1.534	transcription regulator	Activated	4.044	1.01e-16					CSF2		cytokine	Activated	4.987	2.16e-31					ESR1	2.68	ligand-dependent nuclear receptor	Activated	6.853	9.65e-43
BNIP3L	0.615	other	Activated	3.357	6.46e-09						RARA		ligand-dependent nuclear receptor	Activated	3.334	6.54e-17						ESR1		ligand-dependent nuclear receptor	Activated	3.86	8.61e-32					E2F1	2.894	transcription regulator	Activated	4.622	7.81e-29					EGF	2.958	growth factor	Activated	6.502	1.12e-12
RBL2	0.075	other	Activated	3.241	1.56e-05						TLR7	-0.086	transmembrane receptor	Activated	3.333	6.84e-05						ERBB2		kinase	Activated	3.692	4.43e-57					TBX2	1.151	transcription regulator	Activated	4.379	1.07e-13					CSF2	1.983	cytokine	Activated	6.445	1.39e-14
TP53	-0.923	transcription regulator	Activated	3.159	8.92e-22						PRL	-0.055	cytokine	Activated	3.299	7.41e-09						FN1	1.073	enzyme	Activated	3.649	3.26e-08					E2f		group	Activated	4.231	1.67e-16					CTNNB1	2.375	transcription regulator	Activated	6.278	4.41e-14
butyric acid		chemical - endogenous mammalian	Activated	3.14	3.63e-10						IFNL1		cytokine	Activated	3.21	9.56e-11						TBX2		transcription regulator	Activated	3.638	6.81e-13					IFNA1/IFNA13		cytokine	Activated	3.651	3.61e-07					SMARCA4	3.434	transcription regulator	Activated	6.156	1.65e-11
IL1RN	4.515	cytokine	Activated	3.123	5.42e-05						TGFB1		growth factor	Activated	3.145	5e-47						EGF	0.037	growth factor	Activated	3.439	2.25e-33					IFNL1		cytokine	Activated	3.583	7.63e-14					IFNG	2.2	cytokine	Activated	5.926	1.69e-15
SRF	-0.266	transcription regulator	Activated	3.069	2.09e-06						EIF2AK2	1.18	kinase	Activated	3.023	4.07e-07						PRL	-0.203	cytokine	Activated	3.437	2.13e-15					IFNA2	-2.168	cytokine	Activated	3.511	8.45e-11					IL1B	2.084	cytokine	Activated	5.813	3.68e-09
let-7	-0.704	microrna	Activated	3.051	6.64e-10						CBX5		transcription regulator	Activated	3.02	7.36e-09						APP		other	Activated	3.416	6.93e-11					RET	1.917	kinase	Activated	3.382	2.99e-11					F2	1.263	peptidase	Activated	5.721	1.45e-07
IL10		cytokine	Activated	3.026	0.0021						E2f		group	Activated	3	5.35e-08						TGFB1		growth factor	Activated	3.313	8.08e-57					MYB		transcription regulator	Activated	3.371	0.000101					MITF	3.328	transcription regulator	Activated	5.69	2.63e-09
PRDM1	1.635	transcription regulator	Activated	3.011	0.0259						TLR9		transmembrane receptor	Activated	2.95	0.00378						Tgf beta		group	Activated	3.264	1.95e-18					TLR7	0.169	transmembrane receptor	Activated	3.36	1.4e-06					beta-estradiol		chemical - endogenous mammalian	Activated	5.505	5.62e-41
HAND2		transcription regulator	Activated	2.97	3.57e-05						CTNNB1	0.001	transcription regulator	Activated	2.883	1.36e-10						CTNNB1	0.148	transcription regulator	Activated	3.247	8.41e-15					MITF	-0.324	transcription regulator	Activated	3.343	1.01e-17					AGT	1.597	growth factor	Activated	5.445	3.62e-13
SP600125		chemical - kinase inhibitor	Activated	2.947	1.44e-08						IFNA2	-0.032	cytokine	Activated	2.858	4.15e-10						Ap1		complex	Activated	3.225	3.87e-08					WNT3A		cytokine	Activated	3.312	7.95e-06					IL4	1.232	cytokine	Activated	5.443	2.79e-10
RBL1	-1.884	transcription regulator	Activated	2.926	0.000205						SATB1	-0.92	transcription regulator	Activated	2.813	0.253						Collagen type I		complex	Activated	3.222	1.71e-08					NTRK2	2.054	kinase	Activated	3.257	9.21e-06					poly rI:rC-RNA		biologic drug	Activated	5.372	1.85e-07
SMARCB1	-0.861	transcription regulator	Activated	2.918	4.38e-10						SMAD3		transcription regulator	Activated	2.779	2.81e-06						ERK1/2		group	Activated	3.144	7.3e-10					IRF7	0.022	transcription regulator	Activated	3.249	2.53e-11					E2F1	2.432	transcription regulator	Activated	5.329	3.48e-23
IL10RA	-0.453	transmembrane receptor	Activated	2.905	6.85e-06						ESR1		ligand-dependent nuclear receptor	Activated	2.698	3.38e-24						FGF2		growth factor	Activated	3.118	1.81e-17					FGF2		growth factor	Activated	3.24	1.19e-11					FOXM1	3.432	transcription regulator	Activated	5.255	6.53e-15
GATA4		transcription regulator	Activated	2.897	8.81e-10						NAMPT	-1.13	cytokine	Activated	2.455	6.63e-07						E2F1		transcription regulator	Activated	3.066	5.08e-24					POU5F1	1.302	transcription regulator	Activated	3.229	8.62e-12					PRL	2.92	cytokine	Activated	5.237	1.18e-08
PPARGC1A	1.925	transcription regulator	Activated	2.829	0.0385						AURKB	1.54	kinase	Activated	2.449	0.00106						ANGPT2		growth factor	Activated	3.064	6.09e-08					EP400		other	Activated	3.208	3.48e-10					RAF1	2.2	kinase	Activated	5.228	1.43e-06
IKBKG	-0.104	kinase	Activated	2.806	6.64e-05						CSF1		cytokine	Activated	2.425	0.000278						RAC1		enzyme	Activated	2.961	0.000103					IGF2BP1		translation regulator	Activated	3.162	1.1e-08					IL6	2.396	cytokine	Activated	5.153	1.57e-16
herbimycin		chemical - kinase inhibitor	Activated	2.8	0.00058						NFKB1	-0.253	transcription regulator	Activated	2.4	9.87e-05						MTPN		transcription regulator	Activated	2.905	2.98e-07					E2F2	0.458	transcription regulator	Activated	3.16	1.47e-13					CD40LG	2.047	cytokine	Activated	5.146	6.02e-15
CDKN1A	0.306	kinase	Activated	2.781	3.18e-18						FOSL1	0.402	transcription regulator	Activated	2.338	7.61e-13						IL6R		transmembrane receptor	Activated	2.905	2.38e-05					D-glucose		chemical - endogenous mammalian	Activated	3.04	6.41e-11					PI3K (complex)		complex	Activated	5.063	1.97e-06
heparin		chemical - endogenous mammalian	Activated	2.776	0.00641						CD24	-3.25	other	Activated	2.333	1.61e-06						SPP1	3.187	cytokine	Activated	2.903	2.04e-06					PRL	-0.599	cytokine	Activated	3.028	2.23e-15					CD24	1.607	other	Activated	5	3.05e-13
U0126		chemical - kinase inhibitor	Activated	2.757	7.75e-10						NFkB (complex)		complex	Activated	2.308	9.9e-09						TNF	-0.05	cytokine	Activated	2.842	4.06e-39					EGF	1.07	growth factor	Activated	3.025	4.26e-29					RABL6	1.511	other	Activated	4.95	3.68e-22
PPARG	-0.395	ligand-dependent nuclear receptor	Activated	2.757	3.43e-06						RAC1		enzyme	Activated	2.236	0.00215						TGFB3	0.153	growth factor	Activated	2.839	1.03e-14					IL6	0.083	cytokine	Activated	3.004	9.45e-35					FOXO1	3.64	transcription regulator	Activated	4.861	2.55e-05
PTHLH	-3.932	other	Activated	2.75	2.36e-08						MAVS	-0.191	other	Activated	2.236	0.000414						CCND1		transcription regulator	Activated	2.839	1.73e-21					SPP1	4.189	cytokine	Activated	2.984	2.33e-13					STAT4	1.825	transcription regulator	Activated	4.856	0.000726
let-7a-5p (and other miRNAs w/seed GAGGUAG)		mature microrna	Activated	2.748	0.112						PKM		kinase	Activated	2.229	0.00152						stallimycin		biologic drug	Activated	2.778	7.73e-06					STAT2	-1.021	transcription regulator	Activated	2.97	2.38e-06					FN1	5.713	enzyme	Activated	4.805	1.12e-09
SPDEF	0.027	transcription regulator	Activated	2.646	0.0084						TRAF2	0.184	enzyme	Activated	2.224	0.00152						E2f		group	Activated	2.742	4.67e-11					CTNNB1	-0.474	transcription regulator	Activated	2.956	3.24e-18					ERBB2	1.538	kinase	Activated	4.774	3.59e-34
ABCB4		transporter	Activated	2.631	0.000108						ITGAV	1.17	ion channel	Activated	2.219	0.000542						CEBPB	0.861	transcription regulator	Activated	2.733	1.68e-15					EZH2	1.74	transcription regulator	Activated	2.936	5.81e-08					IL5	2.061	cytokine	Activated	4.763	0.000409
Rb		group	Activated	2.621	0.000205						MBD2		transcription regulator	Activated	2.219	0.00561						PTGER2	-0.032	g-protein coupled receptor	Activated	2.682	1.69e-21					IFN Beta		group	Activated	2.934	1.78e-11					SP1	0.59	transcription regulator	Activated	4.744	5.21e-12
CR1L		other	Activated	2.621	0.000341						SMAD4		transcription regulator	Activated	2.2	5.52e-05						SMAD3		transcription regulator	Activated	2.68	1.12e-13					E2F3	2.608	transcription regulator	Activated	2.93	3.25e-12					XBP1	2.885	transcription regulator	Activated	4.684	8.38e-10
PXR ligand-PXR-Retinoic acid-RXRÎ±		complex	Activated	2.606	0.00163						IL18	-3.29	cytokine	Activated	2.196	5.67e-05						CD40LG	-0.071	cytokine	Activated	2.669	7.49e-10					CTGF	-0.857	growth factor	Activated	2.885	4.55e-05					NFE2L2	2.747	transcription regulator	Activated	4.661	1.39e-05
MEF2C	1.094	transcription regulator	Activated	2.583	3.58e-05						IL21	-0.01	cytokine	Activated	2.182	0.0468						EGFR		kinase	Activated	2.664	1.79e-20					Interferon alpha		group	Activated	2.88	4.42e-11					FGF2	3.626	growth factor	Activated	4.651	3.55e-11
wortmannin		chemical - kinase inhibitor	Activated	2.533	1.4e-07						SRC		kinase	Activated	2.156	0.0105						Tnf (family)		group	Activated	2.646	4.19e-06					IL1A	-3.079	cytokine	Activated	2.877	1.05e-19					NFkB (complex)		complex	Activated	4.648	7.87e-06
RASSF1	0.182	other	Activated	2.53	3.34e-07						KRAS		enzyme	Activated	2.155	5.67e-06						IGF2BP1		translation regulator	Activated	2.646	1.7e-07					Tnf (family)		group	Activated	2.85	7.94e-11					CD44	4.383	enzyme	Activated	4.596	5.73e-12
HNF4A	-0.016	transcription regulator	Activated	2.497	0.000184						CCNK	0.019	kinase	Activated	2.132	0.000564						SMAD4		transcription regulator	Activated	2.62	1.44e-11					RARA		ligand-dependent nuclear receptor	Activated	2.842	3.23e-18					dihydrotestosterone		chemical - endogenous mammalian	Activated	4.585	1.25e-08
TCF7L2	0.598	transcription regulator	Activated	2.463	0.0133						EGFR		kinase	Activated	2.109	0.00216						TNFSF11		cytokine	Activated	2.612	4.68e-06					KAT6A		enzyme	Activated	2.804	0.000217					EDN1	2.822	cytokine	Activated	4.576	5.21e-12
miR-31-5p (and other miRNAs w/seed GGCAAGA)		mature microrna	Activated	2.448	8.07e-06						IRF3	0.441	transcription regulator	Activated	2.063	0.00138						NOTCH3		transcription regulator	Activated	2.598	3.86e-08					MYD88	-1.09	other	Activated	2.797	7.44e-10					IL2	1.886	cytokine	Activated	4.55	2.15e-06
TBX5	1.649	transcription regulator	Activated	2.444	1.3e-08						SPP1	4.63	cytokine	Activated	2.054	9.06e-06						advanced glycation end-products		chemical - endogenous mammalian	Activated	2.588	3.85e-05					deoxycholate		chemical - endogenous mammalian	Activated	2.792	0.00277					STAT3	4.429	transcription regulator	Activated	4.532	1.04e-12
helenalin		chemical - endogenous non-mammalian	Activated	2.433	3.37e-05						EGR1		transcription regulator	Activated	2.029	9.45e-05						JUN		transcription regulator	Activated	2.581	2.26e-15					IFNB1	0.161	cytokine	Activated	2.779	1.77e-13					MYD88	2.276	other	Activated	4.527	0.000241
FBN1	1.562	other	Activated	2.425	1.78e-05						CCND1		transcription regulator	Activated	2.01	1.4e-12						ITGAV	0.946	ion channel	Activated	2.574	1.22e-10					FN1	1.456	enzyme	Activated	2.773	9.34e-07					hydrogen peroxide		chemical - endogenous mammalian	Activated	4.513	2.11e-09
glutathione		chemical - endogenous mammalian	Activated	2.408	0.0274						PRKCD	-0.807	kinase	Activated	2.008	1.88e-06						TLR7	-0.035	transmembrane receptor	Activated	2.57	0.037					APP	1.789	other	Activated	2.77	1.85e-17					WNT3A		cytokine	Activated	4.501	7.38e-08
mir-145		microrna	Activated	2.4	0.00672						TICAM1	-1.1	other	Activated	2	0.00613						Pdgf (complex)		complex	Activated	2.542	2.81e-08					CCNK	0.821	kinase	Activated	2.739	8.35e-05					Interferon alpha		group	Activated	4.484	0.00352
ADA	-1.917	enzyme	Activated	2.384	0.000832						F2	-0.02	peptidase	Activated	2	0.0182						RET		kinase	Activated	2.537	6.08e-14					RAC1		enzyme	Activated	2.724	0.000552					EIF4E	3.709	translation regulator	Activated	4.483	1.72e-07
ROCK2	0.398	kinase	Activated	2.383	3.66e-09						ETV5	1.44	transcription regulator	Activated	2	1.77e-08						RARA		ligand-dependent nuclear receptor	Activated	2.486	7e-14					ERK1/2		group	Activated	2.672	1.27e-17					OSM	0.571	cytokine	Activated	4.47	4.65e-11
tyrphostin AG 1478		chemical - kinase inhibitor	Activated	2.369	0.000537						PRKAR1A		kinase	Inhibited	-2	0.00289						HRAS	0.007	enzyme	Activated	2.463	1.98e-21					EIF4G1		translation regulator	Activated	2.646	6.77e-05					REL	3.312	transcription regulator	Activated	4.425	1.03e-06
LY294002		chemical - kinase inhibitor	Activated	2.366	2.63e-10						miR-296-5p (miRNAs w/seed GGGCCCC)		mature microrna	Inhibited	-2	0.0111						PI3K (complex)		complex	Activated	2.452	2.11e-08					ANGPT2	2.54	growth factor	Activated	2.601	7.56e-05					ERK1/2		group	Activated	4.415	1.38e-06
infliximab		biologic drug	Activated	2.309	6.23e-06						NEUROG1	-0.024	transcription regulator	Inhibited	-2	1.14e-06						YAP1	0.013	transcription regulator	Activated	2.449	2.1e-06					MTPN		transcription regulator	Activated	2.601	5.16e-05					GLI1	2.916	transcription regulator	Activated	4.385	0.00782
HNF1A		transcription regulator	Activated	2.288	3.3e-05						HNF1A		transcription regulator	Inhibited	-2	0.0193						ELK1		transcription regulator	Activated	2.449	0.000699					IL6R	1.585	transmembrane receptor	Activated	2.599	0.000592					P38 MAPK		group	Activated	4.347	4.29e-07
CDH1	0.481	other	Activated	2.269	0.00322						AR		ligand-dependent nuclear receptor	Inhibited	-2.095	3.2e-30						RETNLB		other	Activated	2.429	1.19e-06					NOTCH3	-1.129	transcription regulator	Activated	2.596	0.000276					ANGPT2	4.728	growth factor	Activated	4.329	3.46e-06
ellagic acid		chemical - endogenous non-mammalian	Activated	2.236	0.000575						Growth hormone		group	Inhibited	-2.138	0.0127						INHBB	0.329	growth factor	Activated	2.425	1.56e-08					CD14	1.446	transmembrane receptor	Activated	2.586	0.00132					POU5F1	1.489	transcription regulator	Activated	4.298	6.69e-07
CTLA4	-0.885	transmembrane receptor	Activated	2.236	0.132						IRF4		transcription regulator	Inhibited	-2.138	0.0223						SMAD1		transcription regulator	Activated	2.425	0.000254					EBF1		transcription regulator	Activated	2.585	0.0537					ARNT2	3.431	transcription regulator	Activated	4.264	0.00684
SMARCA2	1.219	transcription regulator	Activated	2.219	0.00463						HMOX1	-1.18	enzyme	Inhibited	-2.156	0.00349						WNT3A		cytokine	Activated	2.424	8.64e-07					GLI2	1.184	transcription regulator	Activated	2.575	5.06e-06					SIM1	1.361	transcription regulator	Activated	4.264	0.00851
APC	1.095	enzyme	Activated	2.216	1.77e-05						PTEN		phosphatase	Inhibited	-2.162	0.0258						Mapk		group	Activated	2.414	8.01e-05					IL17R		complex	Activated	2.562	2.86e-09					AR	2.341	ligand-dependent nuclear receptor	Activated	4.263	4.42e-10
DYRK1A	0.239	kinase	Activated	2.216	0.00164						HNF4A		transcription regulator	Inhibited	-2.219	0.0998						NAMPT		cytokine	Activated	2.391	6.97e-06					PARP1	1.594	enzyme	Activated	2.55	0.0178					IL1A	2.092	cytokine	Activated	4.26	0.00107
IRF4	-0.136	transcription regulator	Activated	2.207	0.042						PDCD1	0.059	phosphatase	Inhibited	-2.236	0.0863						IL1A		cytokine	Activated	2.381	1.59e-11					FGF8	-0.305	growth factor	Activated	2.547	7.79e-06					CEBPB	2.966	transcription regulator	Activated	4.251	9.8e-12
corticosterone		chemical - endogenous mammalian	Activated	2.2	0.112						SMARCE1		transcription regulator	Inhibited	-2.236	0.00215						CD44		enzyme	Activated	2.361	4.21e-15					IL18	-4.224	cytokine	Activated	2.537	0.00118					IL1		group	Activated	4.219	1.21e-05
miR-503-5p (miRNAs w/seed AGCAGCG)		mature microrna	Activated	2.2	0.000207						RPS6KB1		kinase	Inhibited	-2.425	2.86e-05						ETS1	0.021	transcription regulator	Activated	2.352	2.57e-07					HOXD10	5.045	transcription regulator	Activated	2.53	0.000946					TCF7L2	4.564	transcription regulator	Activated	4.199	0.0066
BCL3	0.084	transcription regulator	Activated	2.186	0.0222						MYOCD		transcription regulator	Inhibited	-2.425	0.145						IFNL1		cytokine	Activated	2.33	4.2e-05					MYC	1.321	transcription regulator	Activated	2.525	3.92e-36					IFNA2	1.897	cytokine	Activated	4.183	9.74e-06
PP2/AG1879 tyrosine kinase inhibitor		chemical - kinase inhibitor	Activated	2.183	0.00389						CTLA4	0.038	transmembrane receptor	Inhibited	-2.449	0.00492						PDGF BB		complex	Activated	2.314	1.76e-12					ESR1		ligand-dependent nuclear receptor	Activated	2.521	3.45e-32					VEGFA	3.696	growth factor	Activated	4.156	3.94e-05
Bay 11-7082		chemical - kinase inhibitor	Activated	2.182	0.0858						IL13	-0.075	cytokine	Inhibited	-2.612	9.3e-14						Ins1		other	Activated	2.314	8.41e-07					Jnk		group	Activated	2.517	2.31e-11					MAP2K1	1.808	kinase	Activated	4.152	5.47e-08
SCD	-1.468	enzyme	Activated	2.158	0.00283						CEBPA	0.121	transcription regulator	Inhibited	-2.668	1.81e-06						IgG		complex	Activated	2.313	6.32e-17					STAT3		transcription regulator	Activated	2.516	6.5e-24					TBX2	2.916	transcription regulator	Activated	4.146	3.05e-10
RB1	0.559	transcription regulator	Activated	2.157	2.26e-06						estrogen receptor		group	Inhibited	-2.699	3.67e-20						TNFRSF1A	0.134	transmembrane receptor	Activated	2.313	9.37e-05					CCND1	1.685	transcription regulator	Activated	2.5	2.08e-22					HIF1A	4.322	transcription regulator	Activated	4.088	1.47e-07
LIPE	-1.15	enzyme	Activated	2.153	4.52e-06						FBN1	1.47	other	Inhibited	-2.789	3.41e-07						IL6	-0.194	cytokine	Activated	2.289	3.73e-26					TICAM1	-1.856	other	Activated	2.484	2.38e-09					Tgf beta		group	Activated	4.069	1.28e-12
miR-1-3p (and other miRNAs w/seed GGAAUGU)		mature microrna	Activated	2.111	0.155						E2F6	1.06	transcription regulator	Inhibited	-2.828	4.98e-05						IRF7	0.281	transcription regulator	Activated	2.289	0.00121					PTGS2	0.014	enzyme	Activated	2.477	1.29e-07					Cg		complex	Activated	4.054	4.02e-10
RUNX1		transcription regulator	Activated	2.016	0.00617						WISP2	-0.024	growth factor	Inhibited	-2.867	2.77e-09						NFkB (complex)		complex	Activated	2.27	2.26e-09					Collagen type IV		complex	Activated	2.449	0.000439					Jnk		group	Activated	4.049	4.66e-07
KLF2	1.547	transcription regulator	Activated	2.016	0.0192						BTK	-0.04	kinase	Inhibited	-2.897	9.49e-06						FOSL1	0.121	transcription regulator	Activated	2.258	3.7e-11					AGT	-0.369	growth factor	Activated	2.445	7.69e-13					PDGF BB		complex	Activated	4.034	1.62e-11
NKX2-1		transcription regulator	Activated	2.01	4.68e-06						CLDN7	-1.56	other	Inhibited	-3.13	2.13e-07						STAT3		transcription regulator	Activated	2.237	2.51e-18					SP1	-0.037	transcription regulator	Activated	2.436	2.98e-27					TREM1	4.315	transmembrane receptor	Activated	4.025	2.65e-09
FUT8	-0.89	enzyme	Activated	2	0.0112						CDKN1A	-0.233	kinase	Inhibited	-3.271	3.18e-10						VGLL3	-0.04	other	Activated	2.236	3.96e-06					NOD2	-0.893	other	Activated	2.411	0.000126					IL17A	1.64	cytokine	Activated	4.009	0.000285
HCAR2		g-protein coupled receptor	Activated	2	0.0051						HSF1		transcription regulator	Inhibited	-3.281	1.82e-07						SMOC2		other	Activated	2.236	1.15e-07					advanced glycation end-products		chemical - endogenous mammalian	Activated	2.39	0.0174					MYC	4.011	transcription regulator	Activated	4.003	9.85e-23
ACKR2		g-protein coupled receptor	Activated	2	0.0724						KDM5B		transcription regulator	Inhibited	-3.394	2.72e-13						NfkB1-RelA		complex	Activated	2.229	0.000253					IFNA4	-0.588	cytokine	Activated	2.386	0.000956					PGR	0.946	ligand-dependent nuclear receptor	Activated	4.001	3.26e-15
PRKG1	0.719	kinase	Activated	2	0.0339						SPDEF		transcription regulator	Inhibited	-3.973	1.93e-09						TRAF2	0.127	enzyme	Activated	2.226	0.00044					EGFR	1.901	kinase	Activated	2.381	1.97e-16					KITLG	2.044	growth factor	Activated	4	0.00132
AIRE		transcription regulator	Activated	2	0.0664						NUPR1	0.388	transcription regulator	Inhibited	-4.427	3.24e-20						FZD9	-0.029	g-protein coupled receptor	Activated	2.219	2.82e-05					MAVS	-0.464	other	Activated	2.368	0.000746					SYVN1		transporter	Activated	4	5.38e-05
TOB1	1.936	transcription regulator	Activated	2	0.133						TP53		transcription regulator	Inhibited	-5.289	1.79e-39						IL-1R		group	Activated	2.219	0.00017					FOSL1	0.279	transcription regulator	Activated	2.35	6.61e-09					CD38	3.276	enzyme	Activated	3.96	0.000432
oblimersen		biologic drug	Inhibited	-2	0.2																	IRF5		transcription regulator	Activated	2.219	0.0186					IRF3	1.276	transcription regulator	Activated	2.348	2.01e-07					MTPN		transcription regulator	Activated	3.939	2.72e-05
Zn2+		chemical - endogenous mammalian	Inhibited	-2	0.0051																	NTRK2	1.306	kinase	Activated	2.191	0.00672					IL2	-1.955	cytokine	Activated	2.347	7.52e-11					salmonella minnesota R595 lipopolysaccharides		chemical - endogenous non-mammalian	Activated	3.923	0.00256
lymphotoxin-alpha1-beta2		complex	Inhibited	-2	0.00238																	ADAM17		peptidase	Activated	2.177	0.00155					IL17F		cytokine	Activated	2.346	0.00226					IRF7	1.804	transcription regulator	Activated	3.876	0.038
CYBB	-1.369	enzyme	Inhibited	-2	0.0379																	CYR61		other	Activated	2.153	1.27e-07					CD44	2.278	enzyme	Activated	2.338	4.81e-13					CHUK	3.552	kinase	Activated	3.866	3.48e-05
AURKB	-1.686	kinase	Inhibited	-2	0.00775																	PLAT	0.715	peptidase	Activated	2.15	4.76e-05					PTGER2	-0.123	g-protein coupled receptor	Activated	2.335	1.45e-25					Pdgf (complex)		complex	Activated	3.859	1.42e-09
mir-137		microrna	Inhibited	-2	0.000355																	SNAI1	-0.117	transcription regulator	Activated	2.147	2.81e-08					MSC	-0.027	transcription regulator	Activated	2.333	0.00196					TICAM1	0.824	other	Activated	3.833	0.007
VGLL3	1.122	other	Inhibited	-2	0.00126																	IL17F		cytokine	Activated	2.136	0.000364					5-O-mycolyl-beta-araf-(1->2)-5-O-mycolyl-alpha-araf-(1->1')-glycerol		chemical - endogenous non-mammalian	Activated	2.324	1.73e-11					TLR4	2.38	transmembrane receptor	Activated	3.724	0.000183
ACTN4	0.394	transcription regulator	Inhibited	-2	0.000355																	MAP3K1	-0.106	kinase	Activated	2.118	2.19e-09					IgG		complex	Activated	2.268	3.29e-17					APP	4.594	other	Activated	3.713	4.48e-10
Mek		group	Inhibited	-2.045	5.08e-06																	PLG		peptidase	Activated	2.108	0.00529					CEBPB	1.274	transcription regulator	Activated	2.266	3.14e-18					EGFR	5.764	kinase	Activated	3.702	1.85e-11
E. coli lipopolysaccharide		chemical - endogenous non-mammalian	Inhibited	-2.06	0.00703																	AGT	-0.025	growth factor	Activated	2.103	4.21e-12					ERBB2	-1.193	kinase	Activated	2.244	6.94e-48					IGF1	3.139	growth factor	Activated	3.676	2.81e-07
E. coli serotype 0127B8 lipopolysaccharide		chemical - endogenous non-mammalian	Inhibited	-2.061	1.29e-09																	TNFRSF1B	0.044	transmembrane receptor	Activated	2.091	4.74e-06					TRADD	-1.424	other	Activated	2.236	0.0117					PTGER2	1.528	g-protein coupled receptor	Activated	3.672	6.46e-16
KLF5	0.576	transcription regulator	Inhibited	-2.063	0.00717																	nitric oxide		chemical - endogenous mammalian	Activated	2.088	2.16e-08					ETV5	1.386	transcription regulator	Activated	2.236	1.03e-07					CSF1	3.184	cytokine	Activated	3.668	0.000185
IgG		complex	Inhibited	-2.074	3.48e-08																	poly rI:rC-RNA		biologic drug	Activated	2.063	8.91e-07					MBD2	-2.348	transcription regulator	Activated	2.233	0.0251					STAT1	4.309	transcription regulator	Activated	3.642	8.25e-05
RET		kinase	Inhibited	-2.079	4.76e-08																	LDL		complex	Activated	2.053	3.95e-07					TFDP1	1.426	transcription regulator	Activated	2.224	0.00126					CCND1	4.998	transcription regulator	Activated	3.626	3.31e-11
AKT1	-0.948	kinase	Inhibited	-2.093	7.84e-05																	MIF	0.259	cytokine	Activated	2.011	2.68e-05					NAMPT	-2.243	cytokine	Activated	2.222	6.53e-06					TGFB3	3.077	growth factor	Activated	3.607	1.47e-07
MAP3K7	-0.289	kinase	Inhibited	-2.105	9.06e-05																	SMAD2		transcription regulator	Activated	2.007	0.00044					FZD9	0.997	g-protein coupled receptor	Activated	2.219	0.00116					SMAD3	2.266	transcription regulator	Activated	3.591	9.5e-10
FOSL1	-0.861	transcription regulator	Inhibited	-2.116	3.21e-08																	D-fructose		chemical - endogenous mammalian	Activated	2	0.0145					AXL		kinase	Activated	2.219	0.0135					NFKB1	4.215	transcription regulator	Activated	3.588	1.24e-06
LIF	0.171	cytokine	Inhibited	-2.117	0.0178																	STAT1/3/5 dimer		complex	Activated	2	0.000109					CKS1B	2.869	kinase	Activated	2.215	5.99e-06					IFNL1		cytokine	Activated	3.582	0.000121
KRT17	-3.954	other	Inhibited	-2.121	2.78e-05																	IL19	-0.183	cytokine	Activated	2	0.00048					IFNA10	-0.683	cytokine	Activated	2.214	0.000425					E. coli B5 lipopolysaccharide		chemical - endogenous non-mammalian	Activated	3.577	0.00283
N-acetylmuramyl-L-alanyl-D-isoglutamine		chemical - endogenous non-mammalian	Inhibited	-2.144	0.0213																	TRADD		other	Activated	2	0.00339					IFNA5	-0.354	cytokine	Activated	2.214	0.000425					inosine		chemical - endogenous mammalian	Activated	3.568	7.42e-06
MAVS	-1.398	other	Inhibited	-2.152	0.062																	E2F2	-0.125	transcription regulator	Activated	2	1.24e-09					IFNA7	-0.343	cytokine	Activated	2.214	0.000425					FGF7	3.03	growth factor	Activated	3.563	4.59e-05
CYR61	1.025	other	Inhibited	-2.153	0.000172																	HOXD3		transcription regulator	Activated	2	0.000926					IFNA14	-0.185	cytokine	Activated	2.214	0.000425					TNFSF11	3.565	cytokine	Activated	3.562	0.000286
peptidoglycan		chemical - endogenous non-mammalian	Inhibited	-2.156	5.97e-06																	F3	0.656	transmembrane receptor	Activated	2	0.0486					IFNA6	-0.665	cytokine	Activated	2.214	0.000425					Ins1		other	Activated	3.541	0.000732
PI3K (complex)		complex	Inhibited	-2.172	0.000162																	bicuculline		chemical - endogenous non-mammalian	Inhibited	-2	0.0112					IFNA8	0.397	cytokine	Activated	2.214	0.000612					TLR3	2.586	transmembrane receptor	Activated	3.539	0.00305
IRF7	0.649	transcription regulator	Inhibited	-2.177	1																	GC-GCR dimer		complex	Inhibited	-2	0.000374					IFNA16	-0.199	cytokine	Activated	2.214	0.000612					RETNLB		other	Activated	3.538	5.55e-07
PTGS2	-1.208	enzyme	Inhibited	-2.179	7.36e-06																	FUT8	0.47	enzyme	Inhibited	-2	0.00112					INHBB	1.417	growth factor	Activated	2.213	0.000612					ETS1	2.118	transcription regulator	Activated	3.532	7.67e-06
IHH		enzyme	Inhibited	-2.19	0.00308																	ALDH2	-0.665	enzyme	Inhibited	-2	0.00112					IFNA21	-0.278	cytokine	Activated	2.211	0.000425					RAC1	2.338	enzyme	Activated	3.516	0.000397
PLAUR	-2.568	transmembrane receptor	Inhibited	-2.19	0.016																	ALOX5		enzyme	Inhibited	-2	0.00387					Collagen type I		complex	Activated	2.207	0.00439					NTRK2	4.61	kinase	Activated	3.511	2.1e-06
ORMDL3	0.245	other	Inhibited	-2.191	0.000138																	ACKR2	0.029	g-protein coupled receptor	Inhibited	-2	0.00934					PAX8	-1.321	transcription regulator	Activated	2.2	0.00999					cyclic AMP		chemical - endogenous mammalian	Activated	3.482	1.35e-05
ELF3	1.374	transcription regulator	Inhibited	-2.193	0.00721																	PRKG1		kinase	Inhibited	-2	0.00387					RELB	0.53	transcription regulator	Activated	2.2	0.1					norepinephrine		chemical - endogenous mammalian	Activated	3.475	0.0362
CTNNB1	1.137	transcription regulator	Inhibited	-2.193	1.99e-12																	miR-296-5p (miRNAs w/seed GGGCCCC)		mature microrna	Inhibited	-2	0.000213					IL1		group	Activated	2.198	3.51e-12					FLT1	2.464	kinase	Activated	3.464	0.00119
IL32	-2.485	cytokine	Inhibited	-2.195	0.00248																	miR-30c-5p (and other miRNAs w/seed GUAAACA)		mature microrna	Inhibited	-2	0.189					XIAP	-1.107	enzyme	Activated	2.183	0.000749					MKNK1	2.695	kinase	Activated	3.464	0.0161
TNFSF13B	-0.412	cytokine	Inhibited	-2.2	0.062																	Ptprd		phosphatase	Inhibited	-2	0.000213					LDL		complex	Activated	2.182	1.89e-09					IL12 (complex)		complex	Activated	3.453	0.0341
KAT6A	-0.166	enzyme	Inhibited	-2.213	0.0142																	GLIS2		transcription regulator	Inhibited	-2	0.000606					ABL1	0.99	kinase	Activated	2.177	0.0259					INHBA	6.303	growth factor	Activated	3.437	0.00313
5-hydroxytryptamine		chemical - endogenous mammalian	Inhibited	-2.215	0.00915																	GLIS1		transcription regulator	Inhibited	-2	1.25e-06					ADAM17		peptidase	Activated	2.177	0.0397					Mek		group	Activated	3.425	0.000259
TRADD	-0.196	other	Inhibited	-2.219	0.00618																	PPARGC1A	-0.361	transcription regulator	Inhibited	-2.006	0.106					Fc gamma receptor		group	Activated	2.176	0.000703					vancomycin		biologic drug	Activated	3.405	0.00495
S100A7	-0.945	other	Inhibited	-2.219	5.32e-05																	hydrocortisone		chemical - endogenous mammalian	Inhibited	-2.008	3.62e-05					OSM	-0.59	cytokine	Activated	2.166	3.71e-41					IL18	-2.047	cytokine	Activated	3.382	0.0165
D-fructose		chemical - endogenous mammalian	Inhibited	-2.224	0.0328																	TCF3		transcription regulator	Inhibited	-2.01	4.34e-09					TRAF6	-0.539	enzyme	Activated	2.166	0.117					Collagen type I		complex	Activated	3.368	2.23e-05
IKBKE	-0.614	kinase	Inhibited	-2.232	0.0577																	bee venom		chemical - endogenous non-mammalian	Inhibited	-2.049	0.000344					TNFSF12	-0.157	cytokine	Activated	2.15	1.05e-05					IFN Beta		group	Activated	3.365	0.007
Collagen type IV		complex	Inhibited	-2.236	0.00164																	HDAC1	0.304	transcription regulator	Inhibited	-2.058	1.1e-07					Ifn		group	Activated	2.15	3.64e-09					E2f		group	Activated	3.358	1.02e-09
IL1B	-3.183	cytokine	Inhibited	-2.236	6.67e-19																	CD28		transmembrane receptor	Inhibited	-2.059	0.474					TGFBR2		kinase	Activated	2.143	3.09e-09					MYB	2.496	transcription regulator	Activated	3.353	1.78e-07
LDL		complex	Inhibited	-2.244	3.05e-06																	FOXO3		transcription regulator	Inhibited	-2.077	1.28e-06					ITGAV	1.555	ion channel	Activated	2.135	4.57e-08					MED1	3.862	transcription regulator	Activated	3.333	6.27e-07
IL6R	-0.885	transmembrane receptor	Inhibited	-2.249	0.000682																	miR-155-5p (miRNAs w/seed UAAUGCU)		mature microrna	Inhibited	-2.102	1.04e-07					MERTK		kinase	Activated	2.129	0.0323					SOX4	6.221	transcription regulator	Activated	3.321	0.0013
FOXO1	0.143	transcription regulator	Inhibited	-2.276	4.03e-09																	HDAC2	0.446	transcription regulator	Inhibited	-2.111	7.45e-07					GRB2	-0.215	other	Activated	2.121	0.00211					RELA	2.671	transcription regulator	Activated	3.318	0.000257
TRAF6	0.513	enzyme	Inhibited	-2.281	0.0232																	NEUROG1	-0.134	transcription regulator	Inhibited	-2.111	2.04e-07					DDX58	0.545	enzyme	Activated	2.12	0.000302					SAMSN1	4.563	other	Activated	3.317	0.0168
CXCL8	-4.445	cytokine	Inhibited	-2.284	0.00355																	infliximab		biologic drug	Inhibited	-2.121	5.08e-05					JUN		transcription regulator	Activated	2.12	8.64e-16					IGF2BP1		translation regulator	Activated	3.317	3.81e-09
AGT	-0.018	growth factor	Inhibited	-2.343	1.93e-11																	miR-29b-3p (and other miRNAs w/seed AGCACCA)		mature microrna	Inhibited	-2.122	1.83e-06					TGFB3	0.784	growth factor	Activated	2.1	5.14e-09					ERG	3.495	transcription regulator	Activated	3.308	0.000115
CEBPB	-0.989	transcription regulator	Inhibited	-2.364	7.82e-18																	calphostin C		chemical - kinase inhibitor	Inhibited	-2.155	8.21e-05					Pdgf (complex)		complex	Activated	2.099	3.91e-08					GDF2	1.781	growth factor	Activated	3.302	0.000612
Collagen type I		complex	Inhibited	-2.368	7.82e-05																	COL18A1		other	Inhibited	-2.157	0.000899					MYBL2	3.36	transcription regulator	Activated	2.098	0.000156					Mapk		group	Activated	3.273	0.00028
SRC	-0.001	kinase	Inhibited	-2.388	0.00442																	heparin		chemical - endogenous mammalian	Inhibited	-2.166	2.04e-07					CXCL8	2.373	cytokine	Activated	2.087	0.00301					IL3	1.307	cytokine	Activated	3.251	9.74e-06
advanced glycation end-products		chemical - endogenous mammalian	Inhibited	-2.39	0.000356																	MXI1	-0.61	transcription regulator	Inhibited	-2.2	2.03e-05					RETNLB		other	Activated	2.06	0.00042					JUN	1.98	transcription regulator	Activated	3.245	3.01e-10
HMGB1	0.535	transcription regulator	Inhibited	-2.411	0.00427																	NKX2-1		transcription regulator	Inhibited	-2.208	0.000548					IRF5		transcription regulator	Activated	2.045	5.56e-06					ATF4	2.847	transcription regulator	Activated	3.244	0.0014
IL3		cytokine	Inhibited	-2.412	1																	bisindolylmaleimide I		chemical - kinase inhibitor	Inhibited	-2.209	2.35e-06					PIK3R1		kinase	Activated	2.038	1.4e-05					IRF1	3.2	transcription regulator	Activated	3.24	0.00178
E2F3	-2.04	transcription regulator	Inhibited	-2.412	5.12e-05																	BTK	-0.024	kinase	Inhibited	-2.213	0.000401					Ifnar		group	Activated	2.033	1.62e-05					aldosterone		chemical - endogenous mammalian	Activated	3.237	0.00137
deoxycholate		chemical - endogenous mammalian	Inhibited	-2.42	0.0177																	HAND2	-0.121	transcription regulator	Inhibited	-2.213	0.000781					VEGFA		growth factor	Activated	2.011	2.86e-08					IKBKB	3.037	kinase	Activated	3.224	1.27e-06
NfkB1-RelA		complex	Inhibited	-2.429	0.000671																	KLF2	-0.675	transcription regulator	Inhibited	-2.214	9.26e-05					ETS1	-0.557	transcription regulator	Activated	2.003	1.61e-07					TGFBR1	1.905	kinase	Activated	3.208	3.21e-06
stallimycin		biologic drug	Inhibited	-2.433	0.0132																	DYRK1A		kinase	Inhibited	-2.216	8.59e-05					niacinamide		chemical - endogenous mammalian	Activated	2	0.177					BMP2	2.034	growth factor	Activated	3.206	1.61e-06
IL-1R		group	Inhibited	-2.434	0.000422																	CHADL		other	Inhibited	-2.236	0.000432					STAT1/3/5 dimer		complex	Activated	2	0.00223					Ifnar		group	Activated	3.194	0.000479
FOXF2	0.33	transcription regulator	Inhibited	-2.447	4.51e-06																	CTLA4	0.007	transmembrane receptor	Inhibited	-2.236	0.0137					PARP9		enzyme	Activated	2	0.0132					DOCK8		other	Activated	3.162	0.00742
E2F2	-0.365	transcription regulator	Inhibited	-2.449	6.74e-05																	PTEN		phosphatase	Inhibited	-2.244	1.25e-12					CHD4		enzyme	Activated	2	0.0175					SPIB	2.641	transcription regulator	Activated	3.162	0.0093
Vegf		group	Inhibited	-2.526	1.57e-19																	ABCB4	-0.153	transporter	Inhibited	-2.287	4.56e-09					UHRF2		enzyme	Activated	2	0.0297					F3	3.345	transmembrane receptor	Activated	3.162	0.000961
IL17F		cytokine	Inhibited	-2.538	1.29e-07																	BNIP3L		other	Inhibited	-2.333	3.53e-06					Angiotensin II receptor type 1		group	Activated	2	0.00879					progesterone		chemical - endogenous mammalian	Activated	3.156	4.12e-08
ETS1	-0.96	transcription regulator	Inhibited	-2.555	0.000614																	herbimycin		chemical - kinase inhibitor	Inhibited	-2.36	6.01e-07					AURKB	1.862	kinase	Activated	2	0.0132					D-glucose		chemical - endogenous mammalian	Activated	3.133	4.01e-08
PLAU	-3.719	peptidase	Inhibited	-2.556	0.000419																	ADA		enzyme	Inhibited	-2.401	2.51e-05					SMOC2		other	Activated	2	0.000193					IL27		cytokine	Activated	3.133	2.1e-05
ITGAV	-0.852	ion channel	Inhibited	-2.574	7.42e-05																	APC		enzyme	Inhibited	-2.425	3.11e-07					BID	2.695	other	Activated	2	0.0109					ERK		group	Activated	3.107	1.01e-06
RARA	-0.326	ligand-dependent nuclear receptor	Inhibited	-2.579	8.98e-17																	HNF1A		transcription regulator	Inhibited	-2.425	0.00241					TASP1	1.476	peptidase	Activated	2	0.00155					Creb		group	Activated	3.1	0.0423
10E,12Z-octadecadienoic acid		chemical - endogenous mammalian	Inhibited	-2.583	0.00139																	HNF4A		transcription regulator	Inhibited	-2.43	0.000175					MYCBP		transcription regulator	Activated	2	0.000193					PTH	1.017	other	Activated	3.095	1.3e-07
CBX5	-1.2	transcription regulator	Inhibited	-2.584	2.22e-11																	TRIM24		transcription regulator	Inhibited	-2.515	3.68e-08					TAF4B	-0.731	transcription regulator	Activated	2	0.00849					PTK2	4.613	kinase	Activated	3.091	2.06e-05
ELK1	-0.802	transcription regulator	Inhibited	-2.596	0.000907																	WISP2	-0.176	growth factor	Inhibited	-2.538	1.15e-07					RCAN1	1.06	transcription regulator	Activated	2	0.0297					EPAS1	2.11	transcription regulator	Activated	3.09	0.000941
NOD2	1.103	other	Inhibited	-2.61	0.0084																	tyrphostin AG 1478		chemical - kinase inhibitor	Inhibited	-2.549	2.42e-06					IFNAR2	1.272	transmembrane receptor	Activated	2	0.0132					EBF1		transcription regulator	Activated	3.066	7.49e-05
FOXM1	-3.139	transcription regulator	Inhibited	-2.621	3.07e-16																	estrogen receptor		group	Inhibited	-2.576	2.06e-16					CD2	-0.14	transmembrane receptor	Activated	2	0.157					PRKCE	2.188	kinase	Activated	3.063	0.000531
TNFSF11	-0.526	cytokine	Inhibited	-2.625	0.0428																	SP600125		chemical - kinase inhibitor	Inhibited	-2.587	1.02e-12					AQP1		transporter	Activated	2	0.00699					HTT	1.811	transcription regulator	Activated	3.044	1.21e-05
ANGPT2	-1.819	growth factor	Inhibited	-2.655	0.000187																	FBN1		other	Inhibited	-2.621	9.89e-09					decursin		chemical - endogenous non-mammalian	Inhibited	-2	0.00879					YAP1	0.696	transcription regulator	Activated	3.031	3.23e-05
TBX2	0.151	transcription regulator	Inhibited	-2.673	3.13e-06																	ALDH1A2		enzyme	Inhibited	-2.63	4.65e-06					Ncoa-Nr1i3-Rxra		complex	Inhibited	-2	0.0109					tretinoin		chemical - endogenous mammalian	Activated	3.029	1.74e-23
Ap1		complex	Inhibited	-2.772	3.17e-07																	ATP7B	-0.094	transporter	Inhibited	-2.646	2.33e-05					Ncoa-Nr1i2-Rxra		complex	Inhibited	-2	0.0132					Insulin		group	Activated	3.006	0.00209
TNFSF12		cytokine	Inhibited	-2.779	2.79e-07																	CDH1		other	Inhibited	-2.658	5.16e-07					CAR ligand-CAR-Retinoic acid-RXRÎ±		complex	Inhibited	-2	0.0189					SASH1		other	Activated	3	0.0267
NAMPT	0.975	cytokine	Inhibited	-2.788	3.86e-10																	IL1RN	-2.769	cytokine	Inhibited	-2.669	1.26e-08					HCAR2		g-protein coupled receptor	Inhibited	-2	0.00879					SEMA7A	1.572	transmembrane receptor	Activated	3	2.53e-06
TNF	-0.684	cytokine	Inhibited	-2.812	5.85e-26																	CDKN1A	0.031	kinase	Inhibited	-2.718	5.7e-35					miR-31-5p (and other miRNAs w/seed GGCAAGA)		mature microrna		-2	0.0031					CD247	1.796	transmembrane receptor	Activated	3	0.0117
CD40LG		cytokine	Inhibited	-2.93	0.0223																	IRF4		transcription regulator	Inhibited	-2.72	0.000383					miR-296-5p (miRNAs w/seed GGGCCCC)		mature microrna	Inhibited	-2	0.00416					NRG1	3.92	growth factor	Activated	2.996	0.0323
FGF2	1.552	growth factor	Inhibited	-2.948	1e-07																	AHR	0.684	ligand-dependent nuclear receptor	Inhibited	-2.729	3.17e-12					RNF216		other	Inhibited	-2	0.00103					SMAD4	3.587	transcription regulator	Activated	2.995	4.98e-08
IL17R		complex	Inhibited	-2.952	1.61e-08																	isotretinoin		biologic drug	Inhibited	-2.752	1.51e-16					GLIS2		transcription regulator	Inhibited	-2	0.0109					Nfat (family)		group	Activated	2.985	0.042
NTRK2	2.03	kinase	Inhibited	-2.967	0.00038																	HNF1B		transcription regulator	Inhibited	-2.77	1.07e-15					POMC	-0.37	other	Inhibited	-2.003	0.00229					Akt		group	Activated	2.98	0.00132
IL1A	-1.241	cytokine	Inhibited	-3.041	3.69e-16																	KDM5B		transcription regulator	Inhibited	-2.79	6.86e-08					phosphate		chemical - endogenous mammalian	Inhibited	-2.026	0.000165					MAP2K4	2.445	kinase	Activated	2.975	0.000451
PDLIM2	1.822	other	Inhibited	-3.051	0.000147																	RBL2		other	Inhibited	-2.921	5.18e-10					HDAC2	0.933	transcription regulator	Inhibited	-2.034	3.04e-06					E2F2	2.954	transcription regulator	Activated	2.967	1.97e-08
E2f		group	Inhibited	-3.063	1.38e-06																	Alpha catenin		group	Inhibited	-2.925	2.52e-14					HNF1A		transcription regulator	Inhibited	-2.041	4.51e-05					TWIST2		transcription regulator	Activated	2.965	5.96e-06
ERBB2	0.536	kinase	Inhibited	-3.084	4.9e-36																	CLDN7	-1.027	other	Inhibited	-2.94	5.04e-13					MEF2C	1.067	transcription regulator	Inhibited	-2.045	0.0166					TFAP4	3.254	transcription regulator	Activated	2.96	0.000278
CCND1	-0.344	transcription regulator	Inhibited	-3.094	3.33e-24																	PP2/AG1879 tyrosine kinase inhibitor		chemical - kinase inhibitor	Inhibited	-2.959	3.77e-05					26s Proteasome		complex	Inhibited	-2.121	0.0852					IRF5	2.399	transcription regulator	Activated	2.95	0.00742
Jnk		group	Inhibited	-3.135	2.51e-05																	RBL1	0.244	transcription regulator	Inhibited	-2.985	5.77e-08					mir-34		microrna	Inhibited	-2.136	0.00116					PDGFB	2.432	growth factor	Activated	2.945	0.00131
OSM		cytokine	Inhibited	-3.152	5.82e-21																	MYOCD		transcription regulator	Inhibited	-3.059	9.86e-06					mir-133		microrna	Inhibited	-2.156	0.0572					SMAD2	3.727	transcription regulator	Activated	2.945	0.022
PDGF BB		complex	Inhibited	-3.171	3.48e-07																	NUPR1	-0.096	transcription regulator	Inhibited	-3.087	4.59e-09					AHR	2.198	ligand-dependent nuclear receptor	Inhibited	-2.16	2.63e-14					JAK2	3.644	kinase	Activated	2.941	0.026
PTGER2	0.561	g-protein coupled receptor	Inhibited	-3.339	2.3e-16																	Rb		group	Inhibited	-3.121	4.59e-11					MYOCD		transcription regulator	Inhibited	-2.17	0.0157					CCL5	3.031	cytokine	Activated	2.933	0.01
poly rI:rC-RNA		biologic drug	Inhibited	-3.344	0.00359																	CR1L		other	Inhibited	-3.138	1.28e-09					miR-133a-3p (and other miRNAs w/seed UUGGUCC)		mature microrna	Inhibited	-2.177	0.0622					GAST	1.678	other	Activated	2.932	0.0392
FN1	-0.656	enzyme	Inhibited	-3.358	1.84e-05																	Irgm1		other	Inhibited	-3.148	2.38e-08					apigenin		chemical - endogenous non-mammalian	Inhibited	-2.183	0.0123					MAP2K1/2		group	Activated	2.913	0.000211
E2F1	-0.667	transcription regulator	Inhibited	-3.362	1.25e-08																	butyric acid		chemical - endogenous mammalian	Inhibited	-3.166	2.09e-16					CDKN1A	-0.166	kinase	Inhibited	-2.184	2.84e-31					Ca2+		chemical - endogenous mammalian	Activated	2.911	0.00316
Tnf (family)		group	Inhibited	-3.404	0.000126																	wortmannin		chemical - kinase inhibitor	Inhibited	-3.22	1.05e-08					miR-199a-3p (and other miRNAs w/seed CAGUAGU)		mature microrna	Inhibited	-2.213	0.000612					RET	3.061	kinase	Activated	2.903	1.97e-12
EP400	-0.852	other	Inhibited	-3.45	6.59e-08																	let-7a-5p (and other miRNAs w/seed GAGGUAG)		mature microrna	Inhibited	-3.264	5.01e-05					HAND2	1.803	transcription regulator	Inhibited	-2.213	0.0346					CXCL12	1.281	cytokine	Activated	2.9	0.0049
5-O-mycolyl-beta-araf-(1->2)-5-O-mycolyl-alpha-araf-(1->1')-glycerol		chemical - endogenous non-mammalian	Inhibited	-3.5	5.58e-07																	PPARG	-0.127	ligand-dependent nuclear receptor	Inhibited	-3.33	9.94e-14					AICAR		chemical - endogenous mammalian	Inhibited	-2.219	0.0906					WNT1	0.637	cytokine	Activated	2.898	0.00731
HGF	0.655	growth factor	Inhibited	-3.585	8.61e-18																	LY294002		chemical - kinase inhibitor	Inhibited	-3.378	2.61e-18					baicalein		chemical - endogenous non-mammalian	Inhibited	-2.223	7.82e-06					bisphenol A		chemical - endogenous non-mammalian	Activated	2.885	0.02
EGF	-0.511	growth factor	Inhibited	-3.748	1.32e-10																	SPDEF		transcription regulator	Inhibited	-3.434	3.36e-09					DKK1	-2.635	growth factor	Inhibited	-2.223	0.00132					SPP1	5.879	cytokine	Activated	2.873	5.43e-07
ERK1/2		group	Inhibited	-3.782	5.95e-10																	NR3C1		ligand-dependent nuclear receptor	Inhibited	-3.494	1.43e-08					CEBPE	0.443	transcription regulator	Inhibited	-2.223	0.00277					EGR1	2.218	transcription regulator	Activated	2.85	8.34e-05
EGFR	0.501	kinase	Inhibited	-3.802	1.24e-14																	RB1		transcription regulator	Inhibited	-3.805	2.04e-18					NKX2-1		transcription regulator	Inhibited	-2.229	0.00103					TCR		complex	Activated	2.846	2.74e-08
SPP1	-4.573	cytokine	Inhibited	-4.074	5.14e-06																	let-7		microrna	Inhibited	-3.883	3.12e-11					bee venom		chemical - endogenous non-mammalian	Inhibited	-2.231	0.00108					5-O-mycolyl-beta-araf-(1->2)-5-O-mycolyl-alpha-araf-(1->1')-glycerol		chemical - endogenous non-mammalian	Activated	2.84	0.000159
RABL6	-0.385	other	Inhibited	-4.123	1.29e-09																	CDKN2A		transcription regulator	Inhibited	-4.349	4.98e-18					NDUFA13	-0.712	enzyme	Inhibited	-2.233	1.96e-05					ZAP70	1.35	kinase	Activated	2.828	0.0186
CSF2		cytokine	Inhibited	-5.561	4.65e-10																	TP53		transcription regulator	Inhibited	-5.16	9.25e-54					Ptprd		phosphatase	Inhibited	-2.236	0.000425					MAPK3	0.611	kinase	Activated	2.828	0.0189
																																GLIS1		transcription regulator	Inhibited	-2.236	3.11e-07					EIF4G1	3.29	translation regulator	Activated	2.828	2.59e-05
																																NR1I3	0.088	ligand-dependent nuclear receptor	Inhibited	-2.255	0.00494					D-fructose		chemical - endogenous mammalian	Activated	2.826	0.00325
																																CTLA4	-0.035	transmembrane receptor	Inhibited	-2.306	1.16e-05					BRD4	3.249	kinase	Activated	2.826	0.00655
																																LEPR	-1.124	transmembrane receptor	Inhibited	-2.324	0.00148					MAP3K14	2.588	kinase	Activated	2.813	0.013
																																PKD1	1.157	ion channel	Inhibited	-2.331	0.159					Tnf (family)		group	Activated	2.804	0.0248
																																CDH1		other	Inhibited	-2.333	4.46e-05					MAP3K1	2.771	kinase	Activated	2.804	0.0152
																																TCF7L2		transcription regulator	Inhibited	-2.344	0.00168					IRF8	2.133	transcription regulator	Activated	2.801	0.00391
																																glutamine		chemical - endogenous mammalian	Inhibited	-2.356	0.000841					PIM1	-1.318	kinase	Activated	2.8	0.0122
																																15-deoxy-delta-12,14 -PGJ 2		chemical - endogenous non-mammalian	Inhibited	-2.366	1.89e-08					sodium chloride		chemical - endogenous mammalian	Activated	2.782	0.0324
																																KLF2	-0.776	transcription regulator	Inhibited	-2.374	0.000265					ELK1	2.472	transcription regulator	Activated	2.781	0.00206
																																DNASE2		enzyme	Inhibited	-2.4	1.05e-05					TCF4	4.868	transcription regulator	Activated	2.766	0.00668
																																mir-145		microrna	Inhibited	-2.4	0.00337					CTGF	2.825	growth factor	Activated	2.764	0.00118
																																MXI1	-1.558	transcription regulator	Inhibited	-2.412	8.03e-05					IFN alpha/beta		group	Activated	2.724	0.00773
																																ALOX5		enzyme	Inhibited	-2.414	0.00273					CYR61	2.257	other	Activated	2.715	6.24e-05
																																uric acid		chemical - endogenous mammalian	Inhibited	-2.452	1.23e-06					GNA12	3.496	enzyme	Activated	2.704	0.00171
																																FOXO3		transcription regulator	Inhibited	-2.498	2.27e-10					IGF1R	4.028	transmembrane receptor	Activated	2.683	0.0221
																																ACKR2	-0.8	g-protein coupled receptor	Inhibited	-2.53	9.54e-06					STAT6	1.874	transcription regulator	Activated	2.677	0.0259
																																WISP2	-1.499	growth factor	Inhibited	-2.543	0.00013					NGF	2.044	growth factor	Activated	2.668	0.00708
																																HNF4A		transcription regulator	Inhibited	-2.544	6.61e-09					IL13	1.219	cytokine	Activated	2.659	9.72e-10
																																PSEN1		peptidase	Inhibited	-2.568	0.133					AKT1	2.699	kinase	Activated	2.654	7.26e-07
																																AMPK		complex	Inhibited	-2.6	9.21e-05					PTGS2	2.474	enzyme	Activated	2.651	3.53e-07
																																mir-146		microrna	Inhibited	-2.607	0.00249					ADAM17	4.733	peptidase	Activated	2.646	0.00167
																																PDCD1	0.306	phosphatase	Inhibited	-2.611	0.0084					KLF4	2.093	transcription regulator	Activated	2.644	2.34e-08
																																APC	-1.447	enzyme	Inhibited	-2.619	0.000365					LDL		complex	Activated	2.642	7.52e-08
																																DYRK1A		kinase	Inhibited	-2.626	4.82e-05					VitaminD3-VDR-RXR		complex	Activated	2.635	0.000346
																																CLDN7	-2.578	other	Inhibited	-2.632	1.76e-09					NOTCH3	2.916	transcription regulator	Activated	2.63	0.00439
																																ABCB4	-0.393	transporter	Inhibited	-2.68	2.91e-08					Ifn		group	Activated	2.622	0.00197
																																IRF4		transcription regulator	Inhibited	-2.706	6.07e-07					BAX	4.964	transporter	Activated	2.621	0.00364
																																ATP7B	-0.352	transporter	Inhibited	-2.714	2.15e-06					KLF5	2.806	transcription regulator	Activated	2.62	0.0393
																																SMARCB1		transcription regulator	Inhibited	-2.77	2.58e-16					OLR1	2.589	transmembrane receptor	Activated	2.619	0.00602
																																FBN1	1.601	other	Inhibited	-2.804	3.24e-07					Ap1		complex	Activated	2.603	7.37e-05
																																miR-34a-5p (and other miRNAs w/seed GGCAGUG)		mature microrna	Inhibited	-2.808	0.00116					stallimycin		biologic drug	Activated	2.598	0.0196
																																E2F6	1.666	transcription regulator	Inhibited	-2.891	4.56e-09					CCL11	2.038	cytokine	Activated	2.596	0.0359
																																miR-29b-3p (and other miRNAs w/seed AGCACCA)		mature microrna	Inhibited	-2.913	6.02e-06					CXCR4	3.43	g-protein coupled receptor	Activated	2.596	0.00605
																																IL1RN	-4.66	cytokine	Inhibited	-2.978	1.46e-13					NCOA3	3.832	transcription regulator	Activated	2.592	0.0413
																																Rb		group	Inhibited	-2.99	2.66e-14					ABL1	3.084	kinase	Activated	2.588	0.00368
																																NLRP3		other	Inhibited	-3.023	2.6e-06					SRC	4.518	kinase	Activated	2.587	1.21e-09
																																PPARG	-1.119	ligand-dependent nuclear receptor	Inhibited	-3.098	1.48e-09					D-galactosamine		chemical - endogenous mammalian	Activated	2.58	0.0107
																																HDAC1	0.279	transcription regulator	Inhibited	-3.12	5.18e-11					TNFRSF1B	2.609	transmembrane receptor	Activated	2.563	0.011
																																let-7a-5p (and other miRNAs w/seed GAGGUAG)		mature microrna	Inhibited	-3.195	0.00153					E. coli serotype 0127B8 lipopolysaccharide		chemical - endogenous non-mammalian	Activated	2.556	0.0159
																																NR3C1		ligand-dependent nuclear receptor	Inhibited	-3.196	4.77e-09					PRNP	5.122	other	Activated	2.555	2.83e-05
																																Alpha catenin		group	Inhibited	-3.224	7.48e-13					cholecalciferol		chemical - endogenous mammalian	Activated	2.532	0.00407
																																RBL1	2.542	transcription regulator	Inhibited	-3.277	1.21e-09					GDNF	1.34	growth factor	Activated	2.532	0.006
																																ALDH1A2		enzyme	Inhibited	-3.278	1.57e-07					FGFR1	2.803	kinase	Activated	2.512	0.0257
																																HNF1B	-1.132	transcription regulator	Inhibited	-3.365	1.18e-11					SHH	1.03	peptidase	Activated	2.49	4.05e-05
																																CR1L		other	Inhibited	-3.44	2.07e-08					Pkc(s)		group	Activated	2.473	0.00179
																																estrogen receptor		group	Inhibited	-3.531	2.53e-17					testosterone		chemical - endogenous mammalian	Activated	2.469	0.00172
																																TRIM24		transcription regulator	Inhibited	-3.714	1.88e-09					Lh		complex	Activated	2.466	0.000216
																																CDKN2A		transcription regulator	Inhibited	-3.84	6.42e-19					ITGB3	3.093	transmembrane receptor	Activated	2.457	9.84e-05
																																BNIP3L	-1.522	other	Inhibited	-3.873	5.07e-08					cholesterol		chemical - endogenous mammalian	Activated	2.456	0.00125
																																RB1		transcription regulator	Inhibited	-3.952	4.75e-18					IFNB1	1.428	cytokine	Activated	2.455	7.91e-07
																																RBL2		other	Inhibited	-3.998	1.84e-14					prostaglandin E2		chemical - endogenous mammalian	Activated	2.449	1.23e-05
																																SPDEF		transcription regulator	Inhibited	-4.096	6.81e-11					MAP2K3	1.698	kinase	Activated	2.449	0.00821
																																TP53		transcription regulator	Inhibited	-4.167	6.24e-55					HRG	2.468	other	Activated	2.449	0.000893
																																butyric acid		chemical - endogenous mammalian	Inhibited	-4.423	7.1e-20					Hbb-b2		other	Activated	2.449	0.00236
																																Irgm1		other	Inhibited	-4.461	1.48e-15					NFKBIA	2.054	transcription regulator	Activated	2.441	6.81e-11
																																KDM5B		transcription regulator	Inhibited	-4.507	2.16e-11					sphingosine-1-phosphate		chemical - endogenous mammalian	Activated	2.435	0.00108
																																let-7		microrna	Inhibited	-5.098	1.03e-17					EP400	3.694	other	Activated	2.433	0.00236
																																NUPR1	0.924	transcription regulator	Inhibited	-6.128	2.5e-16					PLAT	3.815	peptidase	Activated	2.433	0.00816
																																										LTBR	2.404	transmembrane receptor	Activated	2.433	0.0218
																																										Bcl9-Cbp/p300-Ctnnb1-Lef/Tcf		complex	Activated	2.425	3.45e-06
																																										TRPV4	1.747	ion channel	Activated	2.425	0.00199
																																										PCDH11Y	2.199	other	Activated	2.425	0.00119
																																										CREB1	4.875	transcription regulator	Activated	2.423	4.56e-07
																																										PARP9		enzyme	Activated	2.415	0.000659
																																										IL17R		complex	Activated	2.414	0.000475
																																										CSF1R	2.148	kinase	Activated	2.414	0.00088
																																										IGFBP2	3.021	other	Activated	2.414	0.00151
																																										PKM	3.393	kinase	Activated	2.408	0.000334
																																										A2M	3.469	transporter	Activated	2.393	0.0081
																																										LCN2	-2.132	transporter	Activated	2.388	2.22e-05
																																										IFN type 1		group	Activated	2.385	0.00755
																																										GLI2	3.206	transcription regulator	Activated	2.385	0.00184
																																										CREBBP	3.405	transcription regulator	Activated	2.384	0.00172
																																										L-glutamic acid		chemical - endogenous mammalian	Activated	2.382	0.0321
																																										ETV4	4.188	transcription regulator	Activated	2.38	0.00211
																																										IFI16	4.481	transcription regulator	Activated	2.378	0.00521
																																										CCNK	2.372	kinase	Activated	2.376	0.00816
																																										JUNB	2.267	transcription regulator	Activated	2.376	0.000972
																																										tunicamycin		chemical - endogenous non-mammalian	Activated	2.36	0.00867
																																										BMP6	1.701	growth factor	Activated	2.358	0.000869
																																										RUNX2	1.85	transcription regulator	Activated	2.358	0.00193
																																										LEF1	3.332	transcription regulator	Activated	2.355	0.0467
																																										LEP	1.334	growth factor	Activated	2.352	0.000396
																																										PIN1	2.254	enzyme	Activated	2.351	0.00013
																																										STAT5a/b		group	Activated	2.345	0.0121
																																										aldesleukin		biologic drug	Activated	2.333	0.000416
																																										ethanol		chemical - endogenous mammalian	Activated	2.331	0.000246
																																										IL33	3.709	cytokine	Activated	2.311	0.022
																																										TGFBR2	2.109	kinase	Activated	2.301	5.46e-09
																																										HMGB1	3.186	transcription regulator	Activated	2.288	0.0047
																																										PRKCA	4.593	kinase	Activated	2.281	8.92e-07
																																										MYOD1	2.043	transcription regulator	Activated	2.28	1.89e-05
																																										LIF	3.086	cytokine	Activated	2.261	0.0226
																																										MET	7.322	kinase	Activated	2.254	0.0019
																																										VDR	2.682	transcription regulator	Activated	2.252	0.0102
																																										IRF3	2.751	transcription regulator	Activated	2.251	0.0418
																																										PARP1	2.818	enzyme	Activated	2.245	0.0244
																																										Growth hormone		group	Activated	2.245	0.00416
																																										RNF31	2.989	enzyme	Activated	2.236	0.00887
																																										FZD9	1.731	g-protein coupled receptor	Activated	2.236	0.00268
																																										SMOC2		other	Activated	2.236	1.51e-05
																																										VGLL3	1.479	other	Activated	2.236	0.000442
																																										ACTL6A	5.587	other	Activated	2.236	0.00475
																																										KRT17	6.042	other	Activated	2.236	0.0322
																																										SELPLG	2.22	other	Activated	2.236	0.0463
																																										E2F3	3.286	transcription regulator	Activated	2.236	9.8e-07
																																										TAF4B	1.956	transcription regulator	Activated	2.236	0.00389
																																										EDNRA	3.541	transmembrane receptor	Activated	2.236	0.00144
																																										DEF6	2.639	other	Activated	2.229	0.00199
																																										IFNA1/IFNA13	1.433	cytokine	Activated	2.224	0.0168
																																										prostaglandin J2		chemical - endogenous non-mammalian	Activated	2.219	0.0366
																																										caspase		group	Activated	2.219	0.00111
																																										MYBL2	3.919	transcription regulator	Activated	2.219	0.00063
																																										peptidoglycan		chemical - endogenous non-mammalian	Activated	2.217	0.0413
																																										PDGFC	3.836	growth factor	Activated	2.216	0.0072
																																										ELF3		transcription regulator	Activated	2.216	0.00687
																																										INHBB	4.85	growth factor	Activated	2.213	0.00144
																																										PRKCB	2.272	kinase	Activated	2.213	0.0168
																																										CREB3L1	2.746	transcription regulator	Activated	2.213	0.00353
																																										PLAUR	3.202	transmembrane receptor	Activated	2.208	0.000944
																																										CCL3	3.275	cytokine	Activated	2.202	0.0154
																																										MGAT5	2.443	enzyme	Activated	2.2	0.00353
																																										Fgf		group	Activated	2.2	0.00256
																																										GRP	4.063	growth factor	Activated	2.2	0.0154
																																										AREG		growth factor	Activated	2.193	0.0282
																																										PRKCI	4.128	kinase	Activated	2.191	0.00887
																																										NfkB1-RelA		complex	Activated	2.189	0.0181
																																										TLR2	4.954	transmembrane receptor	Activated	2.184	0.0222
																																										CNTF	2.657	cytokine	Activated	2.183	0.00332
																																										BSG	2.212	transporter	Activated	2.183	0.0322
																																										AQP11		transporter	Inhibited	-2	0.00018	EGFR,MMP12,MYC,TIMP1
																																										myricetin		chemical - endogenous non-mammalian	Inhibited	-2	0.00101	CCND1,MMP1,MMP13,MYC,SLC16A1
																																										ALDH2	1.922	enzyme	Inhibited	-2	0.0348	MTHFD2,PSPH,SHMT2,SLC7A11
																																										XDH	1.891	enzyme	Inhibited	-2	0.158	ABCA1,HIF1A,SPP1,VIM
																																										Sod		group	Inhibited	-2	0.0106	CCL4,HLA-DRA,PMAIP1,VCAM1
																																										TGFBR3	2.072	kinase	Inhibited	-2	0.00443	BAX,GEMIN2,SNAI2,TWIST1
																																										BTK	1.214	kinase	Inhibited	-2	0.144	C1D,CCL4,CD86,CXCL10,IFI44L,ITGAV,MTHFD2,PSMD3,STAT1
																																										miR-296-5p (miRNAs w/seed GGGCCCC)		mature microrna	Inhibited	-2	0.00814	COL1A1,MMP1,PCNA,TNC
																																										miR-92a-3p (and other miRNAs w/seed AUUGCAC)		mature microrna	Inhibited	-2	0.0406	CCND1,CCNE2,TP63,ZEB2
																																										mir-196		microrna	Inhibited	-2	0.0061	COL1A1,HMGA2,HOXA9,HOXB7
																																										DSP	1.531	other	Inhibited	-2	0.0031	COL1A1,COL1A2,COL3A1,LPL
																																										SET	6.105	phosphatase	Inhibited	-2	0.0353	BET1,BRCA1,CHEK2,H2AFZ,PHIP,PTGES3
																																										alefacept		biologic drug	Inhibited	-2.018	0.0467	CBLB,CYBA,IRF2,MLLT11,SOCS1,STAT1,TERF1
																																										cyclosporin A		biologic drug	Inhibited	-2.027	8.29e-11	APOE,APP,BAX,CALB1,CBLB,CCL4,CCND1,CD14,CD163,CD200,CD44,CD86,COL1A1,COL4A2,CREB1,CX3CR1,CYBA,EGFR,EGR2,FN1,GJA1,GNPDA1,GPNMB,GSTM3,HIF1A,HS2ST1,HSP90AA1,HSPD1,IFNGR1,ITGAV,ITPR1,ITPR2,LAMA3,LAMC2,LBR,MMP1,MYC,MYH10,NFAT5,NFKB1,NRCAM,ODC1,PAM,PCNA,PDE3B,POSTN,PRKCA,PRKD3,SELL,SERPINH1,SLC23A2,SOCS1,SPP1,SRSF1,TANK,TIMP1,TNFRSF12A,TNFSF10,TUBB,VCAM1,VIM,XCL1,ZNF140
																																										ZBTB16	1.876	transcription regulator	Inhibited	-2.033	0.00192	BID,CCNA2,CCNT2,CD14,COL1A1,CXCL10,EIF2AK2,HOXD10,HOXD11,ITGAV,MYC,SPP1
																																										FOXA1	1.877	transcription regulator	Inhibited	-2.055	0.103	FNDC3B,FSTL1,GLS,GREB1,MGP,MYC,NRIP1,PAM,PISD,PRNP,SNAI2,TNFRSF12A
																																										ACOX1	1.727	enzyme	Inhibited	-2.111	0.162	COL4A2,CTBS,EGFR,HLA-DQA1,IL1RAP,IMPACT,LPL,PLSCR1,SLC16A1,SLC20A1,TAGLN2,UGT8
																																										FUT8	5.349	enzyme	Inhibited	-2.137	1.74e-05	FZD6,GAS1,GOLM1,GSTM3,MMP12,MMP13,SMAD7,TFRC
																																										NEUROG1	1.116	transcription regulator	Inhibited	-2.138	2.69e-05	ADD3,C1S,C3,COL3A1,FN1,GREM1,HAS2,INHBA,LGR5,PXDN,SERPINF1,SPOCK1,SULF1,THBS1
																																										mir-10		microrna	Inhibited	-2.141	0.00577	BAX,CD86,CXCL11,EPHB2,GJA1,HIF1A,HOXD10,IGF1R,NF1,SRSF1,TRA2B
																																										TFAP2C	3.143	transcription regulator	Inhibited	-2.148	0.000833	ADA,ALCAM,CD44,DYRK2,GREB1,MAL,MYC,NRP1,RASA1,THBS1,ZMYND11
																																										WISP2	0.615	growth factor	Inhibited	-2.172	0.00013	CD44,FN1,GATA3,HIF1A,LAMB3,LAMC2,LPL,PDGFA,SNAI2,TWIST1,VIM
																																										TAF4	3.992	transcription regulator	Inhibited	-2.178	8.88e-05	BCL6,CCND1,DLX2,EGFR,GAS1,GREM1,ITGA6,LUM,MMP13,OLFML3,PDGFA,SOCS5,SPP1,SPRR1A,TAF12,THBS1
																																										TOB1	2.896	transcription regulator	Inhibited	-2.184	3.12e-07	ATM,ATR,CCNA2,CCND1,CHEK1,GMNN,HJURP,SON,SPDL1,STAG1,TMED7,TWSG1,UBA6,WDHD1
																																										SOD1	1.949	enzyme	Inhibited	-2.219	0.000136	APEX1,APOE,ATF1,BAX,BID,BUB1,C1QA,CCND1,CCNT1,CD14,CDH2,CDK5,COL1A1,GSTM3,INHBA,LIMK1,LPL,MET,PAWR,RDX,SCG5,SIRT1,SPP1,TFRC,VAPB,VCAM1
																																										PTX3	3.787	other	Inhibited	-2.229	0.0322	CX3CR1,EGR2,GATA3,NFKB1,TLR2
																																										maslinic acid		chemical - endogenous non-mammalian	Inhibited	-2.236	0.000371	ACTN1,ADAM17,BAX,BID,CCND1,CD44,FZD7,GSK3B,ITPR2,MSH6,MSN,PRKAR2B,PRKCI,THBS1
																																										IRF2	4.09	transcription regulator	Inhibited	-2.236	0.0739	CCND1,CXCL10,DST,EIF2AK2,SOCS1,TNFSF10,VCAM1
																																										ATP7B	2.299	transporter	Inhibited	-2.236	0.0283	APP,CKS1B,MAD2L1,PTTG1,SMC2,SMC4
																																										SMAD7	4.568	transcription regulator	Inhibited	-2.24	3.89e-09	ACVR1,BMPR1A,CCNA2,CCNB1,CDH2,CDK1,CDKN2C,COL1A1,COL1A2,COL3A1,COL6A3,CXCL10,FN1,ITGA6,ITGBL1,MET,MMP1,MMP12,MYC,NID2,PCNA,PMEPA1,SMAD7,TGFB2,TGFBI,TIMP1,TIMP3
																																										APOE	4.888	transporter	Inhibited	-2.319	6.06e-06	ABCA1,ADGRE1,APOE,APP,BAX,CCL4,CCND1,CD44,CD86,COL1A1,CTSB,F2RL1,HMMR,HSP90AB1,HSPD1,IGF1R,ITGAM,LPL,LRP1,LTBP1,MGP,MSR1,PLPP3,PMEPA1,PRKRIP1,SIRT1,SMAD1,SPP1,TIMP1,VCAM1,VCP
																																										E2F6	3.862	transcription regulator	Inhibited	-2.333	1.12e-08	BRCA1,CDC45,CHEK2,DHFR,DHPS,GJA1,GMNN,KIAA0101,LIG1,MCM5,MYC,PRKAR1A,RAD51AP1,RFC4,RFX5,RRM2,SMC1A,SRSF1
																																										PP2/AG1879 tyrosine kinase inhibitor		chemical - kinase inhibitor	Inhibited	-2.366	0.00039	EGFR,FN1,GEMIN2,HIF1A,HOXD10,IGF1R,ITGAM,MMP13,RHOC,RRM2,SPP1,SRC,VIM
																																										MXI1	1.809	transcription regulator	Inhibited	-2.382	0.000227	APEX1,CCNB1,IARS,MTHFD2,MYC,ODC1
																																										miR-145-5p (and other miRNAs w/seed UCCAGUU)		mature microrna	Inhibited	-2.405	0.0317	FSCN1,IGF1R,IRS1,LAMP2,MMP1,MYC
																																										ADA	5.689	enzyme	Inhibited	-2.412	0.00088	ADA,COL1A2,DCK,HIF1A,MMP12,SPP1,TIMP1
																																										miR-27a-3p (and other miRNAs w/seed UCACAGU)		mature microrna	Inhibited	-2.412	0.00155	BAX,IFI16,MEF2C,PMAIP1,SPRY2,ZBTB10
																																										PTPN6	2.502	phosphatase	Inhibited	-2.414	0.00515	BAX,CCND1,CD44,CD86,DHFR,MYC,TIMP1
																																										15-deoxy-delta-12,14 -PGJ 2		chemical - endogenous non-mammalian	Inhibited	-2.42	7.2e-05	BAX,BRCA1,CAV2,CCNB1,CCND1,CD200,COL1A1,COL1A2,CTSB,CXCL10,CXCL11,CXCL13,FN1,HLA-DRA,ITGAM,MMP1,MMP13,MSR1,MYC,NFKB1,SOAT1,SOCS1,SPP1,STAT1,VCAM1
																																										GPX1	2.391	enzyme	Inhibited	-2.433	0.0432	ADGRE1,CCL4,CD14,CXCL10,TNFSF10,VCAM1
																																										FHIT	2.182	enzyme	Inhibited	-2.434	0.00574	IPO7,RAN,RANBP1,RANBP2,RHOC,TMEM158
																																										DYRK1A	3.217	kinase	Inhibited	-2.438	0.00119	CCNB1,CCND1,CDK1,KNTC1,MCM4,UBE2C
																																										miR-182-5p (and other miRNAs w/seed UUGGCAA)		mature microrna	Inhibited	-2.449	0.013	COL4A4,CTTN,FNDC3A,ITGA4,PGF,PIK3CA
																																										COL18A1	3.562	other	Inhibited	-2.467	7.73e-05	CCND1,CDKN2C,EGFR,EPHB2,F2RL1,FN1,HIF1A,ITGAV,MMP1,MYC,NRP1,SP3,SPOCK1,STAT1,STAT3,THBS1
																																										Rb		group	Inhibited	-2.504	3.92e-06	CCNA2,CCND1,CCNE2,CDK1,DHFR,DLX2,ECT2,EED,GMNN,MAD2L1,MCM5,MCM7,MYC,PCNA,RFC4,TOP2A
																																										PKD1	3.26	ion channel	Inhibited	-2.523	0.0595	CAMSAP2,CDC42BPA,DDX3Y,EGFR,GLS,GREM1,IL17RB,LOX,LTBP1,NNMT,PDCL,PDE4B,RPS6KA5,SYNJ2,ZBTB10,ZFHX4
																																										mir-34		microrna	Inhibited	-2.561	0.0138	CCND1,CCNE2,FOSL1,MET,PPP1R10,SATB2,SIRT1
																																										mir-8		microrna	Inhibited	-2.566	8.29e-05	ADAM12,BMI1,CCNE2,GEMIN2,HIF1A,PMAIP1,RNF2,SEC23A,SIRT1,SPRY2,SUZ12,TGFB2,ZEB2
																																										mir-15		microrna	Inhibited	-2.566	0.000699	APP,CAPRIN1,CCND1,CHEK1,DICER1,EGFR,PCNA,PURA,SIRT1,TIMP1
																																										CDKN2A	2.78	transcription regulator	Inhibited	-2.572	3.05e-09	ANAPC5,ATAD2,BAX,BMI1,BTG3,C3,CCL4,CCNA2,CCND1,CDK1,CDKN2C,CXCL10,CXCL13,DCK,DHFR,DONSON,EED,FBXO5,GTSE1,HACD3,IGF2BP3,ITGAV,MAD2L1,MCM4,MCM5,MCM7,MMP1,MYC,ODC1,PCNA,PDGFA,PMEPA1,POLD2,PPFIBP1,RAD51AP1,RFC3,RFC4,RMI1,RRM2,SUZ12,TMEM97,TP63,VIM
																																										MIR124		group	Inhibited	-2.586	0.00172	BMI1,REST,ROCK1,SET,SNAI2,STAT3,VIM
																																										DKK1	0.753	growth factor	Inhibited	-2.596	2.67e-06	ANGPT2,APP,CCND1,CD44,COL1A1,DVL3,EPCAM,EPHB2,GATA3,GSK3B,MYC,SNAI2,TBX3,TWIST1
																																										Bay 11-7082		chemical - kinase inhibitor	Inhibited	-2.598	0.0168	CCL4,CCND1,GJA1,IL17RB,NFKB1,SAMSN1,TLR2,TNFSF10
																																										miR-34a-5p (and other miRNAs w/seed GGCAGUG)		mature microrna	Inhibited	-2.624	0.0138	CCND1,CDK1,CREB1,DHFR,MCM10,MET,SIRT1
																																										ALDH1A2	4.09	enzyme	Inhibited	-2.63	0.00211	CD44,COL1A2,COL3A1,SPP1,TGFBI,TIMP1,TIMP3
																																										GLIS2		transcription regulator	Inhibited	-2.63	5.1e-05	C3,CCND1,COL1A1,CXCL10,MGP,SNAI2,VIM
																																										ACKR2	1.587	g-protein coupled receptor	Inhibited	-2.646	0.00602	ADAR,CXCL10,DDX60,EIF2AK2,IFI16,IFI44,STAT1
																																										miR-483-3p (miRNAs w/seed CACUCCU)		mature microrna	Inhibited	-2.646	0.0156	BRCA1,CENPF,GJA1,HNRNPA0,LBR,RAN,SPC25
																																										mir-133		microrna	Inhibited	-2.711	2.83e-05	CCNB1,FN1,FOXL2,FSCN1,HLA-G,IGF1R,ITPR2,MET,RB1CC1,TNFSF10,VCAN
																																										RBL1	3.619	transcription regulator	Inhibited	-2.724	7.56e-05	CCNA2,CCND1,CDK1,DHFR,MCM10,MCM5,MCM6,MCM7,MET,MYC,NEK2,PCNA,RRM2,THBS1
																																										mir-155		microrna	Inhibited	-2.768	0.00268	BCL6,CCL18,CCND1,CDC73,CXCL10,EGFR,MSH6,PSIP1,SOCS1,STAT3,TNPO3,ZNF652
																																										miR-203a-3p (and other miRNAs w/seed UGAAAUG)		mature microrna	Inhibited	-2.771	7.21e-06	BMI1,F2RL1,MMP13,RNF2,SIRT1,SUZ12,TP63,ZNF148
																																										calphostin C		chemical - kinase inhibitor	Inhibited	-2.791	0.013	APOBEC3G,FN1,HSP90B1,IGF1R,LPL,MMP13,MSR1,MYC,USF2
																																										miR-199a-3p (and other miRNAs w/seed CAGUAGU)		mature microrna	Inhibited	-2.804	7.63e-07	CALU,CD44,FN1,ITGA6,MET,PON2,SUZ12,VCAN
																																										KLF2	1.698	transcription regulator	Inhibited	-2.813	0.000127	ANGPT2,CCL4,CDH2,COL4A1,FBLN1,HIF1A,MYC,MYH10,PGF,PLOD2,PLPP3,SELL,STAT1,TCF4,TFPI2,TFRC,TGFB2,THBD,THBS1,TIMP1,VCAM1
																																										HDAC1	2.622	transcription regulator	Inhibited	-2.876	3.45e-08	AKAP12,ANGPT2,APEX1,BAMBI,BAX,BCL6,BRCA2,CCNA2,CCNB1,CCNB2,CCND1,CCNE2,CD44,CDK1,COL1A2,DHFR,EGFR,GSK3B,LGR5,LIG1,MCM10,MCM5,MCM7,MEF2C,MYC,NASP,PDGFA,PMAIP1,POLD2,PRIM2,RAD54L,REST,RRM2,SIRT1,SNAI2,SPP1,TOP2A,TPD52
																																										mir-17		microrna	Inhibited	-2.957	0.00113	ABCA1,APP,ATM,BNIP2,CCND1,HSF2,PKD2,PURA,STAT3,THBS1
																																										FBN1	4.245	other	Inhibited	-2.959	1.58e-06	COL1A2,COL3A1,COL4A2,COL6A3,FBN1,INHBA,LTBP1,MMP1,TIMP3
																																										CDKN1A	2.265	kinase	Inhibited	-3.045	4.57e-25	ACP1,AIMP1,APP,ASPM,ATAD2,ATRX,AURKA,BAX,BRCA1,BUB1,BUB3,CCNA2,CCNB1,CCND1,CDK1,CDKN3,CENPF,CEP55,CHEK1,CKS1B,CTSB,DLGAP5,DTL,FANCI,FN1,H2AFZ,HJURP,INHBA,ITGAM,ITGAV,KIAA0101,KIF20A,KNTC1,LBR,LIMA1,MAD2L1,MCM4,MCM6,MCM7,MMP1,MYC,NUSAP1,PARP2,PCNA,PRC1,RACGAP1,RFC4,SMC2,SMC4,SPAG5,SPDL1,SSPN,TNFAIP6,TOP2A,TPX2,TTK,UBE2C,UBE2S,WDHD1,ZBED5,ZNF84
																																										TCF3	3.942	transcription regulator	Inhibited	-3.045	1.79e-05	ASUN,AURKA,BCL6,BID,BUB1,CCNA2,CCNB1,CCNB2,CCNE2,CDC45,CDKN2C,COL1A1,ECT2,GATA3,INSM1,KIF4A,MAD2L1,MAL,MEF2C,MYC,NTRK2,NUSAP1,PLK4,RACGAP1,SOCS1,STRN3,TMEFF1,TOP2A,TTK,WBP5
																																										SP600125		chemical - kinase inhibitor	Inhibited	-3.06	5.7e-06	ABCA1,APOBEC3B,APOE,BAX,CCL4,CCND1,CD2AP,CD44,CD86,COL1A1,COL7A1,CSPG4,CXCL10,DSG2,FN1,HIST1H2BF,IL13RA2,IL17RB,IRS1,ITGA6,MMP1,MMP12,MMP13,MTHFD2,PLSCR1,POSTN,SPP1,THBS1,TWIST1,VCAM1
																																										SOCS1	5.078	other	Inhibited	-3.099	0.0063	BAX,BID,CCND1,CD44,CD86,CXCL10,IFI16,IFI44,IRS1,MMP1,MMP13,SOCS1,STAT1,STAT3,VCAM1
																																										GFI1	3.15	transcription regulator	Inhibited	-3.118	0.00135	ATF1,ATF2,BAX,EGR2,EIF2AK2,GATA3,GJA1,HPRT1,HSP90AB1,MMP7,MYC,NFKB1,RIPK2,STAT1
																																										AG490		chemical - kinase inhibitor	Inhibited	-3.123	0.0102	BAX,IL13RA2,MYC,MYH10,PCNA,PTTG1,SPP1,STAT1,TIMP1,TNFSF10,TWIST1
																																										miR-141-3p (and other miRNAs w/seed AACACUG)		mature microrna	Inhibited	-3.123	0.000286	ATF2,BAX,CDH2,COL1A2,CTBP2,GEMIN2,ITGAV,PMAIP1,VIM,ZEB2
																																										miR-17-5p (and other miRNAs w/seed AAAGUGC)		mature microrna	Inhibited	-3.126	0.000156	APP,BAMBI,BNIP2,CCND1,CREB1,PKD2,PURA,RHOC,STAT3,TP63
																																										tyrphostin AG 1478		chemical - kinase inhibitor	Inhibited	-3.13	3.85e-05	CCND1,EGFR,FBN1,HAS2,HIF1A,IGF1R,IL13RA2,ITGAM,MMP1,MMP13,PTTG1,TNFAIP6,TWIST1,VCAM1
																																										GPS2	3.111	transcription regulator	Inhibited	-3.148	0.000235	ABCA1,CCND1,CXCL10,FZD1,MBNL1,MCTP1,SNX1,SOCS1,VCAM1,WIPF1
																																										ABCB4	2.106	transporter	Inhibited	-3.148	2.05e-06	COL1A1,COL1A2,COL4A1,CXCL10,MMP13,NFKB1,PDGFA,SPP1,TGFB2,TIMP1
																																										geldanamycin		chemical - endogenous non-mammalian	Inhibited	-3.164	0.00249	BAX,CCND1,CCNT1,CELF2,CHEK1,COL6A2,EGFR,GJA1,HIF1A,HLA-DQA1,HLA-DRA,HSPD1,IRS1,MET,MYC,STAT1,THBD,ZNF532
																																										estrogen receptor		group	Inhibited	-3.197	3.51e-11	ABCA1,AKT3,BAX,C3,CALB1,CALD1,CAV2,CCND1,CCNE2,CD44,CDH12,COL4A1,COL4A2,COL4A5,COL5A1,COL6A2,COL7A1,DICER1,EGFR,FN1,GATA3,GREB1,HOXC10,HSP90AA1,IGF2BP3,IRS1,LAMC2,MAN1A1,MMP1,MSN,MYC,NRIP1,PDGFA,PMAIP1,SELL,SMAD1,TGFB2,TIMP1,TIMP3,TMEFF1,TNC,UGT8,VIM
																																										miR-133a-3p (and other miRNAs w/seed UUGGUCC)		mature microrna	Inhibited	-3.227	3.59e-05	AK2,CTBP2,ELAVL1,FSCN1,FTL,LPGAT1,MSN,PTPRK,RB1CC1,STK3,YES1
																																										UXT	1.619	other	Inhibited	-3.277	1.49e-06	ATR,BUB1,CCNA2,CHEK1,ENO2,GTSE1,HUS1,KDELR3,PMEPA1,SEC24D,TTK
																																										CAT	3.424	enzyme	Inhibited	-3.293	2.57e-05	BAX,COL1A1,HIF1A,HLA-DRA,IGF1R,MMP1,PMAIP1,THBS1,TIMP1,TNC,VCAM1,VIM
																																										IRF4	3.28	transcription regulator	Inhibited	-3.308	0.000925	ADA,BCL6,CCNB1,CDK1,CX3CR1,CXCL10,CXCL11,GATA3,MYC,PCNA,PLSCR1,PRKCA,PSMA1,PTMA,SPP1,STAT1,SUB1,TNFSF10,XCL1
																																										INSIG1	3.591	other	Inhibited	-3.317	0.0439	ABCA1,ACSL4,APOE,CLEC7A,CXCL10,CXCL13,DHCR7,FADS1,FADS2,HLA-DQA1,LPL
																																										SOX1	1.928	transcription regulator	Inhibited	-3.317	0.00423	ACVR1,BMPR1A,FARP1,FRZB,GREB1,INHBA,IRS1,NRP1,SMAD1,TGFB2,TWSG1
																																										GMNN	4.966	transcription regulator	Inhibited	-3.317	0.00638	ACVR1,BMPR1A,FARP1,FRZB,GREB1,INHBA,IRS1,NRP1,SMAD1,TGFB2,TWSG1
																																										SOX3	1.835	transcription regulator	Inhibited	-3.317	0.00703	ACVR1,BMPR1A,FARP1,FRZB,GREB1,INHBA,IRS1,NRP1,SMAD1,TGFB2,TWSG1
																																										BNIP3L	3.307	other	Inhibited	-3.357	5.8e-07	AURKA,CCNA2,CCNE2,CDKN3,CENPF,CHEK1,CKAP2,EIF2AK1,PRIM1,RAD54L,RRM2,STAT3,TFDP2,TFRC,TOP2A
																																										mir-145		microrna	Inhibited	-3.376	3.5e-07	ABCA1,ADAM17,CCNA2,CDH2,COL5A1,DDX17,EGFR,FSCN1,IRS1,MYC,PDE3B,ROCK1,YES1
																																										miR-29b-3p (and other miRNAs w/seed AGCACCA)		mature microrna	Inhibited	-3.412	3.96e-05	CAV2,COL1A1,COL1A2,COL3A1,COL4A1,COL4A2,COL5A2,LAMC1,MLF1,NASP,PURA,SRSF10
																																										CR1L		other	Inhibited	-3.44	1.64e-07	C3,COL1A1,COL1A2,COL3A1,COL4A1,COL4A2,COL5A1,COL6A3,FBN1,LUM,MGP,TNC
																																										bisindolylmaleimide I		chemical - kinase inhibitor	Inhibited	-3.444	0.00657	CD44,EGFR,FN1,GAP43,HSP90AB1,LPL,MMP1,MMP13,PCNA,PRKCA,PRKCD,SAMSN1,TNFSF10
																																										mir-210		microrna	Inhibited	-3.459	1.77e-05	ALDH5A1,CASP8AP2,CDH2,CHD9,CLASP2,COL4A2,DDOST,DHFR,FOXN3,HOXA9,INHBB,RAD52,SH3BGRL,SMCHD1,TCF7L2,TNPO3,VAMP7
																																										miR-16-5p (and other miRNAs w/seed AGCAGCA)		mature microrna	Inhibited	-3.496	0.0369	ADSS,CCND1,CHEK1,CHORDC1,EGFR,FNDC3B,IGF1R,KIF23,KPNA3,LAMC1,PISD,PURA,UBE2S
																																										wortmannin		chemical - kinase inhibitor	Inhibited	-3.582	1.02e-06	BAX,CCL4,CD14,CD44,COL1A1,COL1A2,COL3A1,CREB1,CXCL10,EIF1AX,FN1,G3BP1,GAP43,HIF1A,IGF1R,IRS1,ITGAM,MMP13,MSN,MSR1,MYC,NFKB1,PCNA,POSTN,SAMSN1,SLC6A2,TFRC,TNFSF10,VCAM1,VIM
																																										CD28	2.871	transmembrane receptor	Inhibited	-3.622	6.42e-09	ACTR3,AHR,ATF2,ATM,ATP11B,CBLB,CCL4,CCND1,CD86,CENPF,CLIP1,CLK1,CREM,CXCL13,CYCS,EGR2,EWSR1,GAPDH,GATA3,HAT1,IFNGR1,IGF1R,IL1RAP,ILF2,ITGA4,LTBP1,LTN1,MSR1,MYC,NAIP,NFKB1,OAZ1,ODC1,PDE4B,PTMA,RANBP2,RHOC,RYK,SLC5A3,SNRPB,SOCS1,STRN3,TFPI2,TFRC,THBS1,TNFSF10,TWSG1,VBP1,XCL1
																																										IL1RN	-2.616	cytokine	Inhibited	-3.8	0.00583	CXCL11,CXCL5,IFI44,IFI44L,LAMP3,MMP1,PMAIP1,RARRES1,RIPK2,RTP4,SP100,SPP1,TCF7L2,TIMP1,TNFSF10
																																										RBL2	3.381	other	Inhibited	-3.917	5.66e-08	AURKA,BRCA1,BUB1,CCNA2,CCNB1,CCNB2,CCND1,CDK1,CDR2,DHFR,GSK3B,HADH,MAGEA3/MAGEA6,MYC,NEK2,PCNA,PRIM2,PSMB2,RANBP1,RRM2,TRAF5,UCK2
																																										RB1	3.038	transcription regulator	Inhibited	-3.923	1.14e-14	ANGPT2,ATAD2,ATF2,BAX,BRCA1,BTG3,CCNA2,CCNB1,CCND1,CCNE2,CDK1,DCK,DHFR,DONSON,EED,FBXO5,FN1,FOSL1,GMNN,GMPS,HACD3,IGF1R,KIAA0101,KPNA4,KRT4,LIG1,MCM10,MCM4,MCM5,MCM6,MCM7,MEF2C,MET,MYC,PCNA,PGRMC1,PMEPA1,PPFIBP1,PRKAR1A,RAD51AP1,RANBP1,RFC3,RFC4,RMI1,RRM2,RSL1D1,SMARCA5,SUZ12,TGFB2,TMEM97,TOPBP1,ZEB2
																																										TRIM24	2.98	transcription regulator	Inhibited	-3.953	0.00022	CALB1,CFHR1,CXCL10,CYP24A1,DDX60,FBN1,IFI44,IFNGR1,KIAA0101,MYH10,RTP4,SOCS1,SPP1,STAT1,TGFBI,TLR2
																																										Irgm1		other	Inhibited	-3.988	1.08e-09	BUB1,CCNA2,CCNB1,CCNB2,CDCA3,CXCL10,DTL,GINS1,IFI16,KIF20A,NCAPG,NEK2,RRM2,SPAG5,STIL,UBE2C
																																										KDM5B	3.575	transcription regulator	Inhibited	-4.103	3.19e-08	ANKRD36B,ASF1A,AURKA,BRCA1,BUB3,CCNB1,CCND1,CDCA3,CDK1,DLGAP5,DPY19L1,ECT2,FBXO5,FJX1,GREB1,HMMR,NDC80,OIP5,PDE3B,PSIP1,RNASET2,SMC5,SNRPD1,SPTSSA,TGFB2,TOP2A,TTK
																																										mir-122		microrna	Inhibited	-4.104	7.83e-06	BICD1,CACYBP,CLIC4,CREB1,FUT8,GALNT10,GNPDA1,LAMC1,LMNB2,MAP4,MARK1,MMP7,MTHFD2,RAD21,SEPT9,VIM,WARS
																																										SPDEF	2.51	transcription regulator	Inhibited	-4.18	1.2e-08	CDH2,COL1A1,COL4A1,COL4A2,COL4A5,COL5A1,COL5A2,COL6A2,COL6A3,EGFR,HIF1A,ITGA6,LAMC1,PRKCA,SDC2,SMAD1,SNAI2,TNC,VIM
																																										miR-30c-5p (and other miRNAs w/seed GUAAACA)		mature microrna	Inhibited	-4.282	7.46e-06	ATRX,BCL6,CBFB,CHD1,LMNB2,LTN1,MBNL1,MET,PPP3CA,PRPF40A,PTPRK,RBMS1,SEC23A,SEC62,SLC38A2,SLC7A11,TMED10,TMED7,UAP1
																																										let-7a-5p (and other miRNAs w/seed GAGGUAG)		mature microrna	Inhibited	-4.35	1.32e-05	CCND1,CDH2,COL1A1,COL1A2,DHX57,FADS2,FNDC3A,HMGA2,IGF2BP3,MYC,PGRMC1,POLD2,PRIM1,PXDN,SLC25A32,SMC1A,STAT3,THBS1,UGT8,VIM
																																										miR-124-3p (and other miRNAs w/seed AAGGCAC)		mature microrna	Inhibited	-4.631	0.00228	AHR,AK2,BTG3,CD164,CHSY1,ELF4,ELOVL5,G3BP1,HADH,LAMC1,LITAF,LMNB1,MPHOSPH9,PAPSS2,RBMS1,RYK,SERP1,SLC16A1,SNAI2,SPDL1,SSFA2,STAT3
																																										miR-155-5p (miRNAs w/seed UAAUGCU)		mature microrna	Inhibited	-4.715	9.78e-06	ATP6V1C1,BACH1,BET1,CBFB,CCL18,CCL4,CUL4B,DSG2,EGFR,FADS1,LPL,MATR3,MET,PLXND1,PMAIP1,PRKCI,RAI14,RCN2,SH3BP4,SMAD1,SOCS1,TCF7L2,TRAM1
																																										U0126		chemical - kinase inhibitor	Inhibited	-4.812	1.09e-10	ACKR3,ADGRE1,APOBEC3G,BAX,C3,CCL4,CCND1,CCNE2,CD200,CD44,CDC42EP3,COL1A1,COL4A1,CXCL10,CXCL11,CXCL5,CYP24A1,DAB2,DUSP6,EGFR,EIF1AX,ERCC1,ETV1,FN1,FOSL1,GJA1,GSK3B,HIF1A,HSP90AB1,IL13RA2,IL17RB,IL1RAP,INHBA,INPP4A,ITGA6,LAMP2,LPL,MET,METTL3,MMP1,MMP12,MMP13,MYC,NREP,PAWR,POSTN,PPP2R3A,ROCK1,SCG5,SNAI2,SOCS1,SPP1,SPRR1A,STAT3,STC1,STC2,STK17A,TCF7L2,TFPI2,TGFB2,THBS1,TIMP3,TLR2,TMEM158,TWIST1,VCAM1…
																																										Alpha catenin		group	Inhibited	-4.925	8.35e-09	COL1A1,COL1A2,COL3A1,COL5A1,COL5A2,COL6A2,COL6A3,CTSB,CXCL10,FSTL1,GAP43,ITGAM,LUM,MMP12,MMP13,MYC,RHOC,TIMP1,TNC,TNFAIP6,TNFRSF12A,TWIST1,VCAM1,VIM,WIPF1,ZEB2
																																										mir-1		microrna	Inhibited	-5.15	7.09e-12	ADAM12,ADAR,BET1,CAPRIN1,CREB1,DHX15,FN1,GJA1,HACD3,HSP90B1,HSPD1,IGF1R,JOSD1,KIF2A,MET,NUP50,NXT2,PDGFA,POGK,RASA1,RNF138,SEC61A1,SERP1,SNAI2,SULF1,TAGLN2,TMX1,UST
																																										CD3		complex	Inhibited	-5.213	1.76e-15	ACTR3,AHR,AIMP1,ATF2,ATM,ATP11B,BAMBI,BCL6,BST2,CCL18,CCL4,CCND1,CD44,CD86,CDK1,CDK2AP1,CENPF,CKS1B,CKS2,CLIP1,CLK1,COPB2,CREM,CXCL10,CYBA,CYCS,DDX18,EGR2,EWSR1,FTL,GAPDH,GATA3,HAT1,HIF1A,HNRNPR,HS2ST1,HSP90AA1,HSP90B1,IFNGR1,IL1RAP,ILF2,ITGA4,ITPR1,LRP1,LTBP1,LTN1,LYPLA1,MCM5,MSR1,MTHFD2,MYC,NAIP,NASP,NFAT5,NFKB1,NUDT1,OAZ1,ODC1,PCNA,PDE4B,PFDN4,POLR2K,POMZP3,PTMA,PTP4A1,PTP4A2,RANBP2,RHOC,RYK,S…
																																										miR-1-3p (and other miRNAs w/seed GGAAUGU)		mature microrna	Inhibited	-5.392	4.47e-07	ADAR,CAND1,CHSY1,DHX15,EGFR,EPB41L4B,FERMT2,FSTL1,GJA1,HACD3,KIF2A,LIN7C,LRP1,MET,MMD,MTHFD2,NETO2,NRP1,POGK,POLR2K,PTMA,PWP1,RABL2A,RNF138,SERP1,TAGLN2,TDP1,THBS1,TIMP3,UST
																																										NUPR1	2.85	transcription regulator	Inhibited	-5.658	6.33e-11	ADGRL3,AKAP12,ALDH5A1,ANP32E,AP5M1,API5,APOBEC3B,ASPM,ATR,AURKA,BRCA1,BRINP3,BUB1,CCNA2,CCNB2,CDCA3,COL1A2,COL3A1,CXCL5,DLG1,DSN1,ENO2,ETV1,FCF1,GINS1,GTSE1,HJURP,HLTF,IGF1R,IGF2BP3,ISCA1,JOSD1,KIF18A,KIF20A,KIF23,LBR,LMNB1,MCM10,MMD,MMP12,MRS2,MSH6,MYC,MYH10,NEMP1,NFIB,NUP50,PAGR1,PCTP,POLE2,PRNP,RAB29,RBMS1,RCN2,RFX5,RIBC2,RMI1,RNFT2,SAMD4A,SHOX2,SLC39A8,SPAG5,SPC25,SPDL1,SPTSSA,SRSF1,STIL,TDRK…
																																										let-7		microrna	Inhibited	-5.97	4.6e-20	AURKA,BMPR1A,BRCA1,BRCA2,BUB1,CBFB,CCNA2,CCNB1,CCND1,CCNE2,CDC16,CDC45,CDCA3,CDH2,CDK1,CHEK1,CKS1B,COL1A1,DBF4,DICER1,DMD,FARP1,FN1,FOSL1,GMNN,HMGA2,IGF1R,MAD2L1,MCM10,MCM4,MCM5,MCM6,MCM7,MYC,NFKB1,NXT2,RFC3,RFC4,RRM2,SSR1,STAT3,THBS1,VIM
																																										PD98059		chemical - kinase inhibitor	Inhibited	-6.336	2.67e-21	ABCA1,ACTR3,AKAP12,ANGPT2,AP2B1,APOBEC3B,APOBEC3G,ARPP19,BAX,BCL6,C3,CCL4,CCNA2,CCNB1,CCND1,CCNE2,CD14,CD44,CD86,CDH2,CHN1,COL1A1,COL1A2,COL3A1,COL4A1,CREB1,CREM,CSTF1,CTSB,CTSL,CXCL10,CXCL5,CYCS,CYP24A1,DUSP6,EGFR,EGR2,ENO2,FN1,FOSL1,GAP43,GJA1,GSK3B,HAS2,HIF1A,HMGA2,IGF1R,IGFBP3,ITGA4,ITGAM,ITGAV,KIF22,LAMA3,LAMP2,LPGAT1,LPL,MET,MMD,MMP1,MMP12,MMP13,MMP7,MSR1,MYC,NAB1,NFYB,NINJ1,PAWR,PCNA,PDGFA…
																																										SB203580		chemical - kinase inhibitor	Inhibited	-6.364	4.47e-10	AIM2,APOBEC3B,APOBEC3G,ATF2,BAX,BST2,C3,CCL4,CCND1,CD2AP,CD86,CDH2,COL1A1,COL1A2,COL3A1,CREB1,CX3CR1,CXCL10,CXCL11,EIF2AK2,FN1,GJA1,HIF1A,IGFBP3,IL13RA2,IQSEC1,ITGA4,ITGAM,MMP1,MMP12,MMP13,MYC,NFKB1,PDE4B,PDGFA,POSTN,PSMB4,RIPK2,SLC20A1,SPP1,STAT1,STC2,STK17B,TGFB2,THBS1,TIMP1,TIMP3,TLR2,TNFAIP6,TNFSF10,TREM1,TWIST1,VCAM1
																																										LY294002		chemical - kinase inhibitor	Inhibited	-7.798	1.4e-16	ABCA1,ACKR3,APOE,ATP2B1,AURKA,BAX,BCL6,BICD1,BRCA2,CCNA2,CCNB1,CCND1,CCNT2,CD14,CD2AP,CD44,CD86,CFHR4,CKS2,COL1A1,COL1A2,CREM,CXCL10,CXCL5,DHFR,DUSP6,EGFR,EGR2,EIF1AX,ERCC1,FN1,FOSL1,G3BP1,GJA1,GPR137B,GSK3B,GSTM3,HIF1A,HSP90AB1,IGF1R,IGFBP3,INHBB,IRS1,ITGAM,ITGAV,ITGBL1,L3MBTL1,LAMB3,LAMC2,MEF2A,MEF2C,MMP13,MPDZ,MYC,NDC80,PCNA,PDE4B,PMAIP1,POSTN,PTPN2,RFC4,RGS1,SIRT1,SLC52A1,SLCO1A2,SMC2,SPAG5,S…

## Sheet: upstream activated ranked
GSE17351		GSE20347		GSE23400		GSE29001		GSE33426		GSE33810		GSE45670
NUPR1		RABL6		CSF2		RABL6		TGFB1		mir-8		TNF
CLDN7		FOXM1		RABL6		HGF		TNF		let-7		ERBB2
MYOCD		IgG		Vegf		Vegf		Vegf		LYN		CSF2
NR3C1		MITF		HGF		FOXM1		HGF		let-7a-5p (and other miRNAs w/seed GAGGUAG)		poly rI:rC-RNA
Irgm1		FOXO1		FOXM1		CSF2		ESR1		IL10RA		EGFR
BNIP3L		RARA		ESR1		E2F1		EGF		TRIM24		IFNL1
RBL2		TLR7		ERBB2		TBX2		CSF2		miR-1-3p (and other miRNAs w/seed GGAAUGU)		IFNG
TP53		PRL		FN1		E2f		CTNNB1		glutamine		CCND1
butyric acid		IFNL1		TBX2		IFNA1/IFNA13		SMARCA4		IFI16		IL1A
IL1RN		TGFB1		EGF		IFNL1		IFNG		ZBTB16		RABL6
SRF		EIF2AK2		PRL		IFNA2		IL1B		mir-10		OSM
let-7		CBX5		APP		RET		F2		CDKN2A		EGF
IL10		E2f		TGFB1		MYB		MITF		GNRH1		PPIF
PRDM1		TLR9		Tgf beta		TLR7		beta-estradiol		KCNK9		SOX2
HAND2		CTNNB1		CTNNB1		MITF		AGT		mir-181		IRF3
SP600125		IFNA2		Ap1		WNT3A		IL4				stallimycin
RBL1		SATB1		Collagen type I		NTRK2		poly rI:rC-RNA				IL17R
SMARCB1		SMAD3		ERK1/2		IRF7		E2F1				IRF7
IL10RA		ESR1		FGF2		FGF2		FOXM1				PTGER2
GATA4		NAMPT		E2F1		POU5F1		PRL				oblimersen
PPARGC1A		AURKB		ANGPT2		EP400		RAF1				5-O-mycolyl-beta-araf-(1->2)-5-O-mycolyl-alpha-araf-(1->1')-glycerol
IKBKG		CSF1		RAC1		IGF2BP1		IL6				SPP1
herbimycin		NFKB1		MTPN		E2F2		CD40LG				IL17C
CDKN1A		FOSL1		IL6R		D-glucose		PI3K (complex)				HGF
heparin		CD24		SPP1		PRL		CD24				PAF1
U0126		NFkB (complex)		TNF		EGF		RABL6				FOXO1
PPARG		RAC1		TGFB3		IL6		FOXO1				EP400
PTHLH		MAVS		CCND1		SPP1		STAT4				ERK1/2
let-7a-5p (and other miRNAs w/seed GAGGUAG)		PKM		stallimycin		STAT2		FN1				TRAF3IP2
SPDEF		TRAF2		E2f		CTNNB1		ERBB2				Tnf (family)
ABCB4		ITGAV		CEBPB		EZH2		IL5				NAMPT
Rb		MBD2		PTGER2		IFN Beta		SP1				IRF5
CR1L		SMAD4		SMAD3		E2F3		XBP1				IFNA2
PXR ligand-PXR-Retinoic acid-RXRÎ±		IL18		CD40LG		CTGF		NFE2L2				MYCN
MEF2C		IL21		EGFR		Interferon alpha		FGF2				EHF
wortmannin		SRC		Tnf (family)		IL1A		NFkB (complex)				PRL
RASSF1		KRAS		IGF2BP1		Tnf (family)		CD44				TNFSF12
HNF4A		CCNK		SMAD4		RARA		dihydrotestosterone				TP63
TCF7L2		EGFR		TNFSF11		KAT6A		EDN1				JUN
miR-31-5p (and other miRNAs w/seed GGCAAGA)		IRF3		NOTCH3		MYD88		IL2				ELK1
TBX5		SPP1		advanced glycation end-products		deoxycholate		STAT3				NOD2
helenalin		EGR1		JUN		IFNB1		MYD88				MAVS
FBN1		CCND1		ITGAV		FN1		hydrogen peroxide				HRAS
glutathione		PRKCD		TLR7		APP		WNT3A				E2f
mir-145		TICAM1		Pdgf (complex)		CCNK		Interferon alpha				SAMSN1
ADA		F2		RET		RAC1		EIF4E				Interferon alpha
ROCK2		ETV5		RARA		ERK1/2		OSM				E. coli serotype 0127B8 lipopolysaccharide
tyrphostin AG 1478				HRAS		EIF4G1		REL				peptidoglycan
LY294002				PI3K (complex)		ANGPT2		ERK1/2				PDGF BB
infliximab				YAP1		MTPN		GLI1				Ifn
HNF1A				ELK1		IL6R		P38 MAPK				TNFRSF1A
CDH1				RETNLB		NOTCH3		ANGPT2				SOX3
ellagic acid				INHBB		CD14		POU5F1				FOXF2
CTLA4				SMAD1		EBF1		ARNT2				S100A8
SMARCA2				WNT3A		GLI2		SIM1				KAT6A
APC				Mapk		IL17R		AR				FZD9
DYRK1A				NAMPT		PARP1		IL1A				NfkB1-RelA
IRF4				IL1A		FGF8		CEBPB				ORMDL3
corticosterone				CD44		IL18		IL1				TLR9
miR-503-5p (miRNAs w/seed AGCAGCG)				ETS1		HOXD10		TCF7L2				TCR
BCL3				IFNL1		MYC		IFNA2				EZH2
PP2/AG1879 tyrosine kinase inhibitor				PDGF BB		ESR1		VEGFA				IL22
Bay 11-7082				Ins1		Jnk		MAP2K1				HMGB1
SCD				IgG		STAT3		TBX2				TRAF6
RB1				TNFRSF1A		CCND1		HIF1A				CEBPB
LIPE				IL6		TICAM1		Tgf beta				IL17F
miR-1-3p (and other miRNAs w/seed GGAAUGU)				IRF7		PTGS2		Cg				IL17A
RUNX1				NFkB (complex)		Collagen type IV		Jnk				CD40
KLF2				FOSL1		AGT		PDGF BB				CD40LG
NKX2-1				STAT3		SP1		TREM1				Ap1
FUT8				VGLL3		NOD2		IL17A				FN1
HCAR2				SMOC2		advanced glycation end-products		MYC				TNFSF11
ACKR2				NfkB1-RelA		IFNA4		PGR				ERBB4
PRKG1				TRAF2		EGFR		KITLG				KRT17
AIRE				FZD9		MAVS		SYVN1				E2F2
TOB1				IL-1R		FOSL1		CD38				GMNN
				IRF5		IRF3		MTPN				SOX1
				NTRK2		IL2		salmonella minnesota R595 lipopolysaccharides				NOS2
				ADAM17		IL17F		IRF7				TLR3
				CYR61		CD44		CHUK				NDRG1
				PLAT		PTGER2		Pdgf (complex)				salmonella minnesota R595 lipopolysaccharides
				SNAI1		MSC		TICAM1				FGF7
				IL17F		5-O-mycolyl-beta-araf-(1->2)-5-O-mycolyl-alpha-araf-(1->1')-glycerol		TLR4				PPRC1
				MAP3K1		IgG		APP				MYC
				PLG		CEBPB		EGFR				ITGAV
				AGT		ERBB2		IGF1				lipoteichoic acid
				TNFRSF1B		TRADD		PTGER2				IL6
				nitric oxide		ETV5		CSF1				IL21
				poly rI:rC-RNA		MBD2		STAT1				SASH1
				LDL		TFDP1		CCND1				TBX2
				MIF		NAMPT		TGFB3				NRG1
				SMAD2		FZD9		SMAD3				palmitic acid
				D-fructose		AXL		NFKB1				MAP3K7
				STAT1/3/5 dimer		CKS1B		IFNL1				TICAM1
				IL19		IFNA10		E. coli B5 lipopolysaccharide				IL27
				TRADD		IFNA5		inosine				S100A9
				E2F2		IFNA7		FGF7				MAP3K1
				HOXD3		IFNA14		TNFSF11				IL-17f dimer
				F3		IFNA6		Ins1				VitaminD3-VDR-RXR
						IFNA8		TLR3				PARP9
						IFNA16		RETNLB				JAG1
						INHBB		ETS1				S100A7
						IFNA21		RAC1				TRADD
						Collagen type I		NTRK2				FOSL1
						PAX8		cyclic AMP				DDX58
						RELB		norepinephrine				PDLIM2
						IL1		FLT1				IHH
						XIAP		MKNK1				SAA
						LDL		IL12 (complex)				EIF2AK2
						ABL1		INHBA				XIAP
						ADAM17		Mek				UPF2
						Fc gamma receptor		vancomycin				TLR5
						OSM		IL18				IFNA1/IFNA13
						TRAF6		Collagen type I				IL1
						TNFSF12		IFN Beta				N-acetylmuramyl-L-alanyl-D-isoglutamine
						Ifn		E2f				PGF
						TGFBR2		MYB				FGF1
						ITGAV		MED1				E2F1
						MERTK		SOX4				ANGPT2
						GRB2		RELA				JAK2
						DDX58		SAMSN1				S100A6
						JUN		IGF2BP1				Ins1
						TGFB3		ERG				NFKB1
						Pdgf (complex)		GDF2				MYD88
						MYBL2		Mapk				APP
						CXCL8		IL3				EIF4E
						RETNLB		JUN				MIF
						IRF5		ATF4				VDR
						PIK3R1		IRF1				MAP2K6
						Ifnar		aldosterone				FAS
						VEGFA		IKBKB				IKBKE
						ETS1		TGFBR1				STAT1
						niacinamide		BMP2				HEY2
						STAT1/3/5 dimer		Ifnar				Zn2+
						PARP9		DOCK8				Collagen type IV
						CHD4		SPIB				NFkB (complex)
						UHRF2		F3				TNFSF13B
						Angiotensin II receptor type 1		progesterone				FLT1
						AURKB		D-glucose				JAK1
						SMOC2		IL27				ACTB
						BID		ERK				SMOC2
						TASP1		Creb				TINCR
						MYCBP		PTH				TMEM173
						TAF4B		PTK2				TNFRSF14
						RCAN1		EPAS1				STAU1
						IFNAR2		EBF1
						CD2		PRKCE
						AQP1		HTT
								YAP1
								tretinoin
								Insulin
								SASH1
								SEMA7A
								CD247
								NRG1
								SMAD4
								Nfat (family)
								Akt
								MAP2K4
								E2F2
								TWIST2
								TFAP4
								IRF5
								PDGFB
								SMAD2
								JAK2
								CCL5
								GAST
								MAP2K1/2
								Ca2+
								RET
								CXCL12
								WNT1
								bisphenol A
								SPP1
								EGR1
								TCR
								5-O-mycolyl-beta-araf-(1->2)-5-O-mycolyl-alpha-araf-(1->1')-glycerol
								ZAP70
								MAPK3
								EIF4G1
								D-fructose
								BRD4
								MAP3K14
								Tnf (family)
								MAP3K1
								IRF8
								PIM1
								sodium chloride
								ELK1
								TCF4
								CTGF
								IFN alpha/beta
								CYR61
								GNA12
								IGF1R
								STAT6
								NGF
								IL13
								AKT1
								PTGS2
								ADAM17
								KLF4
								LDL
								VitaminD3-VDR-RXR
								NOTCH3
								Ifn
								BAX
								KLF5
								OLR1
								Ap1
								stallimycin
								CCL11
								CXCR4
								NCOA3
								ABL1
								SRC
								D-galactosamine
								TNFRSF1B
								E. coli serotype 0127B8 lipopolysaccharide
								PRNP
								cholecalciferol
								GDNF
								FGFR1
								SHH
								Pkc(s)
								testosterone
								Lh
								ITGB3
								cholesterol
								IFNB1
								prostaglandin E2
								MAP2K3
								HRG
								Hbb-b2
								NFKBIA
								sphingosine-1-phosphate
								EP400
								PLAT
								LTBR
								Bcl9-Cbp/p300-Ctnnb1-Lef/Tcf
								TRPV4
								PCDH11Y
								CREB1
								PARP9
								IL17R
								CSF1R
								IGFBP2
								PKM
								A2M
								LCN2
								IFN type 1
								GLI2
								CREBBP
								L-glutamic acid
								ETV4
								IFI16
								CCNK
								JUNB
								tunicamycin
								BMP6
								RUNX2
								LEF1
								LEP
								PIN1
								STAT5a/b
								aldesleukin
								ethanol
								IL33
								TGFBR2
								HMGB1
								PRKCA
								MYOD1
								LIF
								MET
								VDR
								IRF3
								PARP1
								Growth hormone
								RNF31
								FZD9
								SMOC2
								VGLL3
								ACTL6A
								KRT17
								SELPLG
								E2F3
								TAF4B
								EDNRA
								DEF6
								IFNA1/IFNA13
								prostaglandin J2
								caspase
								MYBL2
								peptidoglycan
								PDGFC
								ELF3
								INHBB
								PRKCB
								CREB3L1
								PLAUR
								CCL3
								MGAT5
								Fgf
								GRP
								AREG
								PRKCI
								NfkB1-RelA
								TLR2
								CNTF
								BSG

## Sheet: upstream inhibited ranked
GSE17351		GSE20347		GSE23400		GSE29001		GSE33426		GSE33810		GSE45670
CSF2		TP53		TP53		NUPR1		let-7		ERBB2		GATA4		tretinoin
RABL6		NUPR1		CDKN2A		let-7		NUPR1		SHH		IL10RA		TP53
SPP1		SPDEF		let-7		KDM5B		miR-1-3p (and other miRNAs w/seed GGAAUGU)		IGFBP2		MYOCD		IL13
EGFR		KDM5B		RB1		Irgm1		CD3		TGFB3		IL1RN		CDKN2A
ERK1/2		HSF1		NR3C1		butyric acid		mir-1		ERG		Irgm1		CD28
EGF		CDKN1A		SPDEF		TP53		Alpha catenin		CTNNB1		HAND2		EHF
HGF		CLDN7		LY294002		SPDEF		U0126		Creb		SRF		isotretinoin
5-O-mycolyl-beta-araf-(1->2)-5-O-mycolyl-alpha-araf-(1->1')-glycerol		BTK		PPARG		RBL2		miR-155-5p (miRNAs w/seed UAAUGCU)		aldosterone		ACKR2		CLDN7
EP400		WISP2		let-7a-5p (and other miRNAs w/seed GAGGUAG)		RB1		miR-124-3p (and other miRNAs w/seed AAGGCAC)		WNT1		PTEN		maslinic acid
Tnf (family)		E2F6		wortmannin		BNIP3L		let-7a-5p (and other miRNAs w/seed GAGGUAG)		CCND1		POU5F1		let-7
E2F1		FBN1		butyric acid		CDKN2A		miR-30c-5p (and other miRNAs w/seed GUAAACA)		EGR2		TRIM24		ESRRA
FN1		estrogen receptor		Irgm1		TRIM24		SPDEF		TGFB1		TBX5		selenomethylselenocysteine
poly rI:rC-RNA		CEBPA		CR1L		estrogen receptor		mir-122		ERBB4		IL10		FGFR1
PTGER2		IL13		Rb		CR1L		KDM5B		SP3		BNIP3L		TCF3
PDGF BB		CTLA4		NUPR1		HNF1B		Irgm1		melatonin		heparin
OSM		MYOCD		MYOCD		ALDH1A2		TRIM24		ETS1		TWIST1
Jnk		RPS6KB1		RBL1		RBL1		RB1		hydrogen peroxide		PAX1
CCND1		SMARCE1		PP2/AG1879 tyrosine kinase inhibitor		Alpha catenin		RBL2		IL12 (family)		miR-31-5p (and other miRNAs w/seed GGCAAGA)
ERBB2		PDCD1		CLDN7		NR3C1		IL1RN		NRIP1		MEF2C
E2f		HNF4A		Alpha catenin		let-7a-5p (and other miRNAs w/seed GAGGUAG)		CD28		SAMSN1		helenalin
PDLIM2		PTEN		RBL2		HDAC1		wortmannin		HGF		mir-145
IL1A		HMOX1		KDM5B		PPARG		miR-16-5p (and other miRNAs w/seed AGCAGCA)		F3		MYOD1
NTRK2		IRF4		HNF1B		NLRP3		mir-210		HNRNPK		RBL2
IL17R		Growth hormone		isotretinoin		Rb		bisindolylmaleimide I		CASP1		TCF7L2
FGF2		AR		AHR		IL1RN		CR1L		T3-TR-RXR		NR3C1
CD40LG		HNF1A		IRF4		miR-29b-3p (and other miRNAs w/seed AGCACCA)		miR-29b-3p (and other miRNAs w/seed AGCACCA)		OLR1		GH1
TNF		NEUROG1		CDKN1A		E2F6		mir-145		EDN1		CDKN1A
NAMPT		miR-296-5p (miRNAs w/seed GGGCCCC)		IL1RN		miR-34a-5p (and other miRNAs w/seed GGCAGUG)		BNIP3L		MEF2D		IRF4
TNFSF12		PRKAR1A		CDH1		FBN1		SOX3		FSHB		GATA6
Ap1				ATP7B		SMARCB1		GMNN		FN1		SOX7
TBX2				ALDH1A2		ATP7B		SOX1		FSH		mir-196
ANGPT2				FBN1		IRF4		INSIG1		NR1H3		IPMK
TNFSF11				SP600125		ABCB4		IRF4		ADAM17		FOXF1
FOXM1				estrogen receptor		CLDN7		CAT		EGF		DYRK1A
NOD2				tyrphostin AG 1478		DYRK1A		UXT		MYB		THRA
ELK1				WISP2		APC		miR-133a-3p (and other miRNAs w/seed UUGGUCC)		ANGPT2		TWIST2
CBX5				TRIM24		PDCD1		estrogen receptor		ERK1/2		KDM5B
10E,12Z-octadecadienoic acid				HNF4A		mir-146		geldanamycin		TNFRSF1B		DMD
RARA				HNF1A		AMPK		ABCB4		Ap1		POR
ITGAV				APC		PSEN1		GPS2		SP1		SMARCB1
PLAU				ADA		HNF4A		tyrphostin AG 1478		PTPRJ		VIP
ETS1				herbimycin		WISP2		miR-17-5p (and other miRNAs w/seed AAAGUGC)		AHI1		HNF4A
IL17F				BNIP3L		ACKR2		miR-141-3p (and other miRNAs w/seed AACACUG)		EIF2AK4		HIST1H1T
Vegf				ABCB4		FOXO3		AG490		FSHR		Hist1h1a
E2F2				PTEN		uric acid		GFI1		hemin		etanercept
FOXF2				CTLA4		ALOX5		SOCS1		AMG 827		GDF9
IL-1R				CHADL		MXI1		SP600125				ginsenoside Rb1
stallimycin				DYRK1A		mir-145		TCF3				baicalein
NfkB1-RelA				KLF2		DNASE2		CDKN1A				Calcineurin protein(s)
deoxycholate				HAND2		KLF2		FBN1				GLI3
E2F3				BTK		15-deoxy-delta-12,14 -PGJ 2		mir-17				NREP
IL3				bisindolylmaleimide I		glutamine		HDAC1				AMPK
HMGB1				NKX2-1		TCF7L2		KLF2				miR-203a-3p (and other miRNAs w/seed UGAAAUG)
advanced glycation end-products				MXI1		CDH1		miR-199a-3p (and other miRNAs w/seed CAGUAGU)				KLF2
SRC				heparin		PKD1		calphostin C				Bay 11-7082
Collagen type I				COL18A1		LEPR		miR-203a-3p (and other miRNAs w/seed UGAAAUG)				ADA
CEBPB				calphostin C		CTLA4		mir-155				26s Proteasome
AGT				miR-29b-3p (and other miRNAs w/seed AGCACCA)		NR1I3		RBL1				MKNK1
CXCL8				infliximab		GLIS1		mir-133				infliximab
TRAF6				NEUROG1		Ptprd		miR-483-3p (miRNAs w/seed CACUCCU)				MAPK1
FOXO1				HDAC2		NDUFA13		ACKR2				tretinoin
IL6R				miR-155-5p (miRNAs w/seed UAAUGCU)		bee venom		GLIS2				GATA3
LDL				FOXO3		NKX2-1		ALDH1A2				INSIG1
IL1B				CD28		CEBPE		miR-34a-5p (and other miRNAs w/seed GGCAGUG)				TNFRSF11B
Collagen type IV				HDAC1		DKK1		Bay 11-7082				EBF2
IKBKE				bee venom		baicalein		DKK1				PDCD1
D-fructose				TCF3		AICAR		MIR124				WLS
S100A7				hydrocortisone		HAND2		CDKN2A				KCNK9
TRADD				PPARGC1A		miR-199a-3p (and other miRNAs w/seed CAGUAGU)		mir-15				P2RY14
5-hydroxytryptamine				GLIS1		CDKN1A		mir-8				PIN1
KAT6A				GLIS2		apigenin		mir-34				alpha-hydroxyglutarate
TNFSF13B				Ptprd		miR-133a-3p (and other miRNAs w/seed UUGGUCC)		PKD1
IL32				miR-30c-5p (and other miRNAs w/seed GUAAACA)		MYOCD		Rb
CTNNB1				miR-296-5p (miRNAs w/seed GGGCCCC)		AHR		COL18A1
ELF3				PRKG1		mir-133		miR-182-5p (and other miRNAs w/seed UUGGCAA)
ORMDL3				ACKR2		mir-34		DYRK1A
PLAUR				ALOX5		26s Proteasome		FHIT
IHH				ALDH2		MEF2C		GPX1
PTGS2				FUT8		HNF1A		15-deoxy-delta-12,14 -PGJ 2
IRF7				GC-GCR dimer		HDAC2		PTPN6
PI3K (complex)				bicuculline		phosphate		miR-27a-3p (and other miRNAs w/seed UCACAGU)
peptidoglycan						POMC		ADA
CYR61						GLIS2		miR-145-5p (and other miRNAs w/seed UCCAGUU)
MAVS						RNF216		MXI1
N-acetylmuramyl-L-alanyl-D-isoglutamine						miR-296-5p (miRNAs w/seed GGGCCCC)		PP2/AG1879 tyrosine kinase inhibitor
KRT17						miR-31-5p (and other miRNAs w/seed GGCAAGA)		E2F6
LIF						HCAR2		APOE
FOSL1						CAR ligand-CAR-Retinoic acid-RXRÎ±		SMAD7
MAP3K7						Ncoa-Nr1i2-Rxra		ATP7B
AKT1						Ncoa-Nr1i3-Rxra		IRF2
RET						decursin		maslinic acid
IgG								PTX3
KLF5								SOD1
E. coli serotype 0127B8 lipopolysaccharide								TOB1
E. coli lipopolysaccharide								TAF4
Mek								WISP2
ACTN4								TFAP2C
VGLL3								mir-10
mir-137								NEUROG1
AURKB								FUT8
CYBB								ACOX1
lymphotoxin-alpha1-beta2								FOXA1
Zn2+								ZBTB16
oblimersen								cyclosporin A
								alefacept
								SET
								DSP
								mir-196
								miR-92a-3p (and other miRNAs w/seed AUUGCAC)
								miR-296-5p (miRNAs w/seed GGGCCCC)
								BTK
								TGFBR3
								Sod
								XDH
								ALDH2
								myricetin
								AQP11

## Sheet: Sheet3
gene name	study name
JUN	GSE23400
JUN	GSE29001
JUN	GSE33426
JUN	GSE45670

## Sheet: PIVOT TABLE ACTIVATION
Count of gene name	Column Labels
Row Labels	GSE17351	GSE20347	GSE23400	GSE29001	GSE33426	GSE33810	GSE45670	GSEAAESCC	Grand Total
JUN			1	1	1		1		4
5-O-mycolyl-beta-araf-(1->2)-5-O-mycolyl-alpha-araf-(1->1')-glycerol				1			1		2
A2M					1				1
ABCB4	1								1
ABL1				1	1				2
ACKR2	1								1
ACTB							1		1
ACTL6A					1				1
ADA	1								1
ADAM17			1	1	1				3
advanced glycation end-products			1	1					2
AGT			1	1	1				3
AIRE	1								1
Akt					1				1
AKT1					1				1
aldesleukin					1				1
aldosterone					1				1
Angiotensin II receptor type 1				1					1
ANGPT2			1	1	1		1	1	5
ANXA7								1	1
Ap1			1		1		1		3
APC	1								1
APP			1	1	1		1		4
AQP1				1					1
AR					1				1
AREG					1				1
ARNT2					1				1
ATF4					1				1
AURKB		1		1					2
AXL				1					1
BAX					1				1
Bay 11-7082	1								1
BCL3	1								1
Bcl9-Cbp/p300-Ctnnb1-Lef/Tcf					1				1
beta-estradiol					1				1
BID				1					1
BMP2					1				1
BMP6					1				1
BNIP3L	1								1
BRD4					1				1
BSG					1				1
butyric acid	1								1
Ca2+					1				1
caspase					1				1
CBX5		1						1	2
CCL11					1				1
CCL3					1				1
CCL5					1				1
CCND1		1	1	1	1		1		5
CCNK		1		1	1				3
CD14				1					1
CD2				1					1
CD24		1			1			1	3
CD247					1				1
CD38					1				1
CD40							1		1
CD40LG			1		1		1		3
CD44			1	1	1				3
CDH1	1								1
CDKN1A	1								1
CDKN2A						1			1
CEBPB			1	1	1		1		4
Cg					1				1
CHD4				1					1
cholesterol					1				1
CHUK					1				1
CKS1B				1					1
CLDN7	1								1
CNTF					1				1
Collagen type I			1	1	1				3
Collagen type IV				1			1		2
corticosterone	1								1
CR1L	1								1
Creb					1				1
CREB1					1				1
CREB3L1					1				1
CREBBP					1				1
CSF1		1			1				2
CSF1R					1				1
CSF2			1	1	1		1		4
CTGF				1	1				2
CTLA4	1								1
CTNNB1		1	1	1	1			1	5
CXCL12					1				1
CXCL8				1					1
CXCR4					1				1
cyclic AMP					1				1
CYR61			1		1				2
D-fructose			1		1				2
D-galactosamine					1				1
D-glucose				1	1				2
DDX58				1			1		2
DEF6					1				1
deoxycholate				1					1
DOCK8					1				1
DYRK1A	1								1
E. coli serotype 0127B8 lipopolysaccharide							1		1
E2f		1	1	1	1		1	1	6
E2F1			1	1	1		1		4
E2F2			1	1	1		1		4
E2F3				1	1				2
EBF1				1	1				2
EDN1					1				1
EDNRA					1				1
EGF			1	1	1		1		4
EGFR		1	1	1	1		1		5
EGR1		1			1				2
EHF							1		1
EIF2AK2		1					1		2
EIF4E					1		1		2
EIF4G1				1	1				2
ELF3					1				1
ELK1			1		1		1		3
ellagic acid	1								1
EP400				1	1		1		3
EPAS1					1				1
ERBB2			1	1	1		1		4
ERBB4							1		1
ERG					1				1
ERK					1				1
ERK1/2			1	1	1		1		4
ESR1		1	1	1	1				4
ethanol					1				1
ETS1			1	1	1				3
ETV4					1				1
ETV5		1		1					2
EZH2				1			1		2
F2		1			1			1	3
F3			1		1				2
FAS							1		1
FBN1	1								1
Fc gamma receptor				1					1
Fgf					1				1
FGF1							1		1
FGF2			1	1	1				3
FGF7					1		1		2
FGF8				1					1
FGFR1					1				1
FLT1					1		1		2
FN1			1	1	1		1	1	5
FOSL1		1	1	1			1		4
FOXF2							1		1
FOXM1		1	1	1	1			1	5
FOXO1		1			1		1		3
FUT8	1								1
FZD9			1	1	1		1		4
GAST					1				1
GATA4	1								1
GDF2					1				1
GDNF					1				1
GLI1					1				1
GLI2				1	1				2
glutathione	1								1
GMNN							1		1
GNA12					1				1
GNRH1						1			1
GRB2				1					1
Growth hormone					1				1
GRP					1				1
HAND2	1								1
Hbb-b2					1				1
HCAR2	1								1
helenalin	1								1
heparin	1								1
herbimycin	1								1
HEY2							1		1
HGF			1	1	1		1		4
HIF1A					1				1
HMGB1					1		1		2
HNF1A	1								1
HNF4A	1								1
HOXD10				1					1
HOXD3			1						1
HRAS			1				1		2
HRG					1				1
HSF2								1	1
HTT					1				1
IFI16					1	1			2
Ifn				1	1		1		3
IFN alpha/beta					1				1
IFN Beta				1	1				2
IFN type 1					1				1
IFNA1/IFNA13				1	1		1		3
IFNA10				1					1
IFNA14				1					1
IFNA16				1					1
IFNA2		1		1	1		1		4
IFNA21				1					1
IFNA4				1					1
IFNA5				1					1
IFNA6				1					1
IFNA7				1					1
IFNA8				1					1
Ifnar				1	1				2
IFNAR2				1					1
IFNB1				1	1				2
IFNG					1		1		2
IFNL1		1	1	1	1		1		5
IGF1					1				1
IGF1R					1				1
IGF2BP1			1	1	1				3
IGFBP2					1				1
IgG		1	1	1					3
IHH							1		1
IKBKB					1				1
IKBKE							1		1
IKBKG	1								1
IL-17f dimer							1		1
IL-1R			1						1
IL1				1	1		1		3
IL10	1								1
IL10RA	1								1
IL12 (complex)					1				1
IL13					1				1
IL17A					1		1		2
IL17C							1		1
IL17F			1	1			1		3
IL17R				1	1		1		3
IL18		1		1	1				3
IL19			1						1
IL1A			1	1	1		1		4
IL1B					1				1
IL1RN	1								1
IL2				1	1				2
IL21		1					1		2
IL22							1		1
IL27					1		1		2
IL3					1				1
IL33					1				1
IL4					1				1
IL5					1				1
IL6			1	1	1		1		4
IL6R			1	1					2
infliximab	1								1
INHBA					1				1
INHBB			1	1	1				3
inosine					1				1
Ins1			1		1		1		3
Insulin					1			1	2
Interferon alpha				1	1		1		3
IRF1					1				1
IRF3		1		1	1		1		4
IRF4	1								1
IRF5			1	1	1		1		4
IRF7			1	1	1		1		4
IRF8					1				1
Irgm1	1								1
ITGAV		1	1	1			1		4
ITGB3					1				1
JAG1							1		1
JAK1							1		1
JAK2					1		1		2
Jnk				1	1				2
JUNB					1				1
KAT6A				1			1		2
KCNK9						1			1
KITLG					1				1
KLF2	1								1
KLF4					1				1
KLF5					1				1
KRAS		1							1
KRT17					1		1		2
L-glutamic acid					1				1
LCN2					1				1
LDL			1	1	1			1	4
LEF1					1				1
LEP					1				1
let-7	1								1
let-7a-5p (and other miRNAs w/seed GAGGUAG)	1								1
Lh					1				1
LIF					1				1
LIPE	1								1
lipoteichoic acid							1		1
LTBR					1				1
LY294002	1								1
MAP2K1					1				1
MAP2K1/2					1				1
MAP2K3					1				1
MAP2K4					1				1
MAP2K6							1		1
MAP3K1			1		1		1		3
MAP3K14					1				1
MAP3K7							1		1
Mapk			1		1				2
MAPK3					1				1
MAVS		1		1			1		3
MBD2		1		1					2
MED1					1				1
MEF2C	1								1
Mek					1			1	2
MERTK				1					1
MET					1				1
MGAT5					1				1
MIF			1				1		2
miR-1-3p (and other miRNAs w/seed GGAAUGU)	1								1
mir-10						1			1
mir-145	1								1
mir-181						1			1
miR-31-5p (and other miRNAs w/seed GGCAAGA)	1								1
miR-503-5p (miRNAs w/seed AGCAGCG)	1								1
MITF		1		1	1				3
MKNK1					1				1
MSC				1					1
MTPN			1	1	1				3
MYB				1	1				2
MYBL2				1	1				2
MYC				1	1		1	1	4
MYCBP				1					1
MYCN							1		1
MYD88				1	1		1		3
MYOCD	1								1
MYOD1					1				1
N-acetylmuramyl-L-alanyl-D-isoglutamine							1		1
NAMPT		1	1	1			1		4
NCOA3					1				1
NDRG1							1		1
Nfat (family)					1				1
NFE2L1								1	1
NFE2L2					1			1	2
NFkB (complex)		1	1		1		1		4
NFKB1		1			1		1		3
NfkB1-RelA			1		1		1		3
NFKBIA					1				1
NGF					1				1
niacinamide				1					1
nitric oxide			1						1
NKX2-1	1								1
NOD2				1			1		2
norepinephrine					1				1
NOS2							1		1
NOTCH3			1	1	1				3
NR3C1	1								1
NRG1					1		1		2
NTRK2			1	1	1				3
NUPR1	1								1
oblimersen							1		1
OLR1					1				1
ORMDL3							1		1
OSM				1	1		1		3
P38 MAPK					1				1
PAF1							1		1
palmitic acid							1		1
PARP1				1	1				2
PARP9				1	1		1		3
PAX8				1					1
PCDH11Y					1				1
Pdgf (complex)			1	1	1				3
PDGF BB			1		1		1		3
PDGFB					1				1
PDGFC					1				1
PDLIM2							1		1
peptidoglycan					1		1		2
PGF							1		1
PGR					1				1
PI3K (complex)			1		1				2
PIK3R1				1					1
PIM1					1				1
PIN1					1				1
Pkc(s)					1				1
PKM		1			1				2
PLAT			1		1				2
PLAUR					1				1
PLG			1						1
PLIN5								1	1
poly rI:rC-RNA			1		1		1		3
POU5F1				1	1				2
PP2/AG1879 tyrosine kinase inhibitor	1								1
PPARG	1								1
PPARGC1A	1								1
PPIF							1		1
PPRC1							1		1
PRDM1	1								1
PRKCA					1				1
PRKCB					1				1
PRKCD		1							1
PRKCE					1				1
PRKCI					1				1
PRKG1	1								1
PRL		1	1	1	1		1		5
PRNP					1				1
progesterone					1				1
prostaglandin E2					1				1
prostaglandin J2					1			1	2
PTGER2			1	1	1		1		4
PTGS2				1	1				2
PTH					1				1
PTHLH	1								1
PTK2					1				1
PXR ligand-PXR-Retinoic acid-RXRÎ±	1								1
RABL6		1	1	1	1		1	1	6
RAC1		1	1	1	1				4
RAF1					1				1
RARA		1	1	1					3
RASSF1	1								1
Rb	1								1
RB1	1								1
RBL1	1								1
RBL2	1								1
RCAN1				1					1
REL					1				1
RELA					1				1
RELB				1					1
RET			1	1	1			1	4
RETNLB			1	1	1				3
RNF31					1				1
ROCK2	1								1
RUNX1	1								1
RUNX2					1				1
S100A6							1		1
S100A7							1		1
S100A8							1		1
S100A9							1		1
SAA							1		1
salmonella minnesota R595 lipopolysaccharides							1		1
SAMSN1					1		1		2
SASH1					1		1		2
SATB1		1							1
SCD	1								1
SELPLG					1				1
SEMA7A					1				1
SHH					1				1
SIM1					1				1
SMAD1			1						1
SMAD2			1		1				2
SMAD3		1	1		1				3
SMAD4		1	1		1				3
SMARCA2	1								1
SMARCA4					1				1
SMARCB1	1								1
SMOC2			1	1	1		1		4
SNAI1			1						1
SOX1							1		1
SOX2							1		1
SOX3							1		1
SOX4					1				1
SP1				1	1				2
SP600125	1								1
SPDEF	1								1
sphingosine-1-phosphate					1				1
SPIB					1				1
SPP1		1	1	1	1		1		5
SRC		1			1				2
SRF	1								1
stallimycin			1				1		2
STAT1					1		1		2
STAT1/3/5 dimer			1	1					2
STAT2				1					1
STAT3			1	1	1				3
STAT4					1				1
STAT5a/b					1				1
STAT6					1				1
STAU1							1		1
SYVN1					1				1
TAF4B				1	1				2
TASP1				1					1
TBX2			1	1	1		1		4
TBX5	1								1
TCF4					1				1
TCF7L2	1				1				2
TCR					1		1		2
testosterone					1				1
TFAP4					1				1
TFDP1				1					1
Tgf beta			1		1				2
TGFB1		1	1		1				3
TGFB3			1	1	1				3
TGFBR1					1				1
TGFBR2				1	1				2
TICAM1		1		1	1		1		4
TINCR							1		1
TLR2					1				1
TLR3					1		1		2
TLR4					1				1
TLR5							1		1
TLR7		1	1	1					3
TLR9		1					1		2
TMEM173							1		1
TNF			1		1		1		3
Tnf (family)			1	1	1		1		4
TNFRSF14							1		1
TNFRSF1A			1				1		2
TNFRSF1B			1		1				2
TNFSF11			1		1		1		3
TNFSF12				1			1		2
TNFSF13B							1		1
TOB1	1								1
TP53	1								1
TP63							1		1
TRADD			1	1			1		3
TRAF2		1	1						2
TRAF3IP2							1		1
TRAF6				1			1		2
TREM1					1				1
TRPV4					1				1
TWIST2					1				1
tyrphostin AG 1478	1								1
U0126	1								1
UHRF2				1					1
UPF2							1		1
VDR					1		1		2
Vegf			1	1	1				3
VEGFA				1	1				2
VGLL3			1		1				2
VitaminD3-VDR-RXR					1		1		2
WNT1					1				1
WNT3A			1	1	1				3
wortmannin	1								1
XBP1					1				1
XIAP				1			1		2
YAP1			1		1				2
ZAP70					1				1
ZBTB16						1			1
Zn2+							1		1
(blank)
Grand Total	76	47	99	148	298	7	145	20	840

## Sheet: COMBINED ACTIVATION
gene name	study name
NUPR1	GSE17351
CLDN7	GSE17351
MYOCD	GSE17351
NR3C1	GSE17351
Irgm1	GSE17351
BNIP3L	GSE17351
RBL2	GSE17351
TP53	GSE17351
butyric acid	GSE17351
IL1RN	GSE17351
SRF	GSE17351
let-7	GSE17351
IL10	GSE17351
PRDM1	GSE17351
HAND2	GSE17351
SP600125	GSE17351
RBL1	GSE17351
SMARCB1	GSE17351
IL10RA	GSE17351
GATA4	GSE17351
PPARGC1A	GSE17351
IKBKG	GSE17351
herbimycin	GSE17351
CDKN1A	GSE17351
heparin	GSE17351
U0126	GSE17351
PPARG	GSE17351
PTHLH	GSE17351
let-7a-5p (and other miRNAs w/seed GAGGUAG)	GSE17351
SPDEF	GSE17351
ABCB4	GSE17351
Rb	GSE17351
CR1L	GSE17351
PXR ligand-PXR-Retinoic acid-RXRÎ±	GSE17351
MEF2C	GSE17351
wortmannin	GSE17351
RASSF1	GSE17351
HNF4A	GSE17351
TCF7L2	GSE17351
miR-31-5p (and other miRNAs w/seed GGCAAGA)	GSE17351
TBX5	GSE17351
helenalin	GSE17351
FBN1	GSE17351
glutathione	GSE17351
mir-145	GSE17351
ADA	GSE17351
ROCK2	GSE17351
tyrphostin AG 1478	GSE17351
LY294002	GSE17351
infliximab	GSE17351
HNF1A	GSE17351
CDH1	GSE17351
ellagic acid	GSE17351
CTLA4	GSE17351
SMARCA2	GSE17351
APC	GSE17351
DYRK1A	GSE17351
IRF4	GSE17351
corticosterone	GSE17351
miR-503-5p (miRNAs w/seed AGCAGCG)	GSE17351
BCL3	GSE17351
PP2/AG1879 tyrosine kinase inhibitor	GSE17351
Bay 11-7082	GSE17351
SCD	GSE17351
RB1	GSE17351
LIPE	GSE17351
miR-1-3p (and other miRNAs w/seed GGAAUGU)	GSE17351
RUNX1	GSE17351
KLF2	GSE17351
NKX2-1	GSE17351
FUT8	GSE17351
HCAR2	GSE17351
ACKR2	GSE17351
PRKG1	GSE17351
AIRE	GSE17351
TOB1	GSE17351
RABL6	GSE20347
FOXM1	GSE20347
IgG	GSE20347
MITF	GSE20347
FOXO1	GSE20347
RARA	GSE20347
TLR7	GSE20347
PRL	GSE20347
IFNL1	GSE20347
TGFB1	GSE20347
EIF2AK2	GSE20347
CBX5	GSE20347
E2f	GSE20347
TLR9	GSE20347
CTNNB1	GSE20347
IFNA2	GSE20347
SATB1	GSE20347
SMAD3	GSE20347
ESR1	GSE20347
NAMPT	GSE20347
AURKB	GSE20347
CSF1	GSE20347
NFKB1	GSE20347
FOSL1	GSE20347
CD24	GSE20347
NFkB (complex)	GSE20347
RAC1	GSE20347
MAVS	GSE20347
PKM	GSE20347
TRAF2	GSE20347
ITGAV	GSE20347
MBD2	GSE20347
SMAD4	GSE20347
IL18	GSE20347
IL21	GSE20347
SRC	GSE20347
KRAS	GSE20347
CCNK	GSE20347
EGFR	GSE20347
IRF3	GSE20347
SPP1	GSE20347
EGR1	GSE20347
CCND1	GSE20347
PRKCD	GSE20347
TICAM1	GSE20347
F2	GSE20347
ETV5	GSE20347
CSF2	GSE23400
RABL6	GSE23400
Vegf	GSE23400
HGF	GSE23400
FOXM1	GSE23400
ESR1	GSE23400
ERBB2	GSE23400
FN1	GSE23400
TBX2	GSE23400
EGF	GSE23400
PRL	GSE23400
APP	GSE23400
TGFB1	GSE23400
Tgf beta	GSE23400
CTNNB1	GSE23400
Ap1	GSE23400
Collagen type I	GSE23400
ERK1/2	GSE23400
FGF2	GSE23400
E2F1	GSE23400
ANGPT2	GSE23400
RAC1	GSE23400
MTPN	GSE23400
IL6R	GSE23400
SPP1	GSE23400
TNF	GSE23400
TGFB3	GSE23400
CCND1	GSE23400
stallimycin	GSE23400
E2f	GSE23400
CEBPB	GSE23400
PTGER2	GSE23400
SMAD3	GSE23400
CD40LG	GSE23400
EGFR	GSE23400
Tnf (family)	GSE23400
IGF2BP1	GSE23400
SMAD4	GSE23400
TNFSF11	GSE23400
NOTCH3	GSE23400
advanced glycation end-products	GSE23400
JUN	GSE23400
ITGAV	GSE23400
TLR7	GSE23400
Pdgf (complex)	GSE23400
RET	GSE23400
RARA	GSE23400
HRAS	GSE23400
PI3K (complex)	GSE23400
YAP1	GSE23400
ELK1	GSE23400
RETNLB	GSE23400
INHBB	GSE23400
SMAD1	GSE23400
WNT3A	GSE23400
Mapk	GSE23400
NAMPT	GSE23400
IL1A	GSE23400
CD44	GSE23400
ETS1	GSE23400
IFNL1	GSE23400
PDGF BB	GSE23400
Ins1	GSE23400
IgG	GSE23400
TNFRSF1A	GSE23400
IL6	GSE23400
IRF7	GSE23400
NFkB (complex)	GSE23400
FOSL1	GSE23400
STAT3	GSE23400
VGLL3	GSE23400
SMOC2	GSE23400
NfkB1-RelA	GSE23400
TRAF2	GSE23400
FZD9	GSE23400
IL-1R	GSE23400
IRF5	GSE23400
NTRK2	GSE23400
ADAM17	GSE23400
CYR61	GSE23400
PLAT	GSE23400
SNAI1	GSE23400
IL17F	GSE23400
MAP3K1	GSE23400
PLG	GSE23400
AGT	GSE23400
TNFRSF1B	GSE23400
nitric oxide	GSE23400
poly rI:rC-RNA	GSE23400
LDL	GSE23400
MIF	GSE23400
SMAD2	GSE23400
D-fructose	GSE23400
STAT1/3/5 dimer	GSE23400
IL19	GSE23400
TRADD	GSE23400
E2F2	GSE23400
HOXD3	GSE23400
F3	GSE23400
RABL6	GSE29001
HGF	GSE29001
Vegf	GSE29001
FOXM1	GSE29001
CSF2	GSE29001
E2F1	GSE29001
TBX2	GSE29001
E2f	GSE29001
IFNA1/IFNA13	GSE29001
IFNL1	GSE29001
IFNA2	GSE29001
RET	GSE29001
MYB	GSE29001
TLR7	GSE29001
MITF	GSE29001
WNT3A	GSE29001
NTRK2	GSE29001
IRF7	GSE29001
FGF2	GSE29001
POU5F1	GSE29001
EP400	GSE29001
IGF2BP1	GSE29001
E2F2	GSE29001
D-glucose	GSE29001
PRL	GSE29001
EGF	GSE29001
IL6	GSE29001
SPP1	GSE29001
STAT2	GSE29001
CTNNB1	GSE29001
EZH2	GSE29001
IFN Beta	GSE29001
E2F3	GSE29001
CTGF	GSE29001
Interferon alpha	GSE29001
IL1A	GSE29001
Tnf (family)	GSE29001
RARA	GSE29001
KAT6A	GSE29001
MYD88	GSE29001
deoxycholate	GSE29001
IFNB1	GSE29001
FN1	GSE29001
APP	GSE29001
CCNK	GSE29001
RAC1	GSE29001
ERK1/2	GSE29001
EIF4G1	GSE29001
ANGPT2	GSE29001
MTPN	GSE29001
IL6R	GSE29001
NOTCH3	GSE29001
CD14	GSE29001
EBF1	GSE29001
GLI2	GSE29001
IL17R	GSE29001
PARP1	GSE29001
FGF8	GSE29001
IL18	GSE29001
HOXD10	GSE29001
MYC	GSE29001
ESR1	GSE29001
Jnk	GSE29001
STAT3	GSE29001
CCND1	GSE29001
TICAM1	GSE29001
PTGS2	GSE29001
Collagen type IV	GSE29001
AGT	GSE29001
SP1	GSE29001
NOD2	GSE29001
advanced glycation end-products	GSE29001
IFNA4	GSE29001
EGFR	GSE29001
MAVS	GSE29001
FOSL1	GSE29001
IRF3	GSE29001
IL2	GSE29001
IL17F	GSE29001
CD44	GSE29001
PTGER2	GSE29001
MSC	GSE29001
5-O-mycolyl-beta-araf-(1->2)-5-O-mycolyl-alpha-araf-(1->1')-glycerol	GSE29001
IgG	GSE29001
CEBPB	GSE29001
ERBB2	GSE29001
TRADD	GSE29001
ETV5	GSE29001
MBD2	GSE29001
TFDP1	GSE29001
NAMPT	GSE29001
FZD9	GSE29001
AXL	GSE29001
CKS1B	GSE29001
IFNA10	GSE29001
IFNA5	GSE29001
IFNA7	GSE29001
IFNA14	GSE29001
IFNA6	GSE29001
IFNA8	GSE29001
IFNA16	GSE29001
INHBB	GSE29001
IFNA21	GSE29001
Collagen type I	GSE29001
PAX8	GSE29001
RELB	GSE29001
IL1	GSE29001
XIAP	GSE29001
LDL	GSE29001
ABL1	GSE29001
ADAM17	GSE29001
Fc gamma receptor	GSE29001
OSM	GSE29001
TRAF6	GSE29001
TNFSF12	GSE29001
Ifn	GSE29001
TGFBR2	GSE29001
ITGAV	GSE29001
MERTK	GSE29001
GRB2	GSE29001
DDX58	GSE29001
JUN	GSE29001
TGFB3	GSE29001
Pdgf (complex)	GSE29001
MYBL2	GSE29001
CXCL8	GSE29001
RETNLB	GSE29001
IRF5	GSE29001
PIK3R1	GSE29001
Ifnar	GSE29001
VEGFA	GSE29001
ETS1	GSE29001
niacinamide	GSE29001
STAT1/3/5 dimer	GSE29001
PARP9	GSE29001
CHD4	GSE29001
UHRF2	GSE29001
Angiotensin II receptor type 1	GSE29001
AURKB	GSE29001
SMOC2	GSE29001
BID	GSE29001
TASP1	GSE29001
MYCBP	GSE29001
TAF4B	GSE29001
RCAN1	GSE29001
IFNAR2	GSE29001
CD2	GSE29001
AQP1	GSE29001
TGFB1	GSE33426
TNF	GSE33426
Vegf	GSE33426
HGF	GSE33426
ESR1	GSE33426
EGF	GSE33426
CSF2	GSE33426
CTNNB1	GSE33426
SMARCA4	GSE33426
IFNG	GSE33426
IL1B	GSE33426
F2	GSE33426
MITF	GSE33426
beta-estradiol	GSE33426
AGT	GSE33426
IL4	GSE33426
poly rI:rC-RNA	GSE33426
E2F1	GSE33426
FOXM1	GSE33426
PRL	GSE33426
RAF1	GSE33426
IL6	GSE33426
CD40LG	GSE33426
PI3K (complex)	GSE33426
CD24	GSE33426
RABL6	GSE33426
FOXO1	GSE33426
STAT4	GSE33426
FN1	GSE33426
ERBB2	GSE33426
IL5	GSE33426
SP1	GSE33426
XBP1	GSE33426
NFE2L2	GSE33426
FGF2	GSE33426
NFkB (complex)	GSE33426
CD44	GSE33426
EDN1	GSE33426
IL2	GSE33426
STAT3	GSE33426
MYD88	GSE33426
WNT3A	GSE33426
Interferon alpha	GSE33426
EIF4E	GSE33426
OSM	GSE33426
REL	GSE33426
ERK1/2	GSE33426
GLI1	GSE33426
P38 MAPK	GSE33426
ANGPT2	GSE33426
POU5F1	GSE33426
ARNT2	GSE33426
SIM1	GSE33426
AR	GSE33426
IL1A	GSE33426
CEBPB	GSE33426
IL1	GSE33426
TCF7L2	GSE33426
IFNA2	GSE33426
VEGFA	GSE33426
MAP2K1	GSE33426
TBX2	GSE33426
HIF1A	GSE33426
Tgf beta	GSE33426
Cg	GSE33426
Jnk	GSE33426
PDGF BB	GSE33426
TREM1	GSE33426
IL17A	GSE33426
MYC	GSE33426
PGR	GSE33426
KITLG	GSE33426
SYVN1	GSE33426
CD38	GSE33426
MTPN	GSE33426
IRF7	GSE33426
CHUK	GSE33426
Pdgf (complex)	GSE33426
TICAM1	GSE33426
TLR4	GSE33426
APP	GSE33426
EGFR	GSE33426
IGF1	GSE33426
PTGER2	GSE33426
CSF1	GSE33426
STAT1	GSE33426
CCND1	GSE33426
TGFB3	GSE33426
SMAD3	GSE33426
NFKB1	GSE33426
IFNL1	GSE33426
inosine	GSE33426
FGF7	GSE33426
TNFSF11	GSE33426
Ins1	GSE33426
TLR3	GSE33426
RETNLB	GSE33426
ETS1	GSE33426
RAC1	GSE33426
NTRK2	GSE33426
cyclic AMP	GSE33426
norepinephrine	GSE33426
FLT1	GSE33426
MKNK1	GSE33426
IL12 (complex)	GSE33426
INHBA	GSE33426
Mek	GSE33426
IL18	GSE33426
Collagen type I	GSE33426
IFN Beta	GSE33426
E2f	GSE33426
MYB	GSE33426
MED1	GSE33426
SOX4	GSE33426
RELA	GSE33426
SAMSN1	GSE33426
IGF2BP1	GSE33426
ERG	GSE33426
GDF2	GSE33426
Mapk	GSE33426
IL3	GSE33426
JUN	GSE33426
ATF4	GSE33426
IRF1	GSE33426
aldosterone	GSE33426
IKBKB	GSE33426
TGFBR1	GSE33426
BMP2	GSE33426
Ifnar	GSE33426
DOCK8	GSE33426
SPIB	GSE33426
F3	GSE33426
progesterone	GSE33426
D-glucose	GSE33426
IL27	GSE33426
ERK	GSE33426
Creb	GSE33426
PTH	GSE33426
PTK2	GSE33426
EPAS1	GSE33426
EBF1	GSE33426
PRKCE	GSE33426
HTT	GSE33426
YAP1	GSE33426
Insulin	GSE33426
SASH1	GSE33426
SEMA7A	GSE33426
CD247	GSE33426
NRG1	GSE33426
SMAD4	GSE33426
Nfat (family)	GSE33426
Akt	GSE33426
MAP2K4	GSE33426
E2F2	GSE33426
TWIST2	GSE33426
TFAP4	GSE33426
IRF5	GSE33426
PDGFB	GSE33426
SMAD2	GSE33426
JAK2	GSE33426
CCL5	GSE33426
GAST	GSE33426
MAP2K1/2	GSE33426
Ca2+	GSE33426
RET	GSE33426
CXCL12	GSE33426
WNT1	GSE33426
SPP1	GSE33426
EGR1	GSE33426
TCR	GSE33426
ZAP70	GSE33426
MAPK3	GSE33426
EIF4G1	GSE33426
D-fructose	GSE33426
BRD4	GSE33426
MAP3K14	GSE33426
Tnf (family)	GSE33426
MAP3K1	GSE33426
IRF8	GSE33426
PIM1	GSE33426
ELK1	GSE33426
TCF4	GSE33426
CTGF	GSE33426
IFN alpha/beta	GSE33426
CYR61	GSE33426
GNA12	GSE33426
IGF1R	GSE33426
STAT6	GSE33426
NGF	GSE33426
IL13	GSE33426
AKT1	GSE33426
PTGS2	GSE33426
ADAM17	GSE33426
KLF4	GSE33426
LDL	GSE33426
VitaminD3-VDR-RXR	GSE33426
NOTCH3	GSE33426
Ifn	GSE33426
BAX	GSE33426
KLF5	GSE33426
OLR1	GSE33426
Ap1	GSE33426
CCL11	GSE33426
CXCR4	GSE33426
NCOA3	GSE33426
ABL1	GSE33426
SRC	GSE33426
D-galactosamine	GSE33426
TNFRSF1B	GSE33426
PRNP	GSE33426
GDNF	GSE33426
FGFR1	GSE33426
SHH	GSE33426
Pkc(s)	GSE33426
testosterone	GSE33426
Lh	GSE33426
ITGB3	GSE33426
cholesterol	GSE33426
IFNB1	GSE33426
prostaglandin E2	GSE33426
MAP2K3	GSE33426
HRG	GSE33426
Hbb-b2	GSE33426
NFKBIA	GSE33426
sphingosine-1-phosphate	GSE33426
EP400	GSE33426
PLAT	GSE33426
LTBR	GSE33426
Bcl9-Cbp/p300-Ctnnb1-Lef/Tcf	GSE33426
TRPV4	GSE33426
PCDH11Y	GSE33426
CREB1	GSE33426
PARP9	GSE33426
IL17R	GSE33426
CSF1R	GSE33426
IGFBP2	GSE33426
PKM	GSE33426
A2M	GSE33426
LCN2	GSE33426
IFN type 1	GSE33426
GLI2	GSE33426
CREBBP	GSE33426
L-glutamic acid	GSE33426
ETV4	GSE33426
IFI16	GSE33426
CCNK	GSE33426
JUNB	GSE33426
	GSE33426
BMP6	GSE33426
RUNX2	GSE33426
LEF1	GSE33426
LEP	GSE33426
PIN1	GSE33426
STAT5a/b	GSE33426
aldesleukin	GSE33426
ethanol	GSE33426
IL33	GSE33426
TGFBR2	GSE33426
HMGB1	GSE33426
PRKCA	GSE33426
MYOD1	GSE33426
LIF	GSE33426
MET	GSE33426
VDR	GSE33426
IRF3	GSE33426
PARP1	GSE33426
Growth hormone	GSE33426
RNF31	GSE33426
FZD9	GSE33426
SMOC2	GSE33426
VGLL3	GSE33426
ACTL6A	GSE33426
KRT17	GSE33426
SELPLG	GSE33426
E2F3	GSE33426
TAF4B	GSE33426
EDNRA	GSE33426
DEF6	GSE33426
IFNA1/IFNA13	GSE33426
prostaglandin J2	GSE33426
caspase	GSE33426
MYBL2	GSE33426
peptidoglycan	GSE33426
PDGFC	GSE33426
ELF3	GSE33426
INHBB	GSE33426
PRKCB	GSE33426
CREB3L1	GSE33426
PLAUR	GSE33426
CCL3	GSE33426
MGAT5	GSE33426
Fgf	GSE33426
GRP	GSE33426
AREG	GSE33426
PRKCI	GSE33426
NfkB1-RelA	GSE33426
TLR2	GSE33426
CNTF	GSE33426
BSG	GSE33426
IFI16	GSE33810
ZBTB16	GSE33810
mir-10	GSE33810
CDKN2A	GSE33810
GNRH1	GSE33810
KCNK9	GSE33810
mir-181	GSE33810
TNF	GSE45670
ERBB2	GSE45670
CSF2	GSE45670
poly rI:rC-RNA	GSE45670
EGFR	GSE45670
IFNL1	GSE45670
IFNG	GSE45670
CCND1	GSE45670
IL1A	GSE45670
RABL6	GSE45670
OSM	GSE45670
EGF	GSE45670
PPIF	GSE45670
SOX2	GSE45670
IRF3	GSE45670
stallimycin	GSE45670
IL17R	GSE45670
IRF7	GSE45670
PTGER2	GSE45670
oblimersen	GSE45670
5-O-mycolyl-beta-araf-(1->2)-5-O-mycolyl-alpha-araf-(1->1')-glycerol	GSE45670
SPP1	GSE45670
IL17C	GSE45670
HGF	GSE45670
PAF1	GSE45670
FOXO1	GSE45670
EP400	GSE45670
ERK1/2	GSE45670
TRAF3IP2	GSE45670
Tnf (family)	GSE45670
NAMPT	GSE45670
IRF5	GSE45670
IFNA2	GSE45670
MYCN	GSE45670
EHF	GSE45670
PRL	GSE45670
TNFSF12	GSE45670
TP63	GSE45670
JUN	GSE45670
ELK1	GSE45670
NOD2	GSE45670
MAVS	GSE45670
HRAS	GSE45670
E2f	GSE45670
SAMSN1	GSE45670
Interferon alpha	GSE45670
E. coli serotype 0127B8 lipopolysaccharide	GSE45670
peptidoglycan	GSE45670
PDGF BB	GSE45670
Ifn	GSE45670
TNFRSF1A	GSE45670
SOX3	GSE45670
FOXF2	GSE45670
S100A8	GSE45670
KAT6A	GSE45670
FZD9	GSE45670
NfkB1-RelA	GSE45670
ORMDL3	GSE45670
TLR9	GSE45670
TCR	GSE45670
EZH2	GSE45670
IL22	GSE45670
HMGB1	GSE45670
TRAF6	GSE45670
CEBPB	GSE45670
IL17F	GSE45670
IL17A	GSE45670
CD40	GSE45670
CD40LG	GSE45670
Ap1	GSE45670
FN1	GSE45670
TNFSF11	GSE45670
ERBB4	GSE45670
KRT17	GSE45670
E2F2	GSE45670
GMNN	GSE45670
SOX1	GSE45670
NOS2	GSE45670
TLR3	GSE45670
NDRG1	GSE45670
salmonella minnesota R595 lipopolysaccharides	GSE45670
FGF7	GSE45670
PPRC1	GSE45670
MYC	GSE45670
ITGAV	GSE45670
lipoteichoic acid	GSE45670
IL6	GSE45670
IL21	GSE45670
SASH1	GSE45670
TBX2	GSE45670
NRG1	GSE45670
palmitic acid	GSE45670
MAP3K7	GSE45670
TICAM1	GSE45670
IL27	GSE45670
S100A9	GSE45670
MAP3K1	GSE45670
IL-17f dimer	GSE45670
VitaminD3-VDR-RXR	GSE45670
PARP9	GSE45670
JAG1	GSE45670
S100A7	GSE45670
TRADD	GSE45670
FOSL1	GSE45670
DDX58	GSE45670
PDLIM2	GSE45670
IHH	GSE45670
SAA	GSE45670
EIF2AK2	GSE45670
XIAP	GSE45670
UPF2	GSE45670
TLR5	GSE45670
IFNA1/IFNA13	GSE45670
IL1	GSE45670
N-acetylmuramyl-L-alanyl-D-isoglutamine	GSE45670
PGF	GSE45670
FGF1	GSE45670
E2F1	GSE45670
ANGPT2	GSE45670
JAK2	GSE45670
S100A6	GSE45670
Ins1	GSE45670
NFKB1	GSE45670
MYD88	GSE45670
APP	GSE45670
EIF4E	GSE45670
MIF	GSE45670
VDR	GSE45670
MAP2K6	GSE45670
FAS	GSE45670
IKBKE	GSE45670
STAT1	GSE45670
HEY2	GSE45670
Zn2+	GSE45670
Collagen type IV	GSE45670
NFkB (complex)	GSE45670
TNFSF13B	GSE45670
FLT1	GSE45670
JAK1	GSE45670
ACTB	GSE45670
SMOC2	GSE45670
TINCR	GSE45670
TMEM173	GSE45670
TNFRSF14	GSE45670
STAU1	GSE45670
NFE2L2	GSEAAESCC
Mek	GSEAAESCC
LDL	GSEAAESCC
CTNNB1	GSEAAESCC
RABL6	GSEAAESCC
FOXM1	GSEAAESCC
CBX5	GSEAAESCC
ANGPT2	GSEAAESCC
ANXA7	GSEAAESCC
PLIN5	GSEAAESCC
E2f	GSEAAESCC
MYC	GSEAAESCC
prostaglandin J2	GSEAAESCC
RET	GSEAAESCC
FN1	GSEAAESCC
Insulin	GSEAAESCC
F2	GSEAAESCC
CD24	GSEAAESCC
NFE2L1	GSEAAESCC
HSF2	GSEAAESCC

## Sheet: activation total
Count of gene name	Column Labels	upstream activated
Row Labels	GSE17351	GSE20347	GSE23400	GSE29001	GSE33426	GSE33810	GSE45670	GSEAAESCC	Grand Total
E2f		1	1	1	1		1	1	6
RABL6		1	1	1	1		1	1	6
ANGPT2			1	1	1		1	1	5
CCND1		1	1	1	1		1		5
CTNNB1		1	1	1	1			1	5
EGFR		1	1	1	1		1		5
FN1			1	1	1		1	1	5
FOXM1		1	1	1	1			1	5
IFNL1		1	1	1	1		1		5
PRL		1	1	1	1		1		5
SPP1		1	1	1	1		1		5
JUN			1	1	1		1		4
APP			1	1	1		1		4
CEBPB			1	1	1		1		4
CSF2			1	1	1		1		4
E2F1			1	1	1		1		4
E2F2			1	1	1		1		4
EGF			1	1	1		1		4
ERBB2			1	1	1		1		4
ERK1/2			1	1	1		1		4
ESR1		1	1	1	1				4
FOSL1		1	1	1			1		4
FZD9			1	1	1		1		4
HGF			1	1	1		1		4
IFNA2		1		1	1		1		4
IL1A			1	1	1		1		4
IL6			1	1	1		1		4
IRF3		1		1	1		1		4
IRF5			1	1	1		1		4
IRF7			1	1	1		1		4
ITGAV		1	1	1			1		4
LDL			1	1	1			1	4
MYC				1	1		1	1	4
NAMPT		1	1	1			1		4
NFkB (complex)		1	1		1		1		4
PTGER2			1	1	1		1		4
RAC1		1	1	1	1				4
RET			1	1	1			1	4
SMOC2			1	1	1		1		4
TBX2			1	1	1		1		4
TICAM1		1		1	1		1		4
Tnf (family)			1	1	1		1		4
ADAM17			1	1	1				3
AGT			1	1	1				3
Ap1			1		1		1		3
CCNK		1		1	1				3
CD24		1			1			1	3
CD40LG			1		1		1		3
CD44			1	1	1				3
Collagen type I			1	1	1				3
ELK1			1		1		1		3
EP400				1	1		1		3
ETS1			1	1	1				3
F2		1			1			1	3
FGF2			1	1	1				3
FOXO1		1			1		1		3
Ifn				1	1		1		3
IFNA1/IFNA13				1	1		1		3
IGF2BP1			1	1	1				3
IgG		1	1	1					3
IL1				1	1		1		3
IL17F			1	1			1		3
IL17R				1	1		1		3
IL18		1		1	1				3
INHBB			1	1	1				3
Ins1			1		1		1		3
Interferon alpha				1	1		1		3
MAP3K1			1		1		1		3
MAVS		1		1			1		3
MITF		1		1	1				3
MTPN			1	1	1				3
MYD88				1	1		1		3
NFKB1		1			1		1		3
NfkB1-RelA			1		1		1		3
NOTCH3			1	1	1				3
NTRK2			1	1	1				3
OSM				1	1		1		3
PARP9				1	1		1		3
Pdgf (complex)			1	1	1				3
PDGF BB			1		1		1		3
poly rI:rC-RNA			1		1		1		3
RARA		1	1	1					3
RETNLB			1	1	1				3
SMAD3		1	1		1				3
SMAD4		1	1		1				3
STAT3			1	1	1				3
TGFB1		1	1		1				3
TGFB3			1	1	1				3
TLR7		1	1	1					3
TNF			1		1		1		3
TNFSF11			1		1		1		3
TRADD			1	1			1		3
Vegf			1	1	1				3
WNT3A			1	1	1				3
5-O-mycolyl-beta-araf-(1->2)-5-O-mycolyl-alpha-araf-(1->1')-glycerol				1			1		2
ABL1				1	1				2
advanced glycation end-products			1	1					2
AURKB		1		1					2
CBX5		1						1	2
Collagen type IV				1			1		2
CSF1		1			1				2
CTGF				1	1				2
CYR61			1		1				2
D-fructose			1		1				2
D-glucose				1	1				2
DDX58				1			1		2
E2F3				1	1				2
EBF1				1	1				2
EGR1		1			1				2
EIF2AK2		1					1		2
EIF4E					1		1		2
EIF4G1				1	1				2
ETV5		1		1					2
EZH2				1			1		2
F3			1		1				2
FGF7					1		1		2
FLT1					1		1		2
GLI2				1	1				2
HMGB1					1		1		2
HRAS			1				1		2
IFI16					1	1			2
IFN Beta				1	1				2
Ifnar				1	1				2
IFNB1				1	1				2
IFNG					1		1		2
IL17A					1		1		2
IL2				1	1				2
IL21		1					1		2
IL27					1		1		2
IL6R			1	1					2
Insulin					1			1	2
JAK2					1		1		2
Jnk				1	1				2
KAT6A				1			1		2
KRT17					1		1		2
Mapk			1		1				2
MBD2		1		1					2
Mek					1			1	2
MIF			1				1		2
MYB				1	1				2
MYBL2				1	1				2
NFE2L2					1			1	2
NOD2				1			1		2
NRG1					1		1		2
PARP1				1	1				2
peptidoglycan					1		1		2
PI3K (complex)			1		1				2
PKM		1			1				2
PLAT			1		1				2
POU5F1				1	1				2
prostaglandin J2					1			1	2
PTGS2				1	1				2
SAMSN1					1		1		2
SASH1					1		1		2
SMAD2			1		1				2
SP1				1	1				2
SRC		1			1				2
stallimycin			1				1		2
STAT1					1		1		2
STAT1/3/5 dimer			1	1					2
TAF4B				1	1				2
TCF7L2	1				1				2
TCR					1		1		2
Tgf beta			1		1				2
TGFBR2				1	1				2
TLR3					1		1		2
TLR9		1					1		2
TNFRSF1A			1				1		2
TNFRSF1B			1		1				2
TNFSF12				1			1		2
TRAF2		1	1						2
TRAF6				1			1		2
VDR					1		1		2
VEGFA				1	1				2
VGLL3			1		1				2
VitaminD3-VDR-RXR					1		1		2
XIAP				1			1		2
YAP1			1		1				2
A2M					1				1
ABCB4	1								1
ACKR2	1								1
ACTB							1		1
ACTL6A					1				1
ADA	1								1
AIRE	1								1
Akt					1				1
AKT1					1				1
aldesleukin					1				1
aldosterone					1				1
Angiotensin II receptor type 1				1					1
ANXA7								1	1
APC	1								1
AQP1				1					1
AR					1				1
AREG					1				1
ARNT2					1				1
ATF4					1				1
AXL				1					1
BAX					1				1
Bay 11-7082	1								1
BCL3	1								1
Bcl9-Cbp/p300-Ctnnb1-Lef/Tcf					1				1
beta-estradiol					1				1
BID				1					1
BMP2					1				1
BMP6					1				1
BNIP3L	1								1
BRD4					1				1
BSG					1				1
butyric acid	1								1
Ca2+					1				1
caspase					1				1
CCL11					1				1
CCL3					1				1
CCL5					1				1
CD14				1					1
CD2				1					1
CD247					1				1
CD38					1				1
CD40							1		1
CDH1	1								1
CDKN1A	1								1
CDKN2A						1			1
Cg					1				1
CHD4				1					1
cholesterol					1				1
CHUK					1				1
CKS1B				1					1
CLDN7	1								1
CNTF					1				1
corticosterone	1								1
CR1L	1								1
Creb					1				1
CREB1					1				1
CREB3L1					1				1
CREBBP					1				1
CSF1R					1				1
CTLA4	1								1
CXCL12					1				1
CXCL8				1					1
CXCR4					1				1
cyclic AMP					1				1
D-galactosamine					1				1
DEF6					1				1
deoxycholate				1					1
DOCK8					1				1
DYRK1A	1								1
E. coli serotype 0127B8 lipopolysaccharide							1		1
EDN1					1				1
EDNRA					1				1
EHF							1		1
ELF3					1				1
ellagic acid	1								1
EPAS1					1				1
ERBB4							1		1
ERG					1				1
ERK					1				1
ethanol					1				1
ETV4					1				1
FAS							1		1
FBN1	1								1
Fc gamma receptor				1					1
Fgf					1				1
FGF1							1		1
FGF8				1					1
FGFR1					1				1
FOXF2							1		1
FUT8	1								1
GAST					1				1
GATA4	1								1
GDF2					1				1
GDNF					1				1
GLI1					1				1
glutathione	1								1
GMNN							1		1
GNA12					1				1
GNRH1						1			1
GRB2				1					1
Growth hormone					1				1
GRP					1				1
HAND2	1								1
Hbb-b2					1				1
HCAR2	1								1
helenalin	1								1
heparin	1								1
herbimycin	1								1
HEY2							1		1
HIF1A					1				1
HNF1A	1								1
HNF4A	1								1
HOXD10				1					1
HOXD3			1						1
HRG					1				1
HSF2								1	1
HTT					1				1
IFN alpha/beta					1				1
IFN type 1					1				1
IFNA10				1					1
IFNA14				1					1
IFNA16				1					1
IFNA21				1					1
IFNA4				1					1
IFNA5				1					1
IFNA6				1					1
IFNA7				1					1
IFNA8				1					1
IFNAR2				1					1
IGF1					1				1
IGF1R					1				1
IGFBP2					1				1
IHH							1		1
IKBKB					1				1
IKBKE							1		1
IKBKG	1								1
IL-17f dimer							1		1
IL-1R			1						1
IL10	1								1
IL10RA	1								1
IL12 (complex)					1				1
IL13					1				1
IL17C							1		1
IL19			1						1
IL1B					1				1
IL1RN	1								1
IL22							1		1
IL3					1				1
IL33					1				1
IL4					1				1
IL5					1				1
infliximab	1								1
INHBA					1				1
inosine					1				1
IRF1					1				1
IRF4	1								1
IRF8					1				1
Irgm1	1								1
ITGB3					1				1
JAG1							1		1
JAK1							1		1
JUNB					1				1
KCNK9						1			1
KITLG					1				1
KLF2	1								1
KLF4					1				1
KLF5					1				1
KRAS		1							1
L-glutamic acid					1				1
LCN2					1				1
LEF1					1				1
LEP					1				1
let-7	1								1
let-7a-5p (and other miRNAs w/seed GAGGUAG)	1								1
Lh					1				1
LIF					1				1
LIPE	1								1
lipoteichoic acid							1		1
LTBR					1				1
LY294002	1								1
MAP2K1					1				1
MAP2K1/2					1				1
MAP2K3					1				1
MAP2K4					1				1
MAP2K6							1		1
MAP3K14					1				1
MAP3K7							1		1
MAPK3					1				1
MED1					1				1
MEF2C	1								1
MERTK				1					1
MET					1				1
MGAT5					1				1
miR-1-3p (and other miRNAs w/seed GGAAUGU)	1								1
mir-10						1			1
mir-145	1								1
mir-181						1			1
miR-31-5p (and other miRNAs w/seed GGCAAGA)	1								1
miR-503-5p (miRNAs w/seed AGCAGCG)	1								1
MKNK1					1				1
MSC				1					1
MYCBP				1					1
MYCN							1		1
MYOCD	1								1
MYOD1					1				1
N-acetylmuramyl-L-alanyl-D-isoglutamine							1		1
NCOA3					1				1
NDRG1							1		1
Nfat (family)					1				1
NFE2L1								1	1
NFKBIA					1				1
NGF					1				1
niacinamide				1					1
nitric oxide			1						1
NKX2-1	1								1
norepinephrine					1				1
NOS2							1		1
NR3C1	1								1
NUPR1	1								1
oblimersen							1		1
OLR1					1				1
ORMDL3							1		1
P38 MAPK					1				1
PAF1							1		1
palmitic acid							1		1
PAX8				1					1
PCDH11Y					1				1
PDGFB					1				1
PDGFC					1				1
PDLIM2							1		1
PGF							1		1
PGR					1				1
PIK3R1				1					1
PIM1					1				1
PIN1					1				1
Pkc(s)					1				1
PLAUR					1				1
PLG			1						1
PLIN5								1	1
PP2/AG1879 tyrosine kinase inhibitor	1								1
PPARG	1								1
PPARGC1A	1								1
PPIF							1		1
PPRC1							1		1
PRDM1	1								1
PRKCA					1				1
PRKCB					1				1
PRKCD		1							1
PRKCE					1				1
PRKCI					1				1
PRKG1	1								1
PRNP					1				1
progesterone					1				1
prostaglandin E2					1				1
PTH					1				1
PTHLH	1								1
PTK2					1				1
PXR ligand-PXR-Retinoic acid-RXRÎ±	1								1
RAF1					1				1
RASSF1	1								1
Rb	1								1
RB1	1								1
RBL1	1								1
RBL2	1								1
RCAN1				1					1
REL					1				1
RELA					1				1
RELB				1					1
RNF31					1				1
ROCK2	1								1
RUNX1	1								1
RUNX2					1				1
S100A6							1		1
S100A7							1		1
S100A8							1		1
S100A9							1		1
SAA							1		1
salmonella minnesota R595 lipopolysaccharides							1		1
SATB1		1							1
SCD	1								1
SELPLG					1				1
SEMA7A					1				1
SHH					1				1
SIM1					1				1
SMAD1			1						1
SMARCA2	1								1
SMARCA4					1				1
SMARCB1	1								1
SNAI1			1						1
SOX1							1		1
SOX2							1		1
SOX3							1		1
SOX4					1				1
SP600125	1								1
SPDEF	1								1
sphingosine-1-phosphate					1				1
SPIB					1				1
SRF	1								1
STAT2				1					1
STAT4					1				1
STAT5a/b					1				1
STAT6					1				1
STAU1							1		1
SYVN1					1				1
TASP1				1					1
TBX5	1								1
TCF4					1				1
testosterone					1				1
TFAP4					1				1
TFDP1				1					1
TGFBR1					1				1
TINCR							1		1
TLR2					1				1
TLR4					1				1
TLR5							1		1
TMEM173							1		1
TNFRSF14							1		1
TNFSF13B							1		1
TOB1	1								1
TP53	1								1
TP63							1		1
TRAF3IP2							1		1
TREM1					1				1
TRPV4					1				1
TWIST2					1				1
tyrphostin AG 1478	1								1
U0126	1								1
UHRF2				1					1
UPF2							1		1
WNT1					1				1
wortmannin	1								1
XBP1					1				1
ZAP70					1				1
ZBTB16						1			1
Zn2+							1		1
Grand Total	76	47	99	148	298	7	145	20	840

## Sheet: PIVOT TABLE INHIBITION
Count of GENE NAME	Column Labels
Row Labels	GSE17351	GSE20347	GSE23400	GSE29001	GSE33426	GSE33810	GSE45670	GSEAAESCC	(blank)	Grand Total
10E,12Z-octadecadienoic acid	1									1
15-deoxy-delta-12,14 -PGJ 2				1	1					2
26s Proteasome				1			1			2
5-hydroxytryptamine	1									1
5-O-mycolyl-beta-araf-(1->2)-5-O-mycolyl-alpha-araf-(1->1')-glycerol	1									1
ABCB4			1	1	1					3
ACKR2			1	1	1		1			4
ACOX1					1					1
ACTN4	1									1
ADA			1		1		1			3
ADAM17						1				1
advanced glycation end-products	1									1
AG490					1					1
AGT	1									1
AHI1						1				1
AHR			1	1						2
AICAR				1						1
AKT1	1									1
ALDH1A2			1	1	1					3
ALDH2			1		1					2
aldosterone						1				1
alefacept					1					1
ALOX5			1	1						2
Alpha catenin			1	1	1					3
alpha-hydroxyglutarate							1			1
AMG 827						1				1
AMPK				1			1			2
ANGPT2	1					1				2
Ap1	1					1				2
APC			1	1						2
apigenin				1						1
APOE					1					1
AQP11					1					1
AR		1								1
ATP7B			1	1	1					3
AURKB	1									1
baicalein				1			1			2
Bay 11-7082					1		1			2
bee venom			1	1						2
bicuculline			1							1
bisindolylmaleimide I			1		1					2
BNIP3L			1	1	1		1			4
BTK		1	1		1					3
butyric acid			1	1						2
Calcineurin protein(s)							1			1
calphostin C			1		1					2
CAR ligand-CAR-Retinoic acid-RXRÎ±				1						1
CASP1						1				1
CAT					1					1
CBX5	1									1
CCND1	1					1				2
CD28			1		1			1		3
CD3					1					1
CD40LG	1									1
CDH1			1	1						2
CDKN1A		1	1	1	1		1			5
CDKN2A			1	1	1			1		4
CEBPA		1								1
CEBPB	1									1
CEBPE				1						1
CHADL			1							1
CLDN7		1	1	1				1		4
COL18A1			1		1					2
Collagen type I	1									1
Collagen type IV	1									1
CR1L			1	1	1					3
Creb						1				1
CSF2	1									1
CTLA4		1	1	1						3
CTNNB1	1					1				2
CXCL8	1									1
CYBB	1									1
cyclosporin A					1					1
CYR61	1									1
D-fructose	1									1
decursin				1						1
deoxycholate	1									1
DKK1				1	1					2
DMD							1			1
DNASE2				1						1
DSP					1					1
DYRK1A			1	1	1		1			4
E. coli lipopolysaccharide	1									1
E. coli serotype 0127B8 lipopolysaccharide	1									1
E2f	1									1
E2F1	1									1
E2F2	1									1
E2F3	1									1
E2F6		1		1	1					3
EBF2							1			1
EDN1						1				1
EGF	1					1				2
EGFR	1									1
EGR2						1				1
EHF								1		1
EIF2AK4						1				1
ELF3	1									1
ELK1	1									1
EP400	1									1
ERBB2	1					1				2
ERBB4						1				1
ERG						1				1
ERK1/2	1					1				2
ESRRA								1		1
estrogen receptor		1	1	1	1					4
etanercept							1			1
ETS1	1					1				2
F3						1				1
FBN1		1	1	1	1					4
FGF2	1									1
FGFR1								1		1
FHIT					1					1
FN1	1					1				2
FOSL1	1									1
FOXA1					1					1
FOXF1							1			1
FOXF2	1									1
FOXM1	1									1
FOXO1	1									1
FOXO3			1	1						2
FSH						1				1
FSHB						1				1
FSHR						1				1
FUT8			1		1					2
GATA3							1			1
GATA4							1			1
GATA6							1			1
GC-GCR dimer			1							1
GDF9							1			1
geldanamycin					1					1
GFI1					1					1
GH1							1			1
ginsenoside Rb1							1			1
GLI3							1			1
GLIS1			1	1						2
GLIS2			1	1	1					3
glutamine				1						1
GMNN					1					1
GPS2					1					1
GPX1					1					1
Growth hormone		1								1
HAND2			1	1			1			3
HCAR2				1						1
HDAC1			1	1	1					3
HDAC2			1	1						2
helenalin							1			1
hemin						1				1
heparin			1				1			2
herbimycin			1							1
HGF	1					1				2
Hist1h1a							1			1
HIST1H1T							1			1
HMGB1	1									1
HMOX1		1								1
HNF1A		1	1	1						3
HNF1B			1	1						2
HNF4A		1	1	1			1			4
HNRNPK						1				1
HSF1		1								1
hydrocortisone			1							1
hydrogen peroxide						1				1
IGFBP2						1				1
IgG	1									1
IHH	1									1
IKBKE	1									1
IL-1R	1									1
IL10							1			1
IL10RA							1			1
IL12 (family)						1				1
IL13		1						1		2
IL17F	1									1
IL17R	1									1
IL1A	1									1
IL1B	1									1
IL1RN			1	1	1		1			4
IL3	1									1
IL32	1									1
IL6R	1									1
infliximab			1				1			2
INSIG1					1		1			2
IPMK							1			1
IRF2					1					1
IRF4		1	1	1	1		1			5
IRF7	1									1
Irgm1			1	1	1		1			4
isotretinoin			1					1		2
ITGAV	1									1
Jnk	1									1
KAT6A	1									1
KCNK9							1			1
KDM5B		1	1	1	1		1			5
KLF2			1	1	1		1			4
KLF5	1									1
KRT17	1									1
LDL	1									1
LEPR				1						1
let-7			1	1	1			1		4
let-7a-5p (and other miRNAs w/seed GAGGUAG)			1	1	1					3
LIF	1									1
LY294002			1							1
lymphotoxin-alpha1-beta2	1									1
MAP3K7	1									1
MAPK1							1			1
maslinic acid					1			1		2
MAVS	1									1
MEF2C				1			1			2
MEF2D						1				1
Mek	1									1
melatonin						1				1
mir-1					1					1
miR-1-3p (and other miRNAs w/seed GGAAUGU)					1					1
mir-10					1					1
mir-122					1					1
miR-124-3p (and other miRNAs w/seed AAGGCAC)					1					1
mir-133				1	1					2
miR-133a-3p (and other miRNAs w/seed UUGGUCC)				1	1					2
mir-137	1									1
miR-141-3p (and other miRNAs w/seed AACACUG)					1					1
mir-145				1	1		1			3
miR-145-5p (and other miRNAs w/seed UCCAGUU)					1					1
mir-146				1						1
mir-15					1					1
mir-155					1					1
miR-155-5p (miRNAs w/seed UAAUGCU)			1		1					2
miR-16-5p (and other miRNAs w/seed AGCAGCA)					1					1
mir-17					1					1
miR-17-5p (and other miRNAs w/seed AAAGUGC)					1					1
miR-182-5p (and other miRNAs w/seed UUGGCAA)					1					1
mir-196					1		1			2
miR-199a-3p (and other miRNAs w/seed CAGUAGU)				1	1					2
miR-203a-3p (and other miRNAs w/seed UGAAAUG)					1		1			2
mir-210					1					1
miR-27a-3p (and other miRNAs w/seed UCACAGU)					1					1
miR-296-5p (miRNAs w/seed GGGCCCC)		1	1	1	1					4
miR-29b-3p (and other miRNAs w/seed AGCACCA)			1	1	1					3
miR-30c-5p (and other miRNAs w/seed GUAAACA)			1		1					2
miR-31-5p (and other miRNAs w/seed GGCAAGA)				1			1			2
mir-34				1	1					2
miR-34a-5p (and other miRNAs w/seed GGCAGUG)				1	1					2
miR-483-3p (miRNAs w/seed CACUCCU)					1					1
mir-8					1					1
miR-92a-3p (and other miRNAs w/seed AUUGCAC)					1					1
MIR124					1					1
MKNK1							1			1
MXI1			1	1	1					3
MYB						1				1
MYOCD		1	1	1			1			4
MYOD1							1			1
myricetin					1					1
N-acetylmuramyl-L-alanyl-D-isoglutamine	1									1
NAMPT	1									1
Ncoa-Nr1i2-Rxra				1						1
Ncoa-Nr1i3-Rxra				1						1
NDUFA13				1						1
NEUROG1		1	1		1					3
NfkB1-RelA	1									1
NKX2-1			1	1						2
NLRP3				1						1
NOD2	1									1
NR1H3						1				1
NR1I3				1						1
NR3C1			1	1			1			3
NREP							1			1
NRIP1						1				1
NTRK2	1									1
NUPR1		1	1	1	1					4
oblimersen	1									1
OLR1						1				1
ORMDL3	1									1
OSM	1									1
P2RY14							1			1
PAX1							1			1
PDCD1		1		1			1			3
PDGF BB	1									1
PDLIM2	1									1
peptidoglycan	1									1
phosphate				1						1
PI3K (complex)	1									1
PIN1							1			1
PKD1				1	1					2
PLAU	1									1
PLAUR	1									1
poly rI:rC-RNA	1									1
POMC				1						1
POR							1			1
POU5F1							1			1
PP2/AG1879 tyrosine kinase inhibitor			1		1					2
PPARG			1	1						2
PPARGC1A			1							1
PRKAR1A		1								1
PRKG1			1							1
PSEN1				1						1
PTEN		1	1				1			3
PTGER2	1									1
PTGS2	1									1
PTPN6					1					1
Ptprd			1	1						2
PTPRJ						1				1
PTX3					1					1
RABL6	1									1
RARA	1									1
Rb			1	1	1					3
RB1			1	1	1					3
RBL1			1	1	1					3
RBL2			1	1	1		1			4
RET	1									1
RNF216				1						1
RPS6KB1		1								1
S100A7	1									1
SAMSN1						1				1
selenomethylselenocysteine								1		1
SET					1					1
SHH						1				1
SMAD7					1					1
SMARCB1				1			1			2
SMARCE1		1								1
SOCS1					1					1
Sod					1					1
SOD1					1					1
SOX1					1					1
SOX3					1					1
SOX7							1			1
SP1						1				1
SP3						1				1
SP600125			1		1					2
SPDEF		1	1	1	1					4
SPP1	1									1
SRC	1									1
SRF							1			1
stallimycin	1									1
T3-TR-RXR						1				1
TAF4					1					1
TBX2	1									1
TBX5							1			1
TCF3			1		1			1		3
TCF7L2				1			1			2
TFAP2C					1					1
TGFB1						1				1
TGFB3						1				1
TGFBR3					1					1
THRA							1			1
TNF	1									1
Tnf (family)	1									1
TNFRSF11B							1			1
TNFRSF1B						1				1
TNFSF11	1									1
TNFSF12	1									1
TNFSF13B	1									1
TOB1					1					1
TP53		1	1	1				1		4
TRADD	1									1
TRAF6	1									1
tretinoin							1	1		2
TRIM24			1	1	1		1			4
TWIST1							1			1
TWIST2							1			1
tyrphostin AG 1478			1		1					2
U0126					1					1
uric acid				1						1
UXT					1					1
Vegf	1									1
VGLL3	1									1
VIP							1			1
WISP2		1	1	1	1					4
WLS							1			1
WNT1						1				1
wortmannin			1		1					2
XDH					1					1
ZBTB16					1					1
Zn2+	1									1
(blank)
Grand Total	104	29	81	91	117	46	71	14		553

## Sheet: COMBINED INHIBITION
GENE NAME	STUDY NAME
CSF2	GSE17351
RABL6	GSE17351
SPP1	GSE17351
EGFR	GSE17351
ERK1/2	GSE17351
EGF	GSE17351
HGF	GSE17351
5-O-mycolyl-beta-araf-(1->2)-5-O-mycolyl-alpha-araf-(1->1')-glycerol	GSE17351
EP400	GSE17351
Tnf (family)	GSE17351
E2F1	GSE17351
FN1	GSE17351
poly rI:rC-RNA	GSE17351
PTGER2	GSE17351
PDGF BB	GSE17351
OSM	GSE17351
Jnk	GSE17351
CCND1	GSE17351
ERBB2	GSE17351
E2f	GSE17351
PDLIM2	GSE17351
IL1A	GSE17351
NTRK2	GSE17351
IL17R	GSE17351
FGF2	GSE17351
CD40LG	GSE17351
TNF	GSE17351
NAMPT	GSE17351
TNFSF12	GSE17351
Ap1	GSE17351
TBX2	GSE17351
ANGPT2	GSE17351
TNFSF11	GSE17351
FOXM1	GSE17351
NOD2	GSE17351
ELK1	GSE17351
CBX5	GSE17351
10E,12Z-octadecadienoic acid	GSE17351
RARA	GSE17351
ITGAV	GSE17351
PLAU	GSE17351
ETS1	GSE17351
IL17F	GSE17351
Vegf	GSE17351
E2F2	GSE17351
FOXF2	GSE17351
IL-1R	GSE17351
stallimycin	GSE17351
NfkB1-RelA	GSE17351
deoxycholate	GSE17351
E2F3	GSE17351
IL3	GSE17351
HMGB1	GSE17351
advanced glycation end-products	GSE17351
SRC	GSE17351
Collagen type I	GSE17351
CEBPB	GSE17351
AGT	GSE17351
CXCL8	GSE17351
TRAF6	GSE17351
FOXO1	GSE17351
IL6R	GSE17351
LDL	GSE17351
IL1B	GSE17351
Collagen type IV	GSE17351
IKBKE	GSE17351
D-fructose	GSE17351
S100A7	GSE17351
TRADD	GSE17351
5-hydroxytryptamine	GSE17351
KAT6A	GSE17351
TNFSF13B	GSE17351
IL32	GSE17351
CTNNB1	GSE17351
ELF3	GSE17351
ORMDL3	GSE17351
PLAUR	GSE17351
IHH	GSE17351
PTGS2	GSE17351
IRF7	GSE17351
PI3K (complex)	GSE17351
peptidoglycan	GSE17351
CYR61	GSE17351
MAVS	GSE17351
N-acetylmuramyl-L-alanyl-D-isoglutamine	GSE17351
KRT17	GSE17351
LIF	GSE17351
FOSL1	GSE17351
MAP3K7	GSE17351
AKT1	GSE17351
RET	GSE17351
IgG	GSE17351
KLF5	GSE17351
E. coli serotype 0127B8 lipopolysaccharide	GSE17351
E. coli lipopolysaccharide	GSE17351
Mek	GSE17351
ACTN4	GSE17351
VGLL3	GSE17351
mir-137	GSE17351
AURKB	GSE17351
CYBB	GSE17351
lymphotoxin-alpha1-beta2	GSE17351
Zn2+	GSE17351
oblimersen	GSE17351
TP53	GSE20347
NUPR1	GSE20347
SPDEF	GSE20347
KDM5B	GSE20347
HSF1	GSE20347
CDKN1A	GSE20347
CLDN7	GSE20347
BTK	GSE20347
WISP2	GSE20347
E2F6	GSE20347
FBN1	GSE20347
estrogen receptor	GSE20347
CEBPA	GSE20347
IL13	GSE20347
CTLA4	GSE20347
MYOCD	GSE20347
RPS6KB1	GSE20347
SMARCE1	GSE20347
PDCD1	GSE20347
HNF4A	GSE20347
PTEN	GSE20347
HMOX1	GSE20347
IRF4	GSE20347
Growth hormone	GSE20347
AR	GSE20347
HNF1A	GSE20347
NEUROG1	GSE20347
miR-296-5p (miRNAs w/seed GGGCCCC)	GSE20347
PRKAR1A	GSE20347
TP53	GSE23400
CDKN2A	GSE23400
let-7	GSE23400
RB1	GSE23400
NR3C1	GSE23400
SPDEF	GSE23400
LY294002	GSE23400
PPARG	GSE23400
let-7a-5p (and other miRNAs w/seed GAGGUAG)	GSE23400
wortmannin	GSE23400
butyric acid	GSE23400
Irgm1	GSE23400
CR1L	GSE23400
Rb	GSE23400
NUPR1	GSE23400
MYOCD	GSE23400
RBL1	GSE23400
PP2/AG1879 tyrosine kinase inhibitor	GSE23400
CLDN7	GSE23400
Alpha catenin	GSE23400
RBL2	GSE23400
KDM5B	GSE23400
HNF1B	GSE23400
isotretinoin	GSE23400
AHR	GSE23400
IRF4	GSE23400
CDKN1A	GSE23400
IL1RN	GSE23400
CDH1	GSE23400
ATP7B	GSE23400
ALDH1A2	GSE23400
FBN1	GSE23400
SP600125	GSE23400
estrogen receptor	GSE23400
tyrphostin AG 1478	GSE23400
WISP2	GSE23400
TRIM24	GSE23400
HNF4A	GSE23400
HNF1A	GSE23400
APC	GSE23400
ADA	GSE23400
herbimycin	GSE23400
BNIP3L	GSE23400
ABCB4	GSE23400
PTEN	GSE23400
CTLA4	GSE23400
CHADL	GSE23400
DYRK1A	GSE23400
KLF2	GSE23400
HAND2	GSE23400
BTK	GSE23400
bisindolylmaleimide I	GSE23400
NKX2-1	GSE23400
MXI1	GSE23400
heparin	GSE23400
COL18A1	GSE23400
calphostin C	GSE23400
miR-29b-3p (and other miRNAs w/seed AGCACCA)	GSE23400
infliximab	GSE23400
NEUROG1	GSE23400
HDAC2	GSE23400
miR-155-5p (miRNAs w/seed UAAUGCU)	GSE23400
FOXO3	GSE23400
CD28	GSE23400
HDAC1	GSE23400
bee venom	GSE23400
TCF3	GSE23400
hydrocortisone	GSE23400
PPARGC1A	GSE23400
GLIS1	GSE23400
GLIS2	GSE23400
Ptprd	GSE23400
miR-30c-5p (and other miRNAs w/seed GUAAACA)	GSE23400
miR-296-5p (miRNAs w/seed GGGCCCC)	GSE23400
PRKG1	GSE23400
ACKR2	GSE23400
ALOX5	GSE23400
ALDH2	GSE23400
FUT8	GSE23400
GC-GCR dimer	GSE23400
bicuculline	GSE23400
	GSE29001
NUPR1	GSE29001
let-7	GSE29001
KDM5B	GSE29001
Irgm1	GSE29001
butyric acid	GSE29001
TP53	GSE29001
SPDEF	GSE29001
RBL2	GSE29001
RB1	GSE29001
BNIP3L	GSE29001
CDKN2A	GSE29001
TRIM24	GSE29001
estrogen receptor	GSE29001
CR1L	GSE29001
HNF1B	GSE29001
ALDH1A2	GSE29001
RBL1	GSE29001
Alpha catenin	GSE29001
NR3C1	GSE29001
let-7a-5p (and other miRNAs w/seed GAGGUAG)	GSE29001
HDAC1	GSE29001
PPARG	GSE29001
NLRP3	GSE29001
Rb	GSE29001
IL1RN	GSE29001
miR-29b-3p (and other miRNAs w/seed AGCACCA)	GSE29001
E2F6	GSE29001
miR-34a-5p (and other miRNAs w/seed GGCAGUG)	GSE29001
FBN1	GSE29001
SMARCB1	GSE29001
ATP7B	GSE29001
IRF4	GSE29001
ABCB4	GSE29001
CLDN7	GSE29001
DYRK1A	GSE29001
APC	GSE29001
PDCD1	GSE29001
mir-146	GSE29001
AMPK	GSE29001
PSEN1	GSE29001
HNF4A	GSE29001
WISP2	GSE29001
ACKR2	GSE29001
FOXO3	GSE29001
uric acid	GSE29001
ALOX5	GSE29001
MXI1	GSE29001
mir-145	GSE29001
DNASE2	GSE29001
KLF2	GSE29001
15-deoxy-delta-12,14 -PGJ 2	GSE29001
glutamine	GSE29001
TCF7L2	GSE29001
CDH1	GSE29001
PKD1	GSE29001
LEPR	GSE29001
CTLA4	GSE29001
NR1I3	GSE29001
GLIS1	GSE29001
Ptprd	GSE29001
NDUFA13	GSE29001
bee venom	GSE29001
NKX2-1	GSE29001
CEBPE	GSE29001
DKK1	GSE29001
baicalein	GSE29001
AICAR	GSE29001
HAND2	GSE29001
miR-199a-3p (and other miRNAs w/seed CAGUAGU)	GSE29001
CDKN1A	GSE29001
apigenin	GSE29001
miR-133a-3p (and other miRNAs w/seed UUGGUCC)	GSE29001
MYOCD	GSE29001
AHR	GSE29001
mir-133	GSE29001
mir-34	GSE29001
26s Proteasome	GSE29001
MEF2C	GSE29001
HNF1A	GSE29001
HDAC2	GSE29001
phosphate	GSE29001
POMC	GSE29001
GLIS2	GSE29001
RNF216	GSE29001
miR-296-5p (miRNAs w/seed GGGCCCC)	GSE29001
miR-31-5p (and other miRNAs w/seed GGCAAGA)	GSE29001
HCAR2	GSE29001
CAR ligand-CAR-Retinoic acid-RXRÎ±	GSE29001
Ncoa-Nr1i2-Rxra	GSE29001
Ncoa-Nr1i3-Rxra	GSE29001
decursin	GSE29001
let-7	GSE33426
NUPR1	GSE33426
miR-1-3p (and other miRNAs w/seed GGAAUGU)	GSE33426
CD3	GSE33426
mir-1	GSE33426
Alpha catenin	GSE33426
U0126	GSE33426
miR-155-5p (miRNAs w/seed UAAUGCU)	GSE33426
miR-124-3p (and other miRNAs w/seed AAGGCAC)	GSE33426
let-7a-5p (and other miRNAs w/seed GAGGUAG)	GSE33426
miR-30c-5p (and other miRNAs w/seed GUAAACA)	GSE33426
SPDEF	GSE33426
mir-122	GSE33426
KDM5B	GSE33426
Irgm1	GSE33426
TRIM24	GSE33426
RB1	GSE33426
RBL2	GSE33426
IL1RN	GSE33426
CD28	GSE33426
wortmannin	GSE33426
miR-16-5p (and other miRNAs w/seed AGCAGCA)	GSE33426
mir-210	GSE33426
bisindolylmaleimide I	GSE33426
CR1L	GSE33426
miR-29b-3p (and other miRNAs w/seed AGCACCA)	GSE33426
mir-145	GSE33426
BNIP3L	GSE33426
SOX3	GSE33426
GMNN	GSE33426
SOX1	GSE33426
INSIG1	GSE33426
IRF4	GSE33426
CAT	GSE33426
UXT	GSE33426
miR-133a-3p (and other miRNAs w/seed UUGGUCC)	GSE33426
estrogen receptor	GSE33426
geldanamycin	GSE33426
ABCB4	GSE33426
GPS2	GSE33426
tyrphostin AG 1478	GSE33426
miR-17-5p (and other miRNAs w/seed AAAGUGC)	GSE33426
miR-141-3p (and other miRNAs w/seed AACACUG)	GSE33426
AG490	GSE33426
GFI1	GSE33426
SOCS1	GSE33426
SP600125	GSE33426
TCF3	GSE33426
CDKN1A	GSE33426
FBN1	GSE33426
mir-17	GSE33426
HDAC1	GSE33426
KLF2	GSE33426
miR-199a-3p (and other miRNAs w/seed CAGUAGU)	GSE33426
calphostin C	GSE33426
miR-203a-3p (and other miRNAs w/seed UGAAAUG)	GSE33426
mir-155	GSE33426
RBL1	GSE33426
mir-133	GSE33426
miR-483-3p (miRNAs w/seed CACUCCU)	GSE33426
ACKR2	GSE33426
GLIS2	GSE33426
ALDH1A2	GSE33426
miR-34a-5p (and other miRNAs w/seed GGCAGUG)	GSE33426
Bay 11-7082	GSE33426
DKK1	GSE33426
MIR124	GSE33426
CDKN2A	GSE33426
mir-15	GSE33426
mir-8	GSE33426
mir-34	GSE33426
PKD1	GSE33426
Rb	GSE33426
COL18A1	GSE33426
miR-182-5p (and other miRNAs w/seed UUGGCAA)	GSE33426
DYRK1A	GSE33426
FHIT	GSE33426
GPX1	GSE33426
15-deoxy-delta-12,14 -PGJ 2	GSE33426
PTPN6	GSE33426
miR-27a-3p (and other miRNAs w/seed UCACAGU)	GSE33426
ADA	GSE33426
miR-145-5p (and other miRNAs w/seed UCCAGUU)	GSE33426
MXI1	GSE33426
PP2/AG1879 tyrosine kinase inhibitor	GSE33426
E2F6	GSE33426
APOE	GSE33426
SMAD7	GSE33426
ATP7B	GSE33426
IRF2	GSE33426
maslinic acid	GSE33426
PTX3	GSE33426
SOD1	GSE33426
TOB1	GSE33426
TAF4	GSE33426
WISP2	GSE33426
TFAP2C	GSE33426
mir-10	GSE33426
NEUROG1	GSE33426
FUT8	GSE33426
ACOX1	GSE33426
FOXA1	GSE33426
ZBTB16	GSE33426
cyclosporin A	GSE33426
alefacept	GSE33426
SET	GSE33426
DSP	GSE33426
mir-196	GSE33426
miR-92a-3p (and other miRNAs w/seed AUUGCAC)	GSE33426
miR-296-5p (miRNAs w/seed GGGCCCC)	GSE33426
BTK	GSE33426
TGFBR3	GSE33426
Sod	GSE33426
XDH	GSE33426
ALDH2	GSE33426
myricetin	GSE33426
AQP11	GSE33426
ERBB2	GSE33810
SHH	GSE33810
IGFBP2	GSE33810
TGFB3	GSE33810
ERG	GSE33810
CTNNB1	GSE33810
Creb	GSE33810
aldosterone	GSE33810
WNT1	GSE33810
CCND1	GSE33810
EGR2	GSE33810
TGFB1	GSE33810
ERBB4	GSE33810
SP3	GSE33810
melatonin	GSE33810
ETS1	GSE33810
hydrogen peroxide	GSE33810
IL12 (family)	GSE33810
NRIP1	GSE33810
SAMSN1	GSE33810
HGF	GSE33810
F3	GSE33810
HNRNPK	GSE33810
CASP1	GSE33810
T3-TR-RXR	GSE33810
OLR1	GSE33810
EDN1	GSE33810
MEF2D	GSE33810
FSHB	GSE33810
FN1	GSE33810
FSH	GSE33810
NR1H3	GSE33810
ADAM17	GSE33810
EGF	GSE33810
MYB	GSE33810
ANGPT2	GSE33810
ERK1/2	GSE33810
TNFRSF1B	GSE33810
Ap1	GSE33810
SP1	GSE33810
PTPRJ	GSE33810
AHI1	GSE33810
EIF2AK4	GSE33810
FSHR	GSE33810
hemin	GSE33810
AMG 827	GSE33810
GATA4	GSE45670
IL10RA	GSE45670
MYOCD	GSE45670
IL1RN	GSE45670
Irgm1	GSE45670
HAND2	GSE45670
SRF	GSE45670
ACKR2	GSE45670
PTEN	GSE45670
POU5F1	GSE45670
TRIM24	GSE45670
TBX5	GSE45670
IL10	GSE45670
BNIP3L	GSE45670
heparin	GSE45670
TWIST1	GSE45670
PAX1	GSE45670
miR-31-5p (and other miRNAs w/seed GGCAAGA)	GSE45670
MEF2C	GSE45670
helenalin	GSE45670
mir-145	GSE45670
MYOD1	GSE45670
RBL2	GSE45670
TCF7L2	GSE45670
NR3C1	GSE45670
GH1	GSE45670
CDKN1A	GSE45670
IRF4	GSE45670
GATA6	GSE45670
SOX7	GSE45670
mir-196	GSE45670
IPMK	GSE45670
FOXF1	GSE45670
DYRK1A	GSE45670
THRA	GSE45670
TWIST2	GSE45670
KDM5B	GSE45670
DMD	GSE45670
POR	GSE45670
SMARCB1	GSE45670
VIP	GSE45670
HNF4A	GSE45670
HIST1H1T	GSE45670
Hist1h1a	GSE45670
etanercept	GSE45670
GDF9	GSE45670
ginsenoside Rb1	GSE45670
baicalein	GSE45670
Calcineurin protein(s)	GSE45670
GLI3	GSE45670
NREP	GSE45670
AMPK	GSE45670
miR-203a-3p (and other miRNAs w/seed UGAAAUG)	GSE45670
KLF2	GSE45670
Bay 11-7082	GSE45670
ADA	GSE45670
26s Proteasome	GSE45670
MKNK1	GSE45670
infliximab	GSE45670
MAPK1	GSE45670
tretinoin	GSE45670
GATA3	GSE45670
INSIG1	GSE45670
TNFRSF11B	GSE45670
EBF2	GSE45670
PDCD1	GSE45670
WLS	GSE45670
KCNK9	GSE45670
P2RY14	GSE45670
PIN1	GSE45670
alpha-hydroxyglutarate	GSE45670
tretinoin	GSEAAESCC
TP53	GSEAAESCC
IL13	GSEAAESCC
CDKN2A	GSEAAESCC
CD28	GSEAAESCC
EHF	GSEAAESCC
isotretinoin	GSEAAESCC
CLDN7	GSEAAESCC
maslinic acid	GSEAAESCC
let-7	GSEAAESCC
ESRRA	GSEAAESCC
selenomethylselenocysteine	GSEAAESCC
FGFR1	GSEAAESCC
TCF3	GSEAAESCC

[truncated: 1 more sheets: inhibition total]
